# Supplementary material for: MSTNDel73C Mutation Modulates Glycerophospholipid Metabolism During Osteogenic Differentiation of Sheep BMSCs
Source: Cells. 2026 Jun 23;15(13):1136. doi: 10.3390/cells15131136 (PMC13359680; doi:10.3390/cells15131136)
Supplement: Supplementary file 1 [file cells-15-01136-s001.zip]

Archive with 5 entries (5 files):
- Figure S1 Representative Alizarin Red S staining images of sheep BMSCs before and after osteogenic induction.pdf
- Figure S2 Characterization of primary BMSCs.pdf
- Figure S3 Cross-validation and permutation test of the PLS-DA model for six sample groups.pdf
- Table S1 Metabolite Profile in Negative Ion Mode.xlsx
- Table S2 Metabolite Profile in Positive Ion Mode.xlsx
