# Supplementary material for: MSTNDel73C Mutation Modulates Glycerophospholipid Metabolism During Osteogenic Differentiation of Sheep BMSCs
Source: Cells. 2026 Jun 23;15(13):1136. doi: 10.3390/cells15131136 (PMC13359680; doi:10.3390/cells15131136)
Supplement: Supplementary file 1 [file cells-15-01136-s001.zip › Table S1 Metabolite Profile in Negative Ion Mode.xlsx]

## Sheet: Sheet1
No.	Peak Name	Retention Time (min)	m/z (Da)	RSD (QC Samples)	Internal Standard	Identification Result	Differential Metabolite	Identification Basis	Identification Score	Chinese Name	Full Name	Synonym	Molecular Formula	Monoisotopic Molecular Weight	CAS Number	m/z Deviation (Da)	m/z Deviation (ppm)	Collision Energy (eV)	Adduct Ion	HMDB ID	KEGG ID	Metlin ID	Compound Superclass	Compound Class	Compound Subclass	Exogenous	Endogenous	Food-derived	Plant-derived	Microbial-derived	Cosmetic Ingredient	Drug	Drug Metabolite	Toxin & Pollutant	Tissue	Blood	Urine	Saliva	Cerebrospinal Fluid (CSF)	Feces	Sweat	Breast Milk	Bile	Amniotic Fluid	Cell	Predicted Mass Spectrum	Database Source	Compound Category	Lipid Class
Injection Order
Group (Classification)
51	M74T464	7.7284	74.0068	0.0195		Thioacetamide		MS1+MS2	0.38		Thioacetamide	Acetic acid thioamide|Acetothioamide|Methylthioamide|TAA|Thiacetamide|Thioacetimidic acid|Thioactamide|Acetate thioamide|Thioacetimidate|Thioacetamide|Thioacetamid|Thiacetamid|ETHANETHIOAMIDE	C2H5NS	75.0143	62-55-5	0.0002	2.2992	10	M-H	HMDB0258996	C19302	267956	Organosulfur compounds	Thioamides												yes											HMDB	inorganic substance
95	M89T65	1.0899	89.0243	0.074		L-Lactic acid		MS1+MS2	0.84		L-Lactic acid|HMDB:HMDB00190-303 L-Lactic acid|HMDB:HMDB00190-301 L-Lactic acid|HMDB:HMDB00190-302 L-Lactic acid	(+)-Lactic acid|(S)-(+)-Lactic acid|(S)-2-Hydroxypropanoic acid|(S)-2-Hydroxypropionic acid|L-(+)-alpha-Hydroxypropionic acid|L-(+)-Lactic acid|L-Milchsaeure|L-Lactate|(+)-Lactate|(S)-(+)-Lactate|(S)-2-Hydroxypropanoate|(S)-2-Hydroxypropionate|L-(+)-a-Hydroxypropionate|L-(+)-a-Hydroxypropionic acid|L-(+)-alpha-Hydroxypropionate|L-(+)-Α-hydroxypropionate|L-(+)-Α-hydroxypropionic acid|L-(+)-Lactate…	C3H6O3	90.0317	79-33-4	0.0001	1.0565		M-H	HMDB0000190	C00186	45858|297127|5205	Organic acids and derivatives	Hydroxy acids and derivatives	Alpha hydroxy acids and derivatives		yes	yes		yes					yes	yes	yes	yes	yes	yes	yes	yes	yes		yes		Metlin
96	M89T88	1.4625	89.0244	0.2424		3-Hydroxypropanoic acid|Hydroxypropionic acid|b-Hydroxypropionate|Ethylenelactic acid|2-Deoxyglycerate|3-Hydroxypropionic Acid|3-hydroxypropionic acid trimer		MS1+MS2	0.91		Hydroxypropionic acid|Massbank:KO001148 b-Hydroxypropionate|3-Hydroxypropanoic acid|3-Hydroxypropionic acid|3-Hydroxypropionate|Hydracrylic acid|3-Hydroxypropanoate|beta-Hydroxypropionic acid|Massbank:KO001146 b-Hydroxypropionate|Massbank:KO001147 b-Hydroxypropionate|Massbank:KO001149 b-Hydroxypropionate|Massbank:KO001145 b-Hydroxypropionate|MoNA:2273546 Ethylenelactic acid|MoNA:2298668 2-Deoxygl…	3-HYDROXY-propanoIC ACID|3-Hydroxypropanoic acid|beta-Hydroxypropionic acid|Hydracrylic acid|3-Hydroxypropionate|3-Hydroxypropionic acid|3-HYDROXY-propanoate|3-Hydroxypropanoate|b-Hydroxypropionate|b-Hydroxypropionic acid|beta-Hydroxypropionate|Β-hydroxypropionate|Β-hydroxypropionic acid|Hydracrylate|Hydroxypropionate|2-Deoxyglycerate|2-Deoxyglyceric acid|b-Lactate|b-Lactic acid|beta-Lactate|beta…	C3H6O3	90.0317	503-66-2	0	0.0668	40	M-H	HMDB0000700	C01013	5668	Organic acids and derivatives	Hydroxy acids and derivatives	Beta hydroxy acids and derivatives		yes	yes	yes	yes						yes	yes		yes	yes					yes		HMDB	organic acids
103	M91T389	6.484	91.0549	0.0562		Glycerol		MS1+MS2	0.7		Glycerol|ReSpect:PS004805 Glycerol|Glycerin|1，2，3-Propanetriol|Trihydroxypropane|Glycyl alcohol|ReSpect:PS004807 Glycerol|ReSpect:PS004808 Glycerol|HMDB:HMDB00131-200 Glycerol|HMDB:HMDB00131-201 Glycerol|HMDB:HMDB00131-202 Glycerol	1，2，3-Trihydroxypropane|Bulbold|Cristal|E 422|Emery 916|Glyceol Opthalgan|Glycerin|Glycerine|Glyceritol|Glycerol|Glycyl alcohol|Glyrol|Glysanin|IFP|Incorporation factor|Mackstat H 66|Osmoglyn|Pricerine 9091|Propanetriol|RG-S|Trihydroxypropane|Tryhydroxypropane|1，2，3-Propanetriol|Glycerolum|Glyzerin|Gro|Oelsuess|Concentrated glycerin|Glycerin， concentrated|2，5-Dihydroxyphenylacetic acid|2-(3，6-DIH…	C3H8O3	92.0473	56-81-5	0.0149	163.153	20	M-H	HMDB0000131	C00116	105|265969	Organic oxygen compounds	Organooxygen compounds	Carbohydrates and carbohydrate conjugates		yes	yes	yes						yes	yes	yes	yes	yes	yes	yes				yes		MsDial_Meta	Natural Product|Glycerol
114	M97T1098	18.3072	96.9596	0.0567		Phosphoric acid|Phosphate|Ortophosphate|Hydrogen phosphate|Dihydrogen phosphate		MS1+MS2	0.7		Phosphate|Massbank:RP022412 Ortophosphate|phosphoric acid|Massbank:RP022401 Ortophosphate|Massbank:RP022413 Ortophosphate|Massbank:RP022411 Ortophosphate|Massbank:RP022402 Ortophosphate|Massbank:RP022403 Ortophosphate|Ortophosphate|Hydrogen phosphate|Dihydrogen phosphate	acide phosphorique (FRENCH)|acido fosforico [Italian]|acidum phosphoricum|diphosphate tetrasodium|Fosforzuuroplossingen [Dutch]|Marphos|NFB|Orthophosphoric acid|ortho- phosphoric acid|Phosphorsaeure|Phosphorsaeureloesungen [German]|Sodium Pyrophosphate|Sodium pyrophosphate decahydrate|Sodium pyrophosphate decahydrate BioChemica|Sonac|Tetrasodium Pyrophosphate Decahydrate|Tetrasodium pyrophosphate…	H3O4P	97.9769	7664-38-2|14265-44-2|14066-19-4|14066-20-7	0.01	103.086	40	M-H	HMDB0001429	C00009	3231	Homogeneous non-metal compounds	Non-metal oxoanionic compounds	Non-metal phosphates		yes	yes	yes			yes	yes		yes	yes	yes	yes		yes	yes				yes		MsDial_Meta	inorganic salt
192	M105T59	0.9824	105.019	0.0802		Glyceric acid		MS1+MS2	0.36		Glyceric acid|HMDB:HMDB00139-213 Glyceric acid|HMDB:HMDB00139-214 Glyceric acid|HMDB:HMDB00139-212 Glyceric acid|Glyceric acid; LC-tDDA; CE10|Glyceric acid; LC-tDDA; CE20	alpha，beta-Hydroxypropionic acid|D-GroA|R-Glyceric acid|Glycerate|(R)-Glycerate|a，b-Hydroxypropionate|a，b-Hydroxypropionic acid|alpha，beta-Hydroxypropionate|R-Glycerate|(R)-Glyceric acid|D-Glycerate|D-Glyceric acid|(2R)-2，3-Dihydroxypropanoic acid|(R)-2，3-Dihydroxypropanoic acid|D-2，3-Dihydroxypropanoic acid	C3H6O4	106.027	473-81-4|118916-26-0|600-19-1|14028-62-7	0.0006	5.7958	40	M-H	HMDB0000139	C00258	280|45856	Organic oxygen compounds	Organooxygen compounds	Carbohydrates and carbohydrate conjugates		yes	yes	yes						yes	yes	yes	yes	yes	yes	yes				yes		HMDB	Natural Product
199	M111T1091	18.1888	110.984	0.2451		Methyl sulfate		MS1+MS2	0.53		Methyl sulfate|Massbank:KO001423 Methyl sulfate|Monomethyl sulfate|Massbank:KO001425 Methyl sulfate|Massbank:KO001424 Methyl sulfate|Massbank:KO001422 Methyl sulfate|Massbank:KO001426 Methyl sulfate|MoNA:2285504 Methyl sulfate|MoNA:2314089 Methyl sulfate|MoNA:2314512 Methyl sulfate	Methyl hydrogen sulfate|Monomethyl sulfate|Methyl hydrogen sulfuric acid|Methyl hydrogen sulphate|Methyl hydrogen sulphuric acid|Monomethyl sulfuric acid|Monomethyl sulphate|Monomethyl sulphuric acid|Methyl sulfuric acid|Methyl sulphate|Methyl sulphuric acid|Methyl sulfate， ammonium salt|Sodium methyl sulfate|Methyl sulfate， potassium salt|Methyl sulfate， sodium salt|Methyl sulfate	CH4O4S	111.983		0.0079	70.9149		M-H	HMDB0254614	C02704		Organic acids and derivatives	Organic sulfuric acids and derivatives	Sulfuric acid esters											yes											GNPS
201	M111T65	1.0895	111.008	0.0323		3-Furoic acid		MS1+MS2	0.62		3-Furoic acid|HMDB:HMDB00444-647 3-Furoic acid|HMDB:HMDB00444-648 3-Furoic acid|HMDB:HMDB00444-649 3-Furoic acid	3-Carboxyfuran|3-Furancarboxylic acid|3-Furancarboxylate|3-Furoate|3-Furanoate|3-Furanoic acid|furan-3-carboxylic acid	C5H4O3	112.016	488-93-7	0.0002	2.1979	10	M-H	HMDB0000444		507308|5433	Organoheterocyclic compounds	Furans	Furoic acid and derivatives		yes																		yes		HMDB
205	M113T47	0.7911	112.985	0.0811		Acetylenedicarboxylic acid|Acetylendicarboxylate|Acetylenedicarboxylate		MS1+MS2	0.34		Acetylenedicarboxylic acid|Massbank:KO000188 Acetylendicarboxylate|Acetylenedicarboxylate|2-Butynedioic acid|Acetylendicarboxylic acid|Massbank:KO000186 Acetylendicarboxylate|Massbank:KO000189 Acetylendicarboxylate|Massbank:KO000187 Acetylendicarboxylate|MoNA:2236357 Acetylenedicarboxylate|MoNA:2236421 Acetylendicarboxylate|MoNA:2236357 Acetylendicarboxylate|MoNA:2236377 Acetylendicarboxylate|Ace…	2-Butynedioic acid|Acetylenedicarboxylic acid|2-Butynedioate|Acetylenedicarboxylate|Butynedioate|2-Butynedioic acid， potassium salt|Acetylendicarboxylate|Acetylendicarboxylic acid	C4H2O4	113.995		0.0028	24.8576		M-H	HMDB0247933	C03248		Organic acids and derivatives	Carboxylic acids and derivatives	Dicarboxylic acids and derivatives											yes											GNPS
209	M114T473	7.8826	114.038	0.0353		Isobutyl isothiocyanate		MS1+MS2	0.63		Isobutyl isothiocyanate	Isobutyl isothiocyanic acid|1-isothiocyanato-2-Methyl-propane|1-isothiocyanato-2-Methylpropane|2-Methylpropyl isothiocyanate|I-butyl isothiocyanate|Isothiocyanic acid， isobutyl ester|Propane， 1-isothiocyanato-2-methyl- (9ci)|Thiocyanic acid， 2-methylpropyl ester	C5H9NS	115.046	591-82-2	0.0005	4.124	40	M-H	HMDB0032345		316226	Organosulfur compounds	Isothiocyanates			yes	yes	yes																		HMDB
216	M115T44	0.7345	114.988	0.0629		Fumaric acid		MS1+MS2	0.7		Fumaric acid|Massbank:LU054552 Fumaric acid|(E)-but-2-enedioic acid|Massbank:LU054551 Fumaric acid|Massbank:LU054553 Fumaric acid|HMDB:HMDB00134-208 Fumaric acid|HMDB:HMDB00134-207 Fumaric acid|HMDB:HMDB00134-206 Fumaric acid|Fumaric acid; LC-tDDA; CE10	(2E)-But-2-enedioate|(2E)-But-2-enedioic acid|(E)-2-Butenedioate|(E)-2-Butenedioic acid|2-(E)-Butenedioate|2-(E)-Butenedioic acid|Allomaleate|Allomaleic acid|Boletate|Boletic acid|FC 33|Fumarate|Fumaric acid|Lichenate|Lichenic acid|trans-1，2-Ethylenedicarboxylate|trans-1，2-Ethylenedicarboxylic acid|trans-2-Butenedioate|trans-2-Butenedioic acid|trans-Butenedioate|trans-Butenedioic acid|sodium fuma…	C4H4O4	116.011	110-17-8|623158-97-4	0.0155	134.436		M-H	HMDB0000134|HMDB0249450	C00122	3242|268690	Organic acids and derivatives	Carboxylic acids and derivatives	Dicarboxylic acids and derivatives		yes	yes	yes						yes	yes	yes	yes	yes	yes	yes	yes			yes		Metlin	Natural Product
259	M117T129	2.1506	117.019	0.2555		Methylmalonate		MS1+MS2	0.41		METHYLMALONATE|Massbank:KO001341 Methylmalonate|Methylmalonic acid|Massbank:KO001339 Methylmalonate|Massbank:KO001340 Methylmalonate|Massbank:KO001338 Methylmalonate|Massbank:KO001342 Methylmalonate	Methylmalonate|Methylmalonic acid	C4H6O4	118.027	516-05-2	0.0006	5.2015		M-H	HMDB0000202	C02170		Organic acids and derivatives	Carboxylic acids and derivatives	Dicarboxylic acids and derivatives		yes								yes	yes	yes		yes	yes					yes		GNPS
261	M117T389	6.4838	117.034	0.1057		Methylmalonic acid		MS1+MS2	0.63		Methylmalonic acid|ReSpect:PS009502 Methylmalonic acid|2-Methylpropanedioic acid|Isosuccinic acid|1，1-Ethanedicarboxylic acid|ReSpect:PS009506 Methylmalonic acid|ReSpect:PS009508 Methylmalonic acid|HMDB:HMDB00202-325 Methylmalonic acid|HMDB:HMDB00202-327 Methylmalonic acid|HMDB:HMDB00202-326 Methylmalonic acid|Methylmalonic acid; LC-tDDA; CE10|Methylmalonic acid; LC-tDDA; CE20|Methylmalonic acid;…	1，1-Ethanedicarboxylic acid|2-Methylmalonic acid|alpha-Methylmalonic acid|Isosuccinic acid|1，1-Ethanedicarboxylate|2-Methylmalonate|a-Methylmalonate|a-Methylmalonic acid|alpha-Methylmalonate|Α-methylmalonate|Α-methylmalonic acid|Isosuccinate|Methylmalonate|Methyl-malonate|Methyl-malonic acid|Methyl-propanedioate|Methyl-propanedioic acid|Methylpropanedioate|Methylpropanedioic acid|Acid， methylmalo…	C4H6O4	118.027	516-05-2	0.0147	125.53	20	M-H	HMDB0000202	C02170	3712|265738	Organic acids and derivatives	Carboxylic acids and derivatives	Dicarboxylic acids and derivatives		yes								yes	yes	yes		yes	yes					yes		HMDB	Natural Product|Malonicacid
262	M117T464	7.7293	117.034	0.0315		Succinic acid		MS1+MS2	0.9		Succinic acid|Massbank:PR100606 Succinic acid|Succinate|Butanedioic acid|Ethylene Dicarboxylic Acid|Asuccin|Amber acid|Dihydrofumaric acid|Wormwood acid|Dicarboxylic Acid C4|1，2-Ethanedicarboxylic acid|Massbank:PR101002 Succinic acid|Massbank:PS034407 Succinic acid|ReSpect:PM002319 Succinic acid|ReSpect:PS034407 Succinic acid|ReSpect:PT203440 Succinic acid|HMDB:HMDB00254-440 Succinic acid|HMDB:HM…	1，2-Ethanedicarboxylate|1，2-Ethanedicarboxylic acid|1，4-Butanedioate|1，4-Butanedioic acid|Amber acid|Asuccin|Dihydrofumarate|Dihydrofumaric acid|Katasuccin|Wormwood acid|Succinate|Acide butanedioique|Acide succinique|Acidum succinicum|Bernsteinsaeure|Butandisaeure|Butanedionic acid|e363|Ethylenesuccinic acid|HOOC-CH2-CH2-COOH|Spirit OF amber|Butanedionate|Ethylenesuccinate|1，2 Ethanedicarboxylic …	C4H6O4	118.027	110-15-6|623158-99-6	0.0147	125.53	30	M-H	HMDB0000254	C00042	114	Organic acids and derivatives	Carboxylic acids and derivatives	Dicarboxylic acids and derivatives		yes	yes	yes	yes					yes	yes	yes	yes	yes	yes	yes	yes			yes		HMDB	Natural Product|Carboxylic acids|Succinic acid
263	M117T278	4.6272	117.054	0.2606		beta-N-Methylamino-L-alanine|beta-N-Methylaminoalanine		MS1+MS2	0.68		beta-N-Methylamino-L-alanine|beta-N-Methylaminoalanine	b-Methylamino-L-alanine|Β-methylamino-L-alanine|beta-N-methylamino-L-Alanine|2-amino-3(methylamino)Propionic acid|alpha-amino-beta-Methylaminopropionate|L-BMAA	C4H10N2O2	118.074		0.0125	107.023	10	M-H	HMDB0244715|HMDB0341137			Organic acids and derivatives	Carboxylic acids and derivatives	Amino acids， peptides， and analogues											yes											HMDB
306	M121T345	5.742	121.029	0.0497		p-Hydroxybenzaldehyde		MS1+MS2	0.62		P-HYDROXYBENZALDEHYDE	Benzaldehyde， 4-hydroxy-	C7H6O2	122.037	123-08-0	0.0005	3.9613		M-H	HMDB0011718	C00633	335656	Organic oxygen compounds	Organooxygen compounds	Carbonyl compounds		yes	yes	yes							yes	yes			yes							MsDial_Meta	Natural Product|Hydroxybenzaldehyde
307	M121T321	5.3541	121.029	0.1581		4-Hydroxybenzaldehyde		MS1+MS2	0.61		4-Hydroxybenzaldehyde|Spectral Match to 4-Hydroxybenzaldehyde from NIST14|Massbank: 4-hydroxybenzaldehyde	4-Formylphenol|p-Formylphenol|p-Hydroxybenzaldehyde|4-Hydroxy-benzaldehyde|4-Hydroxybenzenecarbonal|P-Hydroxy-benzaldehyde|p-Oxybenzaldehyde|Parahydroxybenzaldehyde|Usaf m-6|Para-hydroxybenzaldehyde|4-Hydroxybenzaldehyde	C7H6O2	122.037	123-08-0	0.0005	3.9613		M-H	HMDB0011718	C00633		Organic oxygen compounds	Organooxygen compounds	Carbonyl compounds		yes	yes	yes							yes	yes			yes							GNPS	Ketone
373	M128T65	1.0897	128.035	0.075		Dimethadione		MS1+MS2	0.53		dimethadione	BAX 1400Z|AC 1198|5，5-Dimethyl-2，4-oxazolidinedione|Dimethyloxazolidinedione|5，5-Dimethyloxazolidine-2，4-dione	C5H7NO3	129.043		0.0001	0.8351	40	M-H	HMDB0061093		265625	Organoheterocyclic compounds	Azolidines	Oxazolidines		yes					yes	yes		yes	yes	yes								yes		HMDB
383	M129T293	4.887	129.055	0.2411		3-Methyl-2-Oxovalerate|3-methyl-2-oxovaleric acid|(+-)-3-Methyl-2-oxovaleric acid sodium salt|2-Oxo-3-methyl-N-valerate|a-Oxo-b-methylvaleric acid|Ketoisoleucine|(+-)-3-Methyl-2-oxovaleric acid		MS1+MS2	0.53		3-METHYL-2-OXOVALERATE|Massbank: 3-methyl-2-oxovaleric acid|3-methyl-2-oxopentanoic acid|Massbank:PS001603 (+-)-3-Methyl-2-oxovaleric acid sodium salt|Massbank:PS001601 (+-)-3-Methyl-2-oxovaleric acid sodium salt|Massbank:PS001602 (+-)-3-Methyl-2-oxovaleric acid sodium salt|Massbank:PS001607 (+-)-3-Methyl-2-oxovaleric acid sodium salt|Massbank:MT000121 3-methyl-2-oxovalerate|Ketoisoleucine|MoNA:3…	3-methyl-2-oxovaleric acid|3-methyl-2-oxopentanoic acid|3-methyl-2-oxovalerate|Ketoisoleucine	C6H10O3	130.063	1460-34-0	0.0007	5.3789		M-H	HMDB0000491	C00671		Organic acids and derivatives	Keto acids and derivatives	Short-chain keto acids and derivatives		yes	yes	yes						yes	yes	yes	yes	yes	yes					yes		GNPS	Natural Product|Natural Product; Oxo carboxylic acids|Valeric acid
384	M129T329	5.4848	129.055	0.0153		2-Hydroxyethyl methacrylate		MS1+MS2	0.63		2-Hydroxyethyl methacrylate	(Hydroxyethyl)methacrylate|1，2-Ethanediol mono(2-methyl)-2-propenoate|2-(Methacryloyloxy)ethanol|2-Hydroxyethyl 2-methylacrylate|2-Hydroxyethylmethacrylate|beta-Hydroxyethyl methacrylate|Ethylene glycol methacrylate|Ethylene glycol monomethacrylate|Glycol methacrylate|Glycol monomethacrylate|HEMA|Hydroxyethyl methacrylate|(Hydroxyethyl)methacrylic acid|1，2-Ethanediol mono(2-methyl)-2-propenoic ac…	C6H10O3	130.063		0.0005	3.8292	10	M-H	HMDB0245159	C14530	271649	Organic acids and derivatives	Carboxylic acids and derivatives	Carboxylic acid derivatives											yes											HMDB
411	M133T65	1.0761	133.014	0.0766		D-(+)-Malic acid|D-Malic acid|MALATE|(R)-MALATE|D-malic acid|MALIC ACID		MS1+MS2	0.65		D-Malic acid|MALATE|(R)-MALATE|D-malic acid CollisionEnergy:102040|Massbank:PR100541 D-(+)-Malic acid|D-Hydroxybutanedioic acid|(R)-(+)-2-Hydroxysuccinic acid|MALIC ACID|D-(+)-Malic acid|D-(+)-Malic acid; LC-ESI-QTOF; MS2; CE	(+)-D-Malic acid|(R)-2-Hydroxybutanedioic acid|2-HYDROXY-succinIC ACID|D-Malate|(+)-D-Malate|(R)-2-Hydroxybutanedioate|2-HYDROXY-succinate|(R)-Malate|(R)-Hydroxybutanedioic acid|D-(+)-Malic acid|D-Hydroxybutanedioic acid|Hydroxy-(R)-butanedioic acid|R-Malic acid|D-Malic acid|(R)-(+)-2-Hydroxysuccinic acid|(2R)-2-hydroxybutanedioic acid	C4H6O5	134.022	636-61-3	0.0004	3.1823	40	M-H	HMDB0031518	C00497		Organic acids and derivatives	Hydroxy acids and derivatives	Beta hydroxy acids and derivatives		yes	yes	yes											yes					yes		HMDB	Organic acid|Natural Product|Carboxylic acids|Malic acid
432	M135T56_2	0.9299	135.029	0.0523		Erythronic acid		MS1+MS2	0.52		Erythronic acid	Erythro-2，3，4-trihydroxybutyric acid|Erythro-2，3，4-trihydroxybutyrate|Erythronate|(R*，r*)-2，3，4-trihydroxy-butanoate|(R*，r*)-2，3，4-trihydroxy-butanoic acid|2，3，4-Trihydroxybutanoate|2，3，4-Trihydroxybutanoic acid|D-Erythronate|Erythronic acid|(2R，3R)-2，3，4-trihydroxybutanoic acid	C4H8O5	136.037	13752-84-6	0.0005	3.5056	40	M-H	HMDB0000613		45855|5586	Organic oxygen compounds	Organooxygen compounds	Carbohydrates and carbohydrate conjugates		yes								yes	yes	yes	yes	yes	yes					yes		HMDB
433	M135T103	1.7206	135.031	0.0622		1-Pentanesulfenothioic acid|Pentyl Hydrodisulfide		MS1+MS2	0.65		1-Pentanesulfenothioic acid|PENTYL HYDRODISULFIDE	1-Pentanesulfenothioate|1-Pentanesulphenothioate|1-Pentanesulphenothioic acid|Pentyl hydrodisulfide|pentane-1-dithioperoxol	C5H12S2	136.038	86849-52-7	0	0.3139	40	M-H	HMDB0031160			Organosulfur compounds	Sulfenyl compounds			yes	yes	yes																		HMDB
494	M144T346	5.7638	144.02	0.0507		6-Chloro-1，3，5-triazine-2，4-diamine|desethyl-desisopropyl-atrazine		MS1+MS2	0.44		6-Chloro-1，3，5-triazine-2，4-diamine|Massbank:AU202201 desethyl-desisopropyl-atrazine|2-Chloro-4，6-diamino-1，3，5-triazine|desethyl-desisopropyl-atrazine	2，4-Diamino-6-chloro-1，3，5-triazine|2，4-Diamino-6-chloro-S-triazine|2-Chloro-4，6-diamino-S-triazine|2-Chloro-4，6-diaminotriazine|Deisopropyldeethylatrazine|2-CAAT|desethyl-desisopropyl-atrazine|2-Chloro-4，6-diamino-1，3，5-triazine|6-chloro-1，3，5-triazine-2，4-diamine	C3H4ClN5	145.016		0.0114	78.9975	40	M-H	HMDB0246174	C06560		Organoheterocyclic compounds	Triazines	1，3，5-triazines											yes											HMDB
497	M144T402	6.6942	144.045	0.047		4-Hydroxyquinoline		MS1+MS2	0.36		4-Hydroxyquinoline|Massbank:KO003167 4-Hydroxyquinoline|Quinolin-4-ol|Massbank:KO003168 4-Hydroxyquinoline|Massbank:KO003169 4-Hydroxyquinoline|Massbank:KO003170 4-Hydroxyquinoline|Massbank:KO003171 4-Hydroxyquinoline|Massbank:UA005301 4-Hydroxyquinoline|1H-Quinolin-4-one|Massbank:KO001156 4-Hydroxyquinoline|Massbank:KO001158 4-Hydroxyquinoline|Massbank:KO001159 4-Hydroxyquinoline|Massbank:KO0011…	4-Chinolinol|4-Hydroxyquinoline|4-Quinolinol|Kynurine|Quinolin-4-ol|1H-Quinolin-4-one	C9H7NO	145.053	611-36-9	0.0005	3.2201		M-H	HMDB0246466	C06343	326574	Organoheterocyclic compounds	Quinolines and derivatives	Quinolones and derivatives											yes											MsDial_Meta	Hydroquinolones|Others
513	M145T53	0.8778	145.061	0.0783		Glutamine		MS1+MS2	0.86		Glutamine|Massbank:MT000103 Glutamine|Massbank:PB000465 Glutamine|2，5-diamino-5-oxopentanoic acid|Massbank:PB000466 Glutamine|Massbank:PB000467 Glutamine|Massbank:PB000468 Glutamine|Massbank:CE000296 Glutamine|Massbank:CE000298 Glutamine|Massbank:CE000299 Glutamine|Massbank:CE000295 Glutamine|Massbank:CE000305 Glutamine|Massbank:CE000291 Glutamine|Massbank:CE000302 Glutamine|Massbank:CE000301 Glu…	Glutamine|2，5-diamino-5-oxopentanoic acid|L-glutamine	C5H10N2O3	146.069	5959-95-5|56-85-9|6899-04-3|585-21-7	0.0005	3.7376		M-H	HMDB0003423|HMDB0000641	C00819|C00064		Organic acids and derivatives	Carboxylic acids and derivatives	Amino acids， peptides， and analogues		yes	yes	yes						yes	yes	yes	yes	yes	yes	yes	yes			yes		MoNA	Natural Product; amino acid|Natural Product; Amino acids|Natural Product; Amino acid
515	M145T421	7.0088	145.087	0.0572		(3S，5S)-3，5-Diaminohexanoate		MS1+MS2	0.34		(3S，5S)-3，5-Diaminohexanoate	(3S，5S)-3，5-Diaminocaproic acid|L-Erythro-3，5-diaminohexanoic acid|L-Erythro-3，5-diaminohexanoate|(3S，5S)-3，5-Diaminocaproate|L-Erythro-3，5-diaminocaproate|L-Erythro-3，5-diaminocaproic acid|(3S，5S)-3，5-Diaminohexanoic acid|3，5-diamino-Hexanoate|3，5-diamino-Hexanoic acid|3，5-Diaminohexanoate|3，5-Diaminohexanoic acid|(3S，5S)-3，5-Diaminohexanoate|3，5-Diaminohexanoate dihydrochloride|	C6H14N2O2	146.106	17027-83-7	0.0116	80.1431	10	M-H	HMDB0012115	C01186		Organic acids and derivatives	Carboxylic acids and derivatives	Amino acids， peptides， and analogues		yes																				HMDB
523	M146T54	0.9033	146.045	0.0834		L-Glutamic acid		MS1+MS2	0.62		L-Glutamic acid|Spectral Match to L-Glutamic acid from NIST14|Massbank:PR100162 L-Glutamic acid|Glu|L-Glutamate|alpha-Glutamic acid|L-alpha-Aminoglutaric Acid|(S)-2-Aminopentanedioic acid|L-1-Aminopropane-1，3-dicarboxylic Acid|1-Aminopropane-1，3-dicarboxylic acid|Aciglut|Glusate|Massbank:RP001411 L-Glutamic acid|(2S)-2-azaniumyl-5-hydroxy-5-oxopentanoate|Massbank:RP001401 L-Glutamic acid|Massbank…	(S)-2-Aminopentanedioic acid|(S)-Glutamic acid|Acide glutamique|Acido glutamico|Acidum glutamicum|E|Glu|Glutamate|GLUTAMIC ACID|L-Glu|L-Glutaminic acid|L-Glutaminsaeure|(S)-2-Aminopentanedioate|(S)-Glutamate|L-Glutaminate|L-Glutamate|(2S)-2-Aminopentanedioate|(2S)-2-Aminopentanedioic acid|(S)-(+)-Glutamate|(S)-(+)-Glutamic acid|1-Amino-propane-1，3-dicarboxylate|1-Amino-propane-1，3-dicarboxylic ac…	C5H9NO4	147.053	56-86-0	0.0006	3.8191	20	M-H	HMDB0000148|HMDB0060475	C00025|C00302	265963	Organic acids and derivatives	Carboxylic acids and derivatives	Amino acids， peptides， and analogues		yes	yes	yes						yes	yes	yes	yes	yes	yes	yes				yes		MsDial_Meta	amino acids|Natural Product|Amino acids|Glutamic acid
533	M147T135	2.2447	147.029	0.1013		(S)-2-Hydroxyglutarate|L-2-Hydroxyglutaric acid|alpha-Hydroxyglutaric Acid		MS1+MS2	0.47		L-2-Hydroxyglutaric acid|ALPHA-HYDROXYGLUTARIC ACID|HMDB:HMDB00694-964 L-2-Hydroxyglutaric acid|HMDB:HMDB00694-965 L-2-Hydroxyglutaric acid	(S)-2-Hydroxyglutarate|(S)-2-Hydroxyglutaric acid|L-2-Hydroxyglutarate|(S)-Α-hydroxyglutarate|(S)-Α-hydroxyglutaric acid|(S)-alpha-Hydroxyglutarate|(S)-alpha-Hydroxyglutaric acid|2-Hydroxy-(S)-pentanedioate|2-Hydroxy-(S)-pentanedioic acid|2-Hydroxy-L-glutarate|2-Hydroxy-L-glutaric acid|L-Α-hydroxyglutarate|L-Α-hydroxyglutaric acid|L-alpha-Hydroxyglutarate|L-alpha-Hydroxyglutaric acid|L-2-Hydroxyg…	C5H8O5	148.037	13095-48-2	0.0006	3.8996		M-H	HMDB0000694	C03196	4151	Organic acids and derivatives	Hydroxy acids and derivatives	Short-chain hydroxy acids and derivatives		yes	yes	yes							yes	yes	yes	yes	yes					yes		MoNA
534	M147T65	1.084	147.03	0.0779		(S)-Citramalic acid|(S)-(+)-Citramailc acid		MS1+MS2	0.65		MoNA:2244420 (S)-Citramalic acid|MoNA:2245070 (S)-Citramalic acid|MoNA:2244931 (S)-Citramalic acid|MoNA:2245097 (S)-Citramalic acid|MoNA:2245331 (S)-Citramalic acid|MoNA:2243918 (S)-Citramalic acid|MoNA:2244466 (S)-Citramalic acid|MoNA:2245410 (S)-Citramalic acid|ReSpect:PT106540 (S)-(+)-Citramailc acid|L-Citramalate|(S)-2-Hydroxy-2-methylsuccinic acid|2-Hydroxy-2-methylbutanedioic acid|2-Methylm…	(S)-(+)-Citramailc acid|L-Citramalate|(S)-2-Hydroxy-2-methylsuccinic acid|2-Hydroxy-2-methylbutanedioic acid|2-Methylmalic acid|L-(+)-2-Methylmalic acid|S-alpha-Hydroxypyrotartaric acid|(2S)-2-hydroxy	C5H8O5	148.037		0.0004	2.5393		M-H																												GNPS
545	M148T97	1.6135	148.043	0.1573		Met		MS1+MS2	0.77		Massbank:KO003332 Met|L-2-Amino-4methylthiobutyric acid|L-Methionine|Massbank:KO003333 Met|Massbank:KO003334 Met|Massbank:KO003335 Met|Massbank:KO003336 Met|Massbank:KO001313 Met|Massbank:KO001312 Met|Massbank:KO001311 Met|Massbank:KO001314 Met|Massbank:KO001310 Met|Met	Met|L-2-Amino-4methylthiobutyric acid|L-Methionine	C5H11NO2S	149.051	63-68-3	0.0004	3.0369		M-H	HMDB0000696	C00073		Organic acids and derivatives	Carboxylic acids and derivatives	Amino acids， peptides， and analogues		yes	yes	yes			yes	yes		yes	yes	yes	yes	yes	yes	yes						MsDial_Meta
561	M151T114	1.9019	151.025	0.087		Xanthine		MS1+MS2	0.64		Xanthine|Spectral Match to Xanthine from NIST14|Massbank:MT000100 Xanthine|Massbank:RP012503 Xanthine|3，7-dihydropurine-2，6-dione|Massbank:RP012502 Xanthine|Massbank:RP012501 Xanthine|Massbank:PR100624 Xanthine|XAN|2，6-Dihydroxypurine|2，6-Dioxo-1，2，3，6-tetrahydropurine|2，6-Dioxopurine|Xanthic oxide|ReSpect:PT203730 Xanthine|HMDB:HMDB00292-497 Xanthine|HMDB:HMDB00292-496 Xanthine|HMDB:HMDB00292-49…	2，6-Dihydroxypurine|2，6-Dioxo-1，2，3，6-tetrahydropurine|9H-Purine-2，6-(1H，3H)-dione|Purine-2(3H)，6(1H)-dione|Xan|1H-Purine-2，6-diol|2，6(1，3)-Purinedion|2，6-Dioxopurine|3，7-Dihydro-1H-purine-2，6-dione|3，7-Dihydropurine-2，6-dione|9H-Purine-2，6(1H，3H)-dione|9H-Purine-2，6-diol|Dioxopurine|Isoxanthine|Pseudoxanthine|Purine-2，6(1H，3H)-dione|Purine-2，6-diol|Xanthic oxide|Xanthin|Xanthine|2，3，6，7-tetrahyd…	C5H4N4O2	152.033	69-89-6|28522-58-9	0.0009	6.1272		M-H	HMDB0000292	C00385	82|297647	Organoheterocyclic compounds	Imidazopyrimidines	Purines and purine derivatives		yes	yes	yes			yes	yes		yes	yes	yes	yes	yes	yes	yes				yes		MoNA	nucleoside|Natural Product|Purines|Xanthine
590	M155T461	7.6883	155.026	0.0929		2-Naphthaldehyde		MS1+MS2	0.39		2-Naphthaldehyde	2-Formylnaphthalene|2-Naphthalenecarboxaldehyde|beta-Formylnaphthalene|beta-Naphthaldehyde|b-Formylnaphthalene|Β-formylnaphthalene|b-Naphthaldehyde|Β-naphthaldehyde|Naphthalene-2-carbaldehyde	C11H8O	156.058		0.0242	156.199	20	M-H	HMDB0060349	C14099		Benzenoids	Naphthalenes																							HMDB
591	M155T441	7.3432	155.036	0.104		1-Naphthaldehyde		MS1+MS2	0.45		1-Naphthaldehyde	1-Formylnaphthalene|1-Naphthalenecarboxaldehyde|alpha-Naphthal|Alphaalpha-naphthaldehyde|a-Naphthal|Α-naphthal|Naphthalene-1-carbaldehyde	C11H8O	156.058	66-77-3|30678-61-6	0.0145	93.6228	20	M-H	HMDB0060325	C14090	2757|332893	Benzenoids	Naphthalenes																							HMDB
605	M157T65	1.0762	157.014	0.0909		2-Maleylacetate		MS1+MS2	0.39		2-Maleylacetate	(Z)-4-oxo-2-Hexenedioic acid|4-Oxohex-2-enedioate|Maleylacetate|(Z)-4-oxo-2-Hexenedioate|4-Oxohex-2-enedioic acid|Maleylacetic acid|2-Maleylacetic acid|Maleoylacetic acid|	C6H6O5	158.022		0.0004	2.6959	20	M-H	HMDB0060348	C02222		Organic acids and derivatives	Keto acids and derivatives	Medium-chain keto acids and derivatives																						HMDB
661	M163T130	2.1623	163.04	0.0823		m-Hydroxycinnamic acid		MS1+MS2	0.53		Massbank:PR100766 m-Hydroxycinnamic acid|3-Hydroxycinnamic acid|m-Coumaric Acid|3-Coumaric Acid|Massbank:PR100767 m-Hydroxycinnamic acid|ReSpect:PS076307 m-Hydroxycinnamic acid|ReSpect:PS076308 m-Hydroxycinnamic acid|ReSpect:PS076309 m-Hydroxycinnamic acid|ReSpect:PT207630 m-Hydroxycinnamic acid|(E)-3-(3-hydroxyphenyl)prop-2-enoic acid|ReSpect:PT207633 m-Hydroxycinnamic acid|m-Hydroxycinnamic aci…	m-Hydroxycinnamic acid|3-Hydroxycinnamic acid|m-Coumaric Acid|3-Coumaric Acid|(E)-3-(3-hydroxyphenyl)prop-2-enoic acid	C9H8O3	164.047	14755-02-3|588-30-7	0.0005	3.3373	30	M-H	HMDB0001713	C12621		Phenylpropanoids and polyketides	Cinnamic acids and derivatives	Hydroxycinnamic acids and derivatives		yes	yes	yes							yes	yes			yes							MsDial_Meta	Carboxylic acids|Cinnamic acid
669	M164T272	4.5319	164.071	0.0772		Benzyl glycinate		MS1+MS2	0.52		Benzyl glycinate	Benzyl glycinic acid|Benzyl 2-aminoacetic acid|	C9H11NO2	165.079	2462-31-9	0.0008	4.7455	40	M-H	HMDB0059934			Organic acids and derivatives	Carboxylic acids and derivatives	Amino acids， peptides， and analogues																						HMDB
673	M164T209	3.4839	164.071	0.1331		D-Phenylalanine		MS1+MS2	0.47		D-Phenylalanine	alpha-Amino-beta-phenylpropionic acid|DL-Phenylalanine|F|Fenilalanina|PHE|Phenylalanin|a-Amino-b-phenylpropionate|a-Amino-b-phenylpropionic acid|alpha-Amino-beta-phenylpropionate|Α-amino-β-phenylpropionate|Α-amino-β-phenylpropionic acid|L-Isomer phenylalanine|Endorphenyl|L-Phenylalanine|Phenylalanine|Phenylalanine， L isomer|Phenylalanine， L-isomer	C9H11NO2	165.079	673-06-3	0.0004	2.3075		M-H	HMDB0250791	C02057	286102	Organic acids and derivatives	Carboxylic acids and derivatives	Amino acids， peptides， and analogues											yes											DICP	Amino acids
675	M164T242_2	4.0368	164.072	0.0675		Phenylalanine		MS1+MS2	0.49		Phenylalanine|Massbank:CE000036 Phenylalanine|Massbank:CE000037 Phenylalanine|Massbank:CE000038 Phenylalanine|Massbank:CE000039 Phenylalanine|Massbank:CE000277 Phenylalanine|Massbank:CE000278 Phenylalanine|Massbank:CE000279 Phenylalanine|Massbank:CE000280 Phenylalanine|Massbank:CE000281 Phenylalanine|Massbank:CE000282 Phenylalanine|Massbank:CE000283 Phenylalanine|Massbank:CE000284 Phenylalanine|M…	Phenylalanine|2-amino-3-phenylpropanoic acid|(2S)-2-amino-3-phenylpropanoic acid|L-phenylalanine	C9H11NO2	165.079	63-91-2|150-30-1	0.0003	1.9589		M-H	HMDB0000159|HMDB0250791	C00079|C02057	279131	Organic acids and derivatives	Carboxylic acids and derivatives	Amino acids， peptides， and analogues			yes	yes			yes			yes	yes	yes	yes	yes	yes	yes	yes			yes		MoNA	Natural Product; amiono acid|Natural Product|Natural Product; Amino acids|Natural Product; Amino acid|Phenylalanine|Amino acids
683	M165T712	11.8723	165.04	0.031		Tropate|Tropic acid|alpha-(Hydroxymethyl)phenylacetic acid		MS1+MS2	0.43		Tropate|Spectral Match to Tropic acid from NIST14|Massbank:KO001943 Tropate|Tropic acid|alpha-(Hydroxymethyl)phenylacetic acid|Massbank:KO001945 Tropate|Massbank:KO001946 Tropate|Massbank:KO001944 Tropate|Massbank:KO001947 Tropate|MoNA:2371684 Tropate|MoNA:2371659 Tropate|MoNA:2309458 Tropate|MoNA:2312535 Tropate|MoNA:2317609 Tropate|MoNA:2312535 alpha-(Hydroxymethyl)phenylacetic acid|Tropic acid…	(+-)-Tropic acid|2-Phenylhydracrylic acid|3-Hydroxy-2-phenylpropionic acid|alpha-(Hydroxymethyl)benzeneacetic acid|alpha-(Hydroxymethyl)phenylacetic acid|alpha-Phenyl-beta-hydroxypropionic acid|beta-Hydroxyhydratropic acid|Tropic acid|(+-)-Tropate|2-Phenylhydracrylate|3-Hydroxy-2-phenylpropionate|a-(Hydroxymethyl)benzeneacetate|a-(Hydroxymethyl)benzeneacetic acid|alpha-(Hydroxymethyl)benzeneaceta…	C9H10O3	166.063	552-63-6	0.0154	93.2753		M-H	HMDB0062590	C01456		Organic acids and derivatives	Hydroxy acids and derivatives	Beta hydroxy acids and derivatives																						GNPS
693	M166T467	7.7819	165.978	0.0247		2-Mercaptobenzothiazole		MS1+MS2	0.61		2-mercaptobenzothiazole|Spectral Match to 2-Mercaptobenzothiazole from NIST14|Massbank:EQ319053 2-Mercaptobenzothiazole|1，3-Benzothiazole-2(3H)-thione|3H-1，3-benzothiazole-2-thione|Massbank:EQ319059 2-Mercaptobenzothiazole|Massbank:EQ319004 2-Mercaptobenzothiazole|Massbank:EQ319001 2-Mercaptobenzothiazole|Massbank:EQ319058 2-Mercaptobenzothiazole|Massbank:EQ319052 2-Mercaptobenzothiazole|Massbank…	2-Mercaptobenzothiazole|1，3-Benzothiazole-2(3H)-thione|3H-1，3-benzothiazole-2-thione|1，3-benzothiazole-2-thiol	C7H5NS2	166.986	149-30-4	0.0006	3.8629		M-H	HMDB0030524	C14437	266322	Organoheterocyclic compounds	Benzothiazoles			yes	yes	yes																yes		MsDial_Meta
700	M167T64	1.0731	167.02	0.068		Uric acid		MS1+MS2	0.64		Uric acid|Massbank:MT000083 Uric acid|urate|Massbank:RP013601 Uric acid|7，9-dihydro-3H-purine-2，6，8-trione|Massbank:RP013602 Uric acid|ReSpect:PS114501 Uric acid|2，6，8-Trihydroxypurine|8-Hydroxyxanthine|Triketopurine|Lithic acid|7，9-Dihydro-1H-purine-2，6，8(3H)-trione|ReSpect:PS114502 Uric acid|ReSpect:PS114507 Uric acid|HMDB:HMDB00289-490 Uric acid|HMDB:HMDB00289-491 Uric acid|HMDB:HMDB00289-489 …	2，6，8-Trioxopurine|2，6，8-Trioxypurine|Purine-2，6，8(1H，3H，9H)-trione|Urate|1H-Purine-2，6，8-triol|2，6，8-Trihydroxypurine|Lithate|Lithic acid|Acid urate， ammonium|Ammonium acid urate|Monohydrate， sodium urate|Urate， ammonium acid|Urate， monosodium|Acid， uric|Monosodium urate monohydrate|Sodium acid urate|Sodium urate|Trioxopurine|Urate， sodium acid|Monohydrate， monosodium urate|Monosodium urate|Pota…	C5H4N4O3	168.028	69-93-2	0.0009	5.628		M-H	HMDB0000289	C00366	88|306783	Organoheterocyclic compounds	Imidazopyrimidines	Purines and purine derivatives		yes	yes	yes			yes	yes		yes	yes	yes	yes	yes	yes			yes	yes			MoNA	acid|Natural Product|Uric acid
744	M171T55	0.9179	171.007	0.0676		Glycerol 2-phosphate|beta-Glycerophosphoric acid|Glycerol 2-Phosphate|beta-Glycerophosphate|Glycerol-2-phosphate|Glycerophosphate|1，3-dihydroxypropan-2-yl dihydrogen phosphate|L-Glycerol-2-phosphate Disodium Salt n-Hydrate|beta-glycerolphosphate		MS1+MS2	0.97		beta-Glycerophosphoric acid|GLYCEROL 2-PHOSPHATE - 20.0 eV|GLYCEROL 2-PHOSPHATE - 30.0 eV|GLYCEROL 2-PHOSPHATE - 40.0 eV|GLYCEROL 2-PHOSPHATE - 50.0 eV|GLYCEROL 2-PHOSPHATE - 60.0 eV|GLYCEROL 2-PHOSPHATE - 70.0 eV|BETA-GLYCEROPHOSPHATE|beta-Glycerophosphoric acid CollisionEnergy:102040|Massbank:PR100775 Glycerol-2-phosphate|Glycerophosphate|Massbank:PS078307 Glycerophosphate|L-Glycerol-2-phosphat…	1，2，3-Propanetriol， 2-(dihydrogen phosphate)|1，3-Hydroxy-2-propyl dihydrogen phosphate|2-Glycerophosphate|2-HYDROXY-1-(hydroxymethyl)ethyl dihydrogen phosphATE|beta-Glycerophosphate|1，2，3-Propanetriol， 2-(dihydrogen phosphoric acid)|1，3-Hydroxy-2-propyl dihydrogen phosphoric acid|2-Glycerophosphoric acid|2-HYDROXY-1-(hydroxymethyl)ethyl dihydrogen phosphoric acid|b-Glycerophosphate|b-Glycerophosp…	C3H9O6P	172.014	17181-54-3	0.0002	1.3179		M-H	HMDB0002520	C02979	44760|6708	Lipids and lipid-like molecules	Glycerophospholipids	Glycerophosphates		yes	yes												yes					yes		MoNA	Natural Product|Natural Product; Alditol; Phosphates
761	M173T73	1.214	172.988	0.1925		Phenyl dihydrogen phosphate		MS1+MS2	0.37		Phenyl dihydrogen phosphate|MoNA:2508432 Phenyl Dihydrogen Phosphate|MoNA:2519899 Phenyl Dihydrogen Phosphate|MoNA:2519894 Phenyl Dihydrogen Phosphate|MoNA:2519851 Phenyl Dihydrogen Phosphate|MoNA:2508547 Phenyl Dihydrogen Phosphate	Monophenylphosphate|Phenolic phosphate|Phenylphosphoric acid|Phosphoric acid， monophenyl ester|Monophenylphosphoric acid|Phenolic phosphoric acid|Phosphate， monophenyl ester|Phenylphosphate， disodium salt|Phenylphosphate， dipotassium salt|Phenylphosphate， ion (2-)|Phenylphosphate， monopotassium salt|Phenylphosphate|Phenyl phosphoric acid	C6H7O4P	174.008		0.0126	72.8103		M-H	HMDB0256445	C02734	311227	Organic acids and derivatives	Organic phosphoric acids and derivatives	Phosphate esters											yes											GNPS
762	M173T290	4.8402	172.991	0.0618		Phenyl sulfate|Phenol sulphate|Phenol sulfate		MS1+MS2	0.92		Phenol sulphate|Phenol sulfate	Phenol sulfate|Phenylsulfate|Phenol sulfuric acid|Phenol sulphuric acid|Phenylsulfuric acid|Phenylsulphate|Phenylsulphuric acid|Aryl sulfuric acid|Aryl sulphate|Aryl sulphuric acid|Phenylsulfate， sodium salt|Phenylsulfate， potassium salt|Phenyl hydrogen sulfate|Phenyl sulfate|Phenol sulphate	C6H6O4S	173.999	937-34-8	0.0003	1.6167		M-H	HMDB0060015	C00850|C02180	1828	Organic acids and derivatives	Organic sulfuric acids and derivatives	Arylsulfates		yes								yes		yes			yes					yes		MoNA
769	M173T52	0.8644	173.104	0.0811		(±)-3-Hydroxynonanoic acid|FA 9:0+1O		MS1+MS2	0.51		(±)-3-Hydroxynonanoic acid|Massbank:PR309117 FA 9:0+1O|FA 9:0+1O	(±)-3-hydroxynonanoate|9:0(3-OH)|Tetraethylenepentamine， urea amide|(+)-3-Hydroxy pelargonate	C9H18O3	174.126	88930-09-0	0.0147	84.8881	40	M-H	HMDB0031513			Organic acids and derivatives	Hydroxy acids and derivatives	Medium-chain hydroxy acids and derivatives		yes	yes																	yes		HMDB	Oxidized fatty acids	FA
772	M174T290	4.8402	173.994	0.0746		3-Hydroxypyridine sulfate		MS1+MS2	0.62		3-Hydroxypyridine sulfate	3-Pyridinol sulfate|3-Pyridinol sulfuric acid|3-Pyridinol sulphate|3-Pyridinol sulphuric acid|3-Hydroxypyridine sulfuric acid|3-Hydroxypyridine sulphate|3-Hydroxypyridine sulphuric acid|3-Hydroxypyridinesulfate|3-Hydroxypyridinesulphate	C5H5NO4S	174.994	1955-23-3	0.0074	42.3656	30	M-H	HMDB0240652			Organic acids and derivatives	Organic sulfuric acids and derivatives	Arylsulfates												yes										HMDB
781	M175T65	1.0858	175.024	0.0631		L-Ascorbic acid		MS1+MS2	0.59		l-ascorbic acid	Vitamin C|ascorbate|Vitacimin|Vitacin|Vitamisin|Ascorbic acid	C6H8O6	176.032	50-81-7	0.0004	2.2167		M-H	HMDB0000044	C00072|C01041	249|265182	Organoheterocyclic compounds	Dihydrofurans	Furanones			yes	yes	yes		yes			yes	yes	yes	yes	yes			yes		yes	yes		Metlin	Natural Product
786	M176T269	4.4841	176.038	0.0781		N-Formyl-L-Methionine|(S)-2-Formylamino-4-(methylthio)butanoic Acid		MS1+MS2	0.57		MoNA:2261965 N-Formyl-L-Methionine|MoNA:2261962 (S)-2-Formylamino-4-(methylthio)butanoic Acid|MoNA:2255646 (S)-2-Formylamino-4-(methylthio)butanoic Acid|MoNA:2261965 (S)-2-Formylamino-4-(methylthio)butanoic Acid|MoNA:2262118 (S)-2-Formylamino-4-(methylthio)butanoic Acid|ReSpect:PT203070 N-Formyl-L-methionine|fMet|For-Met|(S)-2-Formylamino-4-(methylthio)butanoic Acid|(2S)-2-formamido-4-methylsulfa…	N-Formyl-L-methionine|fMet|For-Met|(S)-2-Formylamino-4-(methylthio)butanoic Acid|(2S)-2-formamido-4-methylsulfanylbutanoic acid	C6H11NO3S	177.046		0.0007	3.7731		M-H																												GNPS
787	M176T282	4.6949	176.038	0.0575		N-Formyl-L-methionine		MS1+MS2	0.77		N-Formyl-L-methionine|Massbank:PR100591 N-Formyl-L-Methionine|fMet|For-Met|(S)-2-Formylamino-4-(methylthio)butanoic Acid|MoNA:2261965 N-Formyl-L-Methionine|ReSpect:PS030701 N-Formyl-L-methionine|ReSpect:PS030707 N-Formyl-L-methionine|ReSpect:PT203070 N-Formyl-L-methionine|(2S)-2-formamido-4-methylsulfanylbutanoic acid|HMDB:HMDB01015-1387 N-Formyl-L-methionine|HMDB:HMDB01015-1389 N-Formyl-L-methio…	(2S)-2-(Formylamino)-4-(methylthio)butanoic acid|Formyl-methionine|N-Formylmethionine|(2S)-2-(Formylamino)-4-(methylthio)butanoate|Formylmethionine， N|N Formylmethionine|N-Formyl-L-methionine|fMet|For-Met|(S)-2-Formylamino-4-(methylthio)butanoic Acid|(2S)-2-formamido-4-methylsulfanylbutanoic acid|(2S)-2-formamido-4-(methylsulfanyl)butanoic acid	C6H11NO3S	177.046	4289-98-9	0.0005	2.637	40	M-H	HMDB0001015|HMDB0255142	C03145		Organic acids and derivatives	Carboxylic acids and derivatives	Amino acids， peptides， and analogues		yes			yes					yes	yes	yes			yes							HMDB	Natural Product|Amino acids|Methionine
789	M176T375	6.249	176.071	0.0363		indole-3-glycol		MS1+MS2	0.69		indole-3-glycol		C10H11NO2	177.079		0.0005	2.7182	40	M-H	HMDB0304392			Organoheterocyclic compounds	Indoles and derivatives	Indoles																						HMDB
807	M179T55	0.9149	179.055	0.0452		D-Glucose		MS1+MS2	0.69		D-Glucose|Massbank:RP022613 D-Glucose|(3R，4S，5S，6R)-6-(hydroxymethyl)oxane-2，3，4，5-tetrol|Massbank:RP022612 D-Glucose|Massbank:RP022611 D-Glucose	Glucose|b-D-Glucose|β-D-glucose|b-D-Glucopyranose|b-Dextrose|b-Glucose|beta-D-Glucopyranose|beta-Dextrose|beta-Glucose|D Glucose|Glucose， (beta-D)-isomer|Dextrose|Glucose， (DL)-isomer|D-Glucose|D-Glucopyranose|D-Glucopyranoside|beta-D-Glucopyranoside|beta-D-Glucose|β-D-Glucopyranose|β-D-Glucopyranoside|β-Dextrose|β-Glucose|D-GLC|D-GLCP|GLC-OH|(3R，4S，5S，6R)-6-(hydroxymethyl)oxane-2，3，4，5-tetrol|(2…	C6H12O6	180.063	50-99-7|492-61-5|2280-44-6|54-17-1|1227096-09-4|1023302-86-4	0.0006	3.2845	40	M-H	HMDB0000122	C00221	275989	Organic oxygen compounds	Organooxygen compounds	Carbohydrates and carbohydrate conjugates		yes	yes	yes						yes	yes	yes	yes	yes	yes	yes	yes			yes		MsDial_Meta	Monosaccharides
825	M181T1089	18.1582	180.973	0.1017		Succimer		MS1+MS2	0.32		Succimer	Meso-2，3-dimercaptosuccinic acid|Meso-dimercaptosuccinic acid|Chemet|Meso-2，3-dimercaptosuccinate|Meso-dimercaptosuccinate|Dimercaptosuccinic acid|DMSA|Succicaptal|Succimer antimony sodium salt， (r*，s*)-isomer|Succimer， dipotassium salt|Succimer， tin salt|Butanedioic acid， 2，3-dimercapto-， (r*，s*)-isomer|Dimercaptosuccinate， tin|Monosodium salt succimer|SERB brand OF succimer|Succimer， (r*，r*)-(+…	C4H6O4S2	181.971	304-55-2	0.0092	51.109	40	M-H	HMDB0014706	C07598	279868	Lipids and lipid-like molecules	Fatty Acyls	Fatty acids and conjugates			yes				yes				yes	yes										HMDB
832	M181T288	4.7947	181.05	0.0903		Hydroxyphenyllactic acid|Hydroxyphenyllactate|3-(4-Hydroxyphenyl)Lactate|3(4-Hydroxyphenyl)Lactate|p_hydroxyphenyl_lactic_acid|2-Hydroxy-3-(4-hydroxyphenyl)propanoic acid|DL-p-Hydroxyphenyllactic acid|2-Hydroxy-3-(4-hydroxyphenyl)propanoate|DL-3-(4-Hydroxyphenyl)lactic acid|4-hydroxylphenyllactic acid|4-Hydroxyphenyllactic acid|3-(4-Hydroxyphenyl)lactic acid|HPLA		MS1+MS2	0.34		Hydroxyphenyllactic acid|HYDROXYPHENYLLACTATE|3-(4-HYDROXYPHENYL)LACTATE|3(4-HYDROXYPHENYL)LACTATE|p_hydroxyphenyl_lactic_acid|2-Hydroxy-3-(4-hydroxyphenyl)propanoic acid CollisionEnergy:102040|2-Hydroxy-3-(4-hydroxyphenyl)propanoic acid CollisionEnergy:205060|Massbank:PR100839 DL-p-Hydroxyphenyllactic acid|HPLA|4-Hydroxyphenyllactate|3-(4-Hydroxyphenyl)-2-hydroxypropanoic acid|p-Hydroxyphenyllac…	(RS)-3-(4-Hydroxyphenyl)lactate|(RS)-3-(4-Hydroxyphenyl)lactic acid|2-Hydroxy-3-(4-hydroxyphenyl)propanoate|2-Hydroxy-3-(4-hydroxyphenyl)propanoic acid|2-Hydroxy-3-(p-hydroxyphenyl)propionate|2-Hydroxy-3-(p-hydroxyphenyl)propionic acid|3-(4-Hydroxyphenyl)-DL-lactate|3-(4-Hydroxyphenyl)-DL-lactic acid|3-(4-Hydroxyphenyl)lactate|3-(4-Hydroxyphenyl)lactic acid|3-(p-Hydroxyphenyl)-Lactate|3-(p-Hydrox…	C9H10O4	182.058	306-23-0|6482-98-0	0.0008	4.4673		M-H	HMDB0000755	C03672	34515|5723	Phenylpropanoids and polyketides	Phenylpropanoic acids			yes		yes	yes					yes	yes	yes	yes	yes	yes					yes		MoNA	Natural Product|Carboxylic acids|BAIB
847	M182T258	4.3001	181.991	0.0569		Saccharin		MS1+MS2	0.63		Saccharin|Massbank:EA281658 Saccharin|1，1-dioxo-1，2-benzothiazol-3-one|1，1-bis(oxidanylidene)-1，2-benzothiazol-3-one|Massbank:EA281663 Saccharin|Massbank:EA281659 Saccharin|Massbank:EA281655 Saccharin|Massbank:EA281664 Saccharin|Massbank:EA281661 Saccharin|Massbank:EA281654 Saccharin|Massbank:EA281652 Saccharin|Massbank:EA281657 Saccharin|Massbank:EA281660 Saccharin|Massbank:EA281653 Saccharin|Ma…	1，1-Dioxo-1，2-benzisothiazol-3(2H)-one|1，1-Dioxo-1，2-dihydro-benzo[D]isothiazol-3-one|1，2-Benzisothiazol-3(2H)-one 1，1-dioxide|1，2-Benzisothiazolin-3-one 1，1-dioxide|1，2-Dihydro-2-ketobenzisosulfonazole|1，2-Dihydro-2-ketobenzisosulphonazole|2，3-Dihydro-3-oxobenzisosulfonazole|2，3-Dihydro-3-oxobenzisosulphonazole|3-Hydroxybenzisothiazole-S，S-dioxide|Anhydro-O-sulfaminebenzoic acid|Benzo-2-sulphimi…	C7H5NO3S	182.999	81-07-2	0.0006	3.3739	40	M-H	HMDB0029723	C12283	43328|267608	Organoheterocyclic compounds	Benzothiazoles			yes	yes								yes	yes	yes		yes					yes		HMDB	benzothiazoles|Natural Product
852	M183T461	7.6881	183.004	0.0625		2，4-Dinitrophenol		MS1+MS2	0.32		2，4-Dinitrophenol|Massbank:KO000647 2，4-Dinitrophenol|Massbank:KO000646 2，4-Dinitrophenol|Massbank:KO000644 2，4-Dinitrophenol|Massbank:KO000645 2，4-Dinitrophenol|Massbank:KO000648 2，4-Dinitrophenol|Massbank:LU044755 2，4-Dinitrophenol|Massbank:LU044753 2，4-Dinitrophenol|Massbank:LU044751 2，4-Dinitrophenol|Massbank:LU044756 2，4-Dinitrophenol|Massbank:LU044752 2，4-Dinitrophenol|Massbank:LU044754 2，4…	1-Hydroxy-2，4-dinitrobenzene|2，4-DNP|alpha-Dinitrophenol|a-Dinitrophenol|Α-dinitrophenol|2，4 Dinitrophenol	C6H4N2O5	184.012	51-28-5|1326-82-5	0.0004	2.3017		M-H	HMDB0245462	C02496	43994|265700	Benzenoids	Phenols	Nitrophenols											yes											GNPS
874	M187T362	6.0312	187.007	0.0372		p-Tolyl Sulfate		MS1+MS2	0.86				C7H8O4S	188.014	91978-69-7	0.0004	2.298		M-H			263577																									Metlin
875	M187T56	0.9297	187.071	0.0618		Nalpha-Acetyl-L-glutamine|N-Acetylglutamine|Aceglutamide|N-Acetyl-L-glutamine|N-Acetyl-glutamine		MS1+MS2	0.34		N-Acetylglutamine|Aceglutamide - 30.0 eV|Aceglutamide - 40.0 eV|N-Acetyl-L-glutamine|N-Acetyl-glutamine; AIF; CE0; CorrDec|N-Acetyl-glutamine; AIF; CE10; CorrDec|N-Acetyl-glutamine; AIF; CE30; CorrDec|N-Acetyl-glutamine; AIF; CE0; MS2Dec|N-Acetyl-glutamine; AIF; CE10; MS2Dec|N-Acetyl-glutamine; AIF; CE30; MS2Dec	N~2~-acetyl-L-glutamine|N-Acetyl-L-glutamine|Aceglutamide|Acetylglutamine|NAcGln|L-N2-Acetyl-glutamine|L-N2-Acetylglutamine|N2-Acetyl-L-glutamine|N2-Acetylglutamine|alpha-N-Acetyl-L-glutamine|Α-N-acetyl-L-glutamine|(2S)-2-Acetamido-5-amino-5-oxopentanoic acid|(2S)-4-Carbamoyl-2-acetamidobutanoic acid|N-Acetylglutamine	C7H12N2O4	188.08	2490-97-3	0.0009	4.8477	40	M-H	HMDB0006029	D07063		Organic acids and derivatives	Carboxylic acids and derivatives	Amino acids， peptides， and analogues		yes								yes		yes			yes							HMDB	amino acids|Natural Product
886	M188T362	6.0319	188.01	0.079		2-aminophenol sulphate		MS1+MS2	0.5		2-aminophenol sulphate	(2-Aminophenyl)oxidanesulfonic acid|2-Aminophenol hydrogen sulfate|2-Aminophenol sulfate|2-Aminophenyl sulfate|O-Aminophenol hydrogen sulfate|O-Aminophenyl hydrogen sulfate|Sulfuric acid mono-(2-aminophenyl ester)|(2-Aminophenyl)oxidanesulfonate|(2-Aminophenyl)oxidanesulphonate|(2-Aminophenyl)oxidanesulphonic acid|2-Aminophenol hydrogen sulfuric acid|2-Aminophenol hydrogen sulphate|2-Aminophenol …	C6H7NO4S	189.01		0.0073	38.9411	20	M-H	HMDB0061116			Organic acids and derivatives	Organic sulfuric acids and derivatives	Arylsulfates		yes	yes								yes	yes										HMDB
888	M188T61	1.0086	188.056	0.0682		Thiotepa		MS1+MS2	0.41		Thiotepa	Thioplex|Tepadina|Rethio|Girostan|Tespa|Tespamin|Thio-tepa|Thio tepa|Triethylenethiophosphoramide|Tris(1-aziridinyl)phosphine sulfide|Thiophosphamide	C6H12N3PS	189.049	52-24-4	0.0148	78.939	40	M-H	HMDB0015576	C07641	43348|267952	Organic acids and derivatives	Organic thiophosphoric acids and derivatives								yes				yes	yes								yes		HMDB
907	M190T303	5.0432	190.054	0.0887		N-Acetyl-L-methionine		MS1+MS2	0.65		N-Acetyl-L-methionine|MoNA:2225856 N-Acetyl-L-methionine|MoNA:2224793 N-Acetyl-L-methionine|MoNA:2226541 N-Acetyl-L-methionine|MoNA:2226494 N-Acetyl-L-methionine|HMDB:HMDB11745-2501 N-Acetyl-L-methionine|HMDB:HMDB11745-2499 N-Acetyl-L-methionine|HMDB:HMDB11745-2500 N-Acetyl-L-methionine	(2S)-2-Acetamido-4-(methylsulfanyl)butanoic acid|Acetyl-L-methionine|Acetylmethionine|AcMet|L-(N-Acetyl)methionine|Methionamine|N-Ac-met|N-Acetylmethionine|Nalpha-acetyl-L-methionine|(2S)-2-Acetamido-4-(methylsulfanyl)butanoate|(2S)-2-Acetamido-4-(methylsulphanyl)butanoate|(2S)-2-Acetamido-4-(methylsulphanyl)butanoic acid|N-Ac-L-methionine|N-Acetyl-methionine|N-Acetylmethionine monopotassium salt…	C7H13NO3S	191.062	65-82-7|1115-47-5	0.0008	4.2845	40	M-H	HMDB0011745	C02712		Organic acids and derivatives	Carboxylic acids and derivatives	Amino acids， peptides， and analogues		yes								yes			yes		yes							HMDB	amino acid
908	M190T321	5.3524	190.062	0.1344		N-Acetylmethionine		MS1+MS2	0.51		N-ACETYLMETHIONINE|Massbank:KO002193 N-Acetylmethionine|Massbank:KO002194 N-Acetylmethionine|Massbank:KO002195 N-Acetylmethionine|Massbank:KO002196 N-Acetylmethionine|Massbank:KO002197 N-Acetylmethionine|Massbank:KO000132 N-Acetylmethionine|Massbank:KO000131 N-Acetylmethionine|Massbank:KO000129 N-Acetylmethionine|Massbank:KO000128 N-Acetylmethionine|Massbank:KO000130 N-Acetylmethionine|MoNA:22264…		C7H13NO3S	191.062	1115-47-5|65-82-7	0.0075	39.3857		M-H	HMDB0011745	C02712		Organic acids and derivatives	Carboxylic acids and derivatives	Amino acids， peptides， and analogues		yes								yes			yes		yes							MsDial_Meta
917	M191T106	1.7591	191.019	0.0964		Citric acid		MS1+MS2	0.73		Citric acid|Spectral Match to Citric acid from NIST14|Massbank:PR100481 Citric acid|citr|citrate|Aciletten|Citretten|Citro|Chemfill|Hydrocerol A|2-Hydroxypropanetricarboxylic Acid|2-Hydroxy-1，2，3-propanetricarboxylic acid|Massbank:MT000044 Citric acid|HMDB:HMDB00094-144 Citric acid|HMDB:HMDB00094-145 Citric acid|HMDB:HMDB00094-146 Citric acid|Citric acid; LC-ESI-QTOF; MS2; CE|Citric acid; LC-ESI-…	2-Hydroxy-1，2，3-propanetricarboxylate|2-Hydroxy-1，2，3-propanetricarboxylic acid|3-Carboxy-3-hydroxypentane-1，5-dioate|3-Carboxy-3-hydroxypentane-1，5-dioic acid|Aciletten|Anhydrous citrate|Anhydrous citric acid|Chemfill|Citraclean|Citrate|Citretten|Citro|E 330|Hydrocerol A|Kyselina citronova|Suby G|Uro-trainer|β-Hydroxytricarballylate|β-Hydroxytricarballylic acid|2-Hydroxytricarballylic acid|Citro…	C6H8O7	192.027	77-92-9	0.0002	1.0606		M-H	HMDB0000094	C00158	124|265402	Organic acids and derivatives	Carboxylic acids and derivatives	Tricarboxylic acids and derivatives		yes	yes	yes						yes	yes	yes	yes	yes	yes	yes	yes			yes		MoNA	Carboxylic acids and derivatives|Natural Product|Natural Product; Tricarboxylic acids|Carboxylic acids
918	M191T65	1.0863	191.02	0.0404		Citric acid，Anhydrous		MS1+MS2	0.8		MoNA:2236645 Citric acid，Anhydrous|MoNA:2236609 Citric acid，Anhydrous|MoNA:2236950 Citric acid，Anhydrous|MoNA:2236586 Citric acid，Anhydrous|ReSpect:PS001007 Citric acid，Anhydrous|citr|citrate|Aciletten|Citretten|Citro|Chemfill|Hydrocerol A|2-Hydroxypropanetricarboxylic Acid|2-Hydroxy-1，2，3-propanetricarboxylic acid|ReSpect:PT200100 Citric acid，Anhydrous|2-hydroxypropane-1，2，3-tricarboxylic aci|Ci…	Citric acid，Anhydrous|citr|citrate|Aciletten|Citretten|Citro|Chemfill|Hydrocerol A|2-Hydroxypropanetricarboxylic Acid|2-Hydroxy-1，2，3-propanetricarboxylic acid|2-hydroxypropane-1，2，3-tricarboxylic aci	C6H8O7	192.027	77-92-9	0.0006	3.1274		M-H	HMDB0000094	C00158		Organic acids and derivatives	Carboxylic acids and derivatives	Tricarboxylic acids and derivatives		yes	yes	yes						yes	yes	yes	yes	yes	yes	yes	yes			yes		GNPS	Citric acid
930	M192T368	6.1376	192.066	0.0204		3-Carbamoyl-2-phenylpropionaldehyde		MS1+MS2	0.6		3-Carbamoyl-2-phenylpropionaldehyde	3-C-2-PP|	C10H11NO3	193.074		0.0002	1.006	20	M-H	HMDB0060366	C16587		Benzenoids	Benzene and substituted derivatives	Phenylacetaldehydes		yes					yes	yes		yes	yes	yes										HMDB
931	M192T352	5.8585	192.066	0.0431		p-Methylhippuric acid|4_MethylHippuricAcid|Para-Methylhippuric Acid		MS1+MS2	0.53		p-Methylhippuric acid|4_MethylHippuricAcid|PARA-METHYLHIPPURIC ACID	4-Methylhippuric acid|4-Methylhippate|4-Methylhippic acid|p-Methylhippate|p-Methylhippic acid|Para-methylhippuric acid|((4-Methylbenzoyl)amino)acetic acid|(4-Methyl-benzoylamino)-acetic acid|N-(4-Methylbenzoyl)glycine|N-(P-Toluoyl)-glycine|N-(P-Toluoyl)glycine|P-Toluric acid|2-[(4-methylphenyl)formamido]acetic acid	C10H11NO3	193.074	27115-50-0	0.0001	0.4853	40	M-H	HMDB0013292			Benzenoids	Benzene and substituted derivatives	Benzoic acids and derivatives		yes																				HMDB
932	M192T393	6.5572	192.076	0.0587		N-Formylphenylalanine		MS1+MS2	0.57		N-Formylphenylalanine	(2S)-2-Formamido-3-phenyl-propanoic acid|For-phe|N-Formyl-3-phenyl-L-alanine|N-Formylphenylalanine|OHC-Phe-OH|(2S)-2-Formamido-3-phenyl-propanoate|(2S)-2-Formamido-3-phenylpropanoic acid|(2S)-2-Formamido-3-phenylpropionic acid|L-N-Formylphenylalanine|N-Formyl-3-phenylalanine|N-Formyl-L-phenylalanine|	C10H11NO3	193.074	13200-85-6	0.0093	48.4537	20	M-H	HMDB0240317			Organic acids and derivatives	Carboxylic acids and derivatives	Amino acids， peptides， and analogues										yes					yes							HMDB
939	M193T352	5.8585	193.069	0.0285		p-Aminohippuric acid|aminohippuric acid|4-Aminohippuric acid|2-[(4-Aminobenzoyl)amino]acetic acid|4-Aminohippurate		MS1+MS2	0.31		4-Aminohippuric acid|Spectral Match to 2-[(4-Aminobenzoyl)amino]acetic acid from NIST14|Massbank:PS103204 p-Aminohippuric acid|N-(4-Aminobenzoyl)glycine|PAH|N-(p-Aminobenzoyl)aminoacetic Acid|4-Aminohippurate|Nefrotest|Massbank:PS103203 p-Aminohippuric acid|Massbank:PS103201 p-Aminohippuric acid|Massbank:PS103202 p-Aminohippuric acid|ReSpect:PS103201 4-Aminohippurate|p-Aminohippuric acid|ReSpect:…	Aminohippuric acid|N-(p-Aminobenzoyl)aminoacetic acid|N-(p-Aminobenzoyl)glycine|N-(Para-aminobenzoyl)glycine|p-Aminohippurate|PAH|Paha|Para-aminohippuric acid|Paraaminohippuric acid|p-Aminohippuric acid|Aminohippate|Aminohippic acid|N-(p-Aminobenzoyl)aminoacetate|Para-aminohippate|Para-aminohippic acid|Paraaminohippate|Paraaminohippic acid|p-Aminohippate|p-Aminohippic acid|4-Aminohippate|4-Aminoh…	C9H10N2O3	194.069	61-78-9	0.0076	39.1456	40	M-H	HMDB0001867	D06890	6359|3927	Benzenoids	Benzene and substituted derivatives	Benzoic acids and derivatives		yes								yes	yes	yes			yes					yes		HMDB	Benzenoids|Natural Product|Glycine
1023	M201T103	1.7241	200.986	0.107		4-Sulfobenzoate|4-Sulfobenzoic acid		MS1+MS2	0.62		Massbank:KO001843 4-Sulfobenzoate|4-Sulfobenzoic acid|Massbank:KO001845 4-Sulfobenzoate|Massbank:KO001842 4-Sulfobenzoate|Massbank:KO001846 4-Sulfobenzoate|Massbank:KO001844 4-Sulfobenzoate|MoNA:2368255 4-Sulfobenzoic acid|MoNA:2303809 4-Sulfobenzoic acid|MoNA:2355765 4-Sulfobenzoic acid|4-Sulfobenzoate	4-Sulfobenzoate|4-Sulfobenzoic acid	C7H6O5S	201.994		0.0006	2.9569		M-H	HMDB0258513			Benzenoids|Organic oxygen compounds	Benzene and substituted derivatives|Organooxygen compounds	Benzenesulfonic acids and derivatives|Carbohydrates and carbohydrate conjugates											yes											GNPS
1027	M201T439	7.3235	201.113	0.0184		Oxalic acid dibutyl ester|Dibutyl Oxalate		MS1+MS2	0.54		Oxalic acid dibutyl ester|DIBUTYL OXALATE	Oxalate dibutyl ester|Butyl ethanedioate|Butyl oxalate|Di-N-butyl oxalate|Dibutyl ester OF oxalic acid|Ethanedioic acid， 1，2-dibutyl ester|Ethanedioic acid， dibutyl ester|Oxalic acid|Oxalic acid di-N-butyl ester|Oxalic acid， dibutyl ester|Oxalic acid， dibutyl ester (8ci)|Dibutyl oxalic acid|ETHANEDIOIC ACID DIBUTYL ESTER|DIBUTYL OXALATE|OXALIC ACID DIBUTYL ESTER	C10H18O4	202.12	2050-60-4	0.0007	3.5257	10	M-H	HMDB0040196			Organic acids and derivatives	Carboxylic acids and derivatives	Dicarboxylic acids and derivatives			yes	yes																		HMDB
1028	M201T239	3.983	201.124	0.0514		L-Alanyl-L-leucine|Alanylleucine|Ala-Leu		MS1+MS2	0.62		Alanylleucine|Spectral Match to Ala-Leu from NIST14	AL|Alanyl-leucine|L-Ala-L-leu|N-L-Alanyl-L-leucine|a-L Dipeptide|AL dipeptide|Ala-leu|Alanine leucine dipeptide|Alanine-leucine dipeptide|H-Ala-leu-OH|L-Alanyl-L-leucine|N-Alanylleucine|NSC 89609|Alanylleucine	C9H18N2O3	202.132	3303-34-2	0.0006	3.1942	10	M-H	HMDB0028691			Organic acids and derivatives	Carboxylic acids and derivatives	Amino acids， peptides， and analogues		yes											yes		yes							HMDB
1045	M203T375	6.2433	203.082	0.1197		Dl-Tryptophan		MS1+MS2	0.54				C11H12N2O2	204.09	54-12-6	0.0006	2.8443		M-H	HMDB0030396	C00806	268266	Organoheterocyclic compounds	Indoles and derivatives	Indolyl carboxylic acids and derivatives		yes	yes	yes								yes								yes		DICP	amino acids
1046	M203T271	4.5226	203.083	0.0361		3h-Indole-3-propanoic acid，a-amino-		MS1+MS2	0.69		3h-Indole-3-propanoic acid，a-amino-		C11H12N2O2	204.09		0.0003	1.5874	40	M-H	HMDB0246269			Organoheterocyclic compounds	Indoles and derivatives	Indolyl carboxylic acids and derivatives											yes											HMDB
1047	M203T288	4.8006	203.083	0.0292		Dl-Tryptophan|(±)-Tryptophan|D-Tryptophan|L-Tryptophan|Tryptophan|Tryptophan (Not validated)|(S)-2-Amino-3-(3-indolyl)propionic acid|2-amino-3-(1H-indol-3-yl)propanoic acid|L-Tryptophane		MS1+MS2	0.68		(±)-Tryptophan|D-Tryptophan CollisionEnergy:102040|D-Tryptophan CollisionEnergy:205060|Massbank:BML01185 L-Tryptophan|Massbank:BML01191 L-Tryptophan|Massbank:BML01197 L-Tryptophan|Massbank:PB000415 Tryptophan|2-amino-3-(1H-indol-3-yl)propanoic acid|Massbank:PB000416 Tryptophan|Massbank:PB000417 Tryptophan|Massbank:PB000418 Tryptophan|Massbank:PR310884 Tryptophan|Massbank:PR309197 Tryptophan (Not …	2-Amino-3-(1H-indol-3-yl)propanoic acid|alpha-Amino-beta-(3-indolyl)-propionic acid|alpha-Amino-beta-3-indolepropionic acid|beta-3-Indolylalanine|HTRP|Triptofano|Trp|Tryptophane|W|2-Amino-3-(1H-indol-3-yl)propanoate|a-Amino-b-(3-indolyl)-propionate|a-Amino-b-(3-indolyl)-propionic acid|alpha-Amino-beta-(3-indolyl)-propionate|Α-amino-β-(3-indolyl)-propionate|Α-amino-β-(3-indolyl)-propionic acid|a-A…	C11H12N2O2	204.09	54-12-6|73-22-3	0.0004	2.0798		M-H	HMDB0030396|HMDB0000929	C00806|C00078		Organoheterocyclic compounds	Indoles and derivatives	Indolyl carboxylic acids and derivatives		yes	yes	yes			yes			yes	yes	yes	yes	yes	yes	yes	yes			yes		HMDB	amino acids|Natural Product; amino acid|Natural Product; Amino acid|Tryptophan|Indole and derivatives
1052	M204T387	6.4444	204.066	0.1143		Methyl 1-methoxy-1H-indole-3-carboxylate		MS1+MS2	0.53		Methyl 1-methoxy-1H-indole-3-carboxylate	Methyl 1-methoxy-1H-indole-3-carboxylic acid|Phytoalexins|	C11H11NO3	205.074	18377-50-9	0.0008	3.887	40	M-H	HMDB0032755			Organoheterocyclic compounds	Indoles and derivatives	Indolecarboxylic acids and derivatives			yes	yes																yes		HMDB
1059	M205T271	4.5187	205.088	0.0293		Valencic acid		MS1+MS2	0.52		Valencic acid	4-(3-Methylbut-2-enoxy)benzoate|Valencate|	C12H14O3	206.094		0.0007	3.4409	20	M-H	HMDB0302558			Benzenoids	Benzene and substituted derivatives	Benzoic acids and derivatives																						HMDB
1062	M205T717	11.9541	205.159	0.0246		2，4-Di-tert-butylphenol		MS1+MS2	0.59		2，4-Di-tert-butylphenol|Massbank:LU097253 2，4-Di-tert-butylphenol|2，4-ditert-butylphenol|Massbank:LU097251 2，4-Di-tert-butylphenol|Massbank:LU097252 2，4-Di-tert-butylphenol|Massbank:LU097256 2，4-Di-tert-butylphenol|Massbank:LU097255 2，4-Di-tert-butylphenol|Massbank:LU097254 2，4-Di-tert-butylphenol	1-Hydroxy-2，4-di-tert-butylbenzene|2，4-Bis(1，1'-dimethylethyl)phenol|2，4-Bis(1，1-dimethylethyl)-phenol|2，4-Bis(1，1-dimethylethyl)phenol|2，4-Bis(tert-butyl)phenol|2，4-Di-t-butylphenol|2，4-Tert-butylphenol|2，4-DTBP|2，4-Di-tert-butyl-phenol|2，4-Di-tert-butylhydroxybenzene|DBP|2，4-Di-tert-butylphenol|2，4-ditert-butylphenol	C14H22O	206.167	96-76-4	0.0005	2.2681	75	M-H	HMDB0013816		287584	Benzenoids	Benzene and substituted derivatives	Phenylpropanes		yes										yes			yes							MsDial_Meta
1078	M207T355	5.9141	207.077	0.0464		Chalcone		MS1+MS2	0.36		Chalcone|Massbank:PR100042 Chalcone|Benzalacetophenone|1，3-Diphenyl-2-propenone|Phenyl styryl ketone|Massbank:PR303301 Chalcone|Massbank:PR303309 Chalcone|Massbank:PR303311 Chalcone|Massbank:PR303305 Chalcone|Massbank:PR303315 Chalcone|Massbank:PR303299 Chalcone|Massbank:PR303297 Chalcone|Massbank:PR303307 Chalcone|Massbank:PR310506 Chalcone|Massbank:PR303313 Chalcone|Massbank:PR303319 Chalcone|M…	1，3-Diphenyl-2-propenone|Benzalacetophenone|(2E)-1，3-Diphenyl-2-propen-1-one|(e)-1，3-Diphenyl-2-propen-1-one|(e)-Benzylideneacetophenone|(e)-Chalcone|1，3-Diphenyl-2-propen-1-one|Benzylideneacetophenone|Phenyl (e)--2-phenylethenyl ketone|Phenyl trans-styryl ketone|trans-Benzalacetophenone|trans-Benzylideneacetophenone|1， 3-Diphenyl-1-propen-3-one|1，3-Diphenylpropenone|1-Benzoyl-1-phenylethene|1-Be…	C15H12O	208.089	94-41-7	0.0047	22.7693	40	M-H	HMDB0003066	C01484|C15589	3342	Phenylpropanoids and polyketides	Linear 1，3-diarylpropanoids	Chalcones and dihydrochalcones				yes																		HMDB	Natural Product|Chalcones|Chalcone|Retrochalcones
1101	M209T494	8.2253	209.084	0.0185		2-Ethyl-1-hexanol sulfate		MS1+MS2	0.58		2-Ethyl-1-hexanol sulfate	[(2-Ethylhexyl)oxy]sulfonic acid|Sulfuric acid， mono(2-ethylhexyl) ester|[(2-Ethylhexyl)oxy]sulfonate|[(2-Ethylhexyl)oxy]sulphonate|[(2-Ethylhexyl)oxy]sulphonic acid|Sulfate， mono(2-ethylhexyl) ester|Sulphate， mono(2-ethylhexyl) ester|Sulphuric acid， mono(2-ethylhexyl) ester|2-Ethyl-1-hexanol sulfuric acid|2-Ethyl-1-hexanol sulphate|2-Ethyl-1-hexanol sulphuric acid|2-Ethylhexyl sulfuric acid|2-Et…	C8H18O4S	210.093	126-92-1	0.0013	6.1222	20	M-H	HMDB0033373			Organic acids and derivatives	Organic sulfuric acids and derivatives	Sulfuric acid esters		yes	yes																	yes		HMDB
1105	M210T55	0.918	210.028	0.0917		4-Oxo-5-phosphononorvaline		MS1+MS2	0.66		4-Oxo-5-phosphononorvaline	2-AOPA|	C5H10NO6P	211.025		0.0105	50.1187	40	M-H	HMDB0250780			Organic acids and derivatives	Carboxylic acids and derivatives	Amino acids， peptides， and analogues											yes											HMDB
1131	M214T342	5.7004	213.963	0.028		2-Benzothiazolsulfonic acid|2-Benzothiazolesulfonic acid		MS1+MS2	0.59		Massbank:UF420901 2-Benzothiazolsulfonic acid|1，3-benzothiazole-2-sulfonic acid|Massbank:UF420902 2-Benzothiazolsulfonic acid|Massbank:UF420903 2-Benzothiazolsulfonic acid|Massbank:UF420904 2-Benzothiazolsulfonic acid|Massbank:UF420954 2-Benzothiazolsulfonic acid|Benzothiazole-2-sulfonic acid|Massbank:UF420952 2-Benzothiazolsulfonic acid|Massbank:UF420953 2-Benzothiazolsulfonic acid|Massbank:UF42…	2-Benzothiazolsulfonic acid|1，3-benzothiazole-2-sulfonic acid|Benzothiazole-2-sulfonic acid|2-Benzothiazolesulfonic acid	C7H5NO3S2	214.971	941-57-1	0.0007	3.2016		M-H				Organoheterocyclic compounds	Benzothiazoles																							MsDial_Meta
1133	M214T724	12.0606	214.048	0.0861		sn-glycero-3-Phosphoethanolamine		MS1+MS2	0.53		sn-glycero-3-Phosphoethanolamine	Glycerophosphoethanolamine|Glycerylphosphorylethanolamine|Glycerophosphorylethanolamine|sn-Glycerol-3-phosphoethanolamine|	C5H14NO6P	215.056		0.001	4.5494	40	M-H	HMDB0059660			Lipids and lipid-like molecules	Glycerophospholipids	Glycerophosphoethanolamines			yes																			HMDB
1140	M215T60	1.0042	215.033	0.0917		Chlorohydrin		MS1+MS2	0.55		Chlorohydrin	3-Tridecene-5，7，9，11-tetrayn-1-ol， 2-chloro-， (e)- (9ci)|	C13H9ClO	216.034	71866-99-4	0.006	27.9372	20	M-H	HMDB0035190			Organohalogen compounds	Halohydrins	Chlorohydrins			yes	yes																		HMDB
1179	M218T234	3.8981	218.104	0.2123		Pantothenic Acid		MS1+MS2	0.61		Pantothenic acid|Spectral Match to Pantothenic acid from NIST14|Massbank:RP012302 Pantothenic acid|D-pantothenic acid|3-[(2，4-dihydroxy-3，3-dimethylbutanoyl)amino]propanoic acid|Massbank:RP012301 Pantothenic acid|Massbank:RP012303 Pantothenic acid|ReSpect:PM018200 Pantothenic acid|HMDB:HMDB00210-340 Pantothenic acid|HMDB:HMDB00210-341 Pantothenic acid|HMDB:HMDB00210-342 Pantothenic acid|Pantothen…	(+)-Pantothenic acid|(R)-N-(2，4-Dihydroxy-3，3-dimethyl-1-oxobutyl)-beta-alanine|Chick antidermatitis factor|D(+)-N-(2，4-Dihydroxy-3，3-dimethylbutyryl)-beta-alanine|D-(+)-Pantothenic acid|D-Pantothenic acid|N-[(2R)-2，4-Dihydroxy-3，3-dimethylbutanoyl]-beta-alanine|PANTOTHENOIC ACID|Vitamin b5|(R)-Pantothenate|Pantothen pharmaselect|(+)-Pantothenate|(R)-N-(2，4-Dihydroxy-3，3-dimethyl-1-oxobutyl)-b-al…	C9H17NO5	219.111	137-08-6|79-83-4	0.0003	1.5009		M-H	HMDB0000210|HMDB0250782	C00864	241|278836	Organic oxygen compounds|Organic acids and derivatives	Organooxygen compounds|Carboxylic acids and derivatives	Alcohols and polyols|Amino acids， peptides， and analogues			yes				yes			yes	yes	yes	yes	yes	yes		yes			yes		Metlin	Vitamine
1180	M218T262	4.3649	218.104	0.0272		D-Pantothenic acid hemicalcium salt		MS1+MS2	0.41		Massbank:PT210060 D-Pantothenic acid hemicalcium salt|3-[[(2R)-2，4-dihydroxy-3，3-dimethylbutanoyl]amino]propanoic acid|D-Pantothenic Acid|(R)-Pantothenate|(R)-(+)-N-(2，4-Dihydroxy-3，3-dimethyl-1-oxobutyl)-beta-alanine|Massbank:PS100607 D-Pantothenic acid hemicalcium salt|Vitamin B5|Massbank:PS100602 D-Pantothenic acid hemicalcium salt|Massbank:PS100601 D-Pantothenic acid hemicalcium salt|Massbank…	D-Pantothenic acid hemicalcium salt|3-[[(2R)-2，4-dihydroxy-3，3-dimethylbutanoyl]amino]propanoic acid|D-Pantothenic Acid|(R)-Pantothenate|(R)-(+)-N-(2，4-Dihydroxy-3，3-dimethyl-1-oxobutyl)-beta-alanine|Vitamin B5|3-[[(2R)-2，4-dihydroxy-3，3-dimethylbutanoyl]amino]prop	C9H17NO5	219.111	79-83-4	0.0004	1.9594		M-H	HMDB0250782|HMDB0000210	C00864		Organic acids and derivatives|Organic oxygen compounds	Carboxylic acids and derivatives|Organooxygen compounds	Amino acids， peptides， and analogues|Alcohols and polyols			yes				yes			yes	yes	yes	yes	yes	yes		yes			yes		MsDial_Meta	Vitamin
1187	M219T268	4.4725	219.077	0.0406		5-Hydroxytryptophan		MS1+MS2	0.31		5-HYDROXYTRYPTOPHAN|Massbank:PB001401 5-Hydroxytryptophan|2-amino-3-(5-hydroxy-1H-indol-3-yl)propanoic acid|Massbank:PB001402 5-Hydroxytryptophan|Massbank:PB001403 5-Hydroxytryptophan|Massbank:PB001404 5-Hydroxytryptophan|ReSpect:PM002313 5-Hydroxytryptophan|5-Hydroxytryptophan; LC-ESI-QTOF; MS2; CE	5-Hydroxytryptophan|2-amino-3-(5-hydroxy-1H-indol-3-yl)propanoic acid|oxitriptan	C11H12N2O3	220.085	4350-09-8|56-69-9|114-03-4|9/8/50	0.0009	4.0727		M-H	HMDB0000472	C00643		Organoheterocyclic compounds	Indoles and derivatives	Tryptamines and derivatives		yes	yes	yes			yes			yes	yes	yes		yes	yes					yes		DICP	Indoles|氨基酸|Natural Product; Amino acid|Tryptophan
1214	M221T518	8.6335	221.081	0.0177		Monoisobutyl phthalic acid|Monoisobutyl phthalate|2-(2-methylpropoxycarbonyl)benzoic acid|Isobutyl hydrogen phthalate|Mono-isobutyl phthalate		MS1+MS2	0.54		Monoisobutyl phthalic acid|MassbankEU:SM823305 Monoisobutyl phthalate|Isobutyl hydrogen phthalate|2-(2-methylpropoxycarbonyl)benzoic acid|MassbankEU:SM823351 Monoisobutyl phthalate|MoNA:2725195 2-(2-methylpropoxycarbonyl)benzoic acid|MoNA:2734016 2-(2-methylpropoxycarbonyl)benzoic acid|MoNA:2734420 2-(2-methylpropoxycarbonyl)benzoic acid|MoNA:2734754 2-(2-methylpropoxycarbonyl)benzoic acid|MoNA:2…	1，2-Benzenedicarboxylic acid， mono(2-methylpropyl) ester|2-(Isobutoxycarbonyl)benzoic acid|Isobutyl hydrogen phthalate|MIBP|mono-Iso-butyl phthalate|Phthalic acid， monoisobutyl ester|1，2-Benzenedicarboxylate， mono(2-methylpropyl) ester|2-(Isobutoxycarbonyl)benzoate|Isobutyl hydrogen phthalic acid|mono-Iso-butyl phthalic acid|Phthalate， monoisobutyl ester|Monoisobutyl phthalate|Monoisobutyl phthal…	C12H14O4	222.089	30833-53-5	0.0007	3.2066	40	M-H	HMDB0002056			Benzenoids	Benzene and substituted derivatives	Benzoic acids and derivatives		yes									yes	yes	yes									HMDB
1220	M221T717	11.9565	221.154	0.1001		Kobusone		MS1+MS2	0.37		Kobusone	(-)-Kobusone|6，7-Epoxy-15-nor-3-caryophyllanone|Caryophyllene keto epoxide	C14H22O2	222.162	24173-71-5	0.0012	5.3354		M-H	HMDB0036790	C16983	43735	Organic oxygen compounds	Organooxygen compounds	Carbonyl compounds		yes	yes	yes																yes		MsDial_Meta
1282	M227T277	4.6112	227.139	0.0585		Leucylproline		MS1+MS2	0.57		Leucylproline|Massbank:PR311043 Leucylproline|Leucylproline; PlaSMA ID-901	L-Leu-L-pro|L-P|LP|1-L-Leucyl-L-proline|L-Leucyl-L-proline|L-p Dipeptide|LP Dipeptide|Leu-pro|Leucine proline dipeptide|Leucine-proline dipeptide|Leucyl-proline|Leucylproline	C11H20N2O3	228.147	6403-35-6	0.0012	5.2501	10	M-H	HMDB0011175		346110	Organic acids and derivatives	Carboxylic acids and derivatives	Amino acids， peptides， and analogues		yes									yes	yes			yes							HMDB	Dipeptides
1304	M229T477	7.9549	229.053	0.0487		Thymol Sulfate		MS1+MS2	0.6		Thymol Sulfate	Thymol sulfuric acid|Thymol sulphate|Thymol sulphuric acid|	C10H14O4S	230.061		0.0008	3.405	20	M-H	HMDB0062720			Organic acids and derivatives	Organic sulfuric acids and derivatives	Arylsulfates		yes													yes							HMDB
1308	M229T289	4.8112	229.155	0.0282		Valylleucine|Val-Leu		MS1+MS2	0.53		Valylleucine|Spectral Match to Val-Leu from NIST14	L-Val-L-leu|N-L-Valyl-L-leucine|Valyl-leucine|VL|L-Valyl-L-leucine|N-Valylleucine|V-L Dipeptide|VL Dipeptide|Val-leu|Valine leucine dipeptide|Valine-leucine dipeptide|Valylleucine	C11H22N2O3	230.163	3989-97-7	0.0005	2.3677	10	M-H	HMDB0029131			Organic acids and derivatives	Carboxylic acids and derivatives	Amino acids， peptides， and analogues		yes													yes							HMDB
1324	M231T147_2	2.4484	231.134	0.1178		Thr-Leu|Threonylleucine		MS1+MS2	0.53		Threonylleucine|Spectral Match to Thr-Leu from NIST14	L-THR-L-Leu|Threoninyl-leucine|TL|L-Threoninyl-L-leucine|L-Threonyl-L-leucine|N-L-Threoninyl-L-leucine|N-L-Threonyl-L-leucine|N-Threoninylleucine|N-Threonylleucine|T-L Dipeptide|TL Dipeptide|THR-Leu|Threonine leucine dipeptide|Threonine-leucine dipeptide|Threoninylleucine|Threonyl-leucine|Threonylleucine	C10H20N2O4	232.142	50299-12-2	0.0006	2.6267	10	M-H	HMDB0029065			Organic acids and derivatives	Carboxylic acids and derivatives	Amino acids， peptides， and analogues		yes													yes							HMDB
1348	M233T672	11.2054	233.154	0.0446		(4S，5Z，6S)-4-(2-methoxy-2-oxoethyl)-5-[2-[(E)-3-phenylprop-2-enoyl]oxyethylidene]-6-[(2S，3R，4S，5S，6R)-3，4，5-trihydroxy-6-(hydroxymethyl)oxan-2-yl]oxy-4H-pyran-3-carboxylic acid		MS1+MS2	0.5		(4S，5Z，6S)-4-(2-methoxy-2-oxoethyl)-5-[2-[(E)-3-phenylprop-2-enoyl]oxyethylidene]-6-[(2S，3R，4S，5S，6R)-3，4，5-trihydroxy-6-(hydroxymethyl)oxan-2-yl]oxy-4H-pyran-3-carboxylic acid		C15H22O2	234.162		0.0007	2.9163		M-H				Lipids and lipid-like molecules	Prenol lipids	Sesquiterpenoids																						MsDial_Meta
1379	M236T251	4.1829	236.092	0.0694		Ketamine		MS1+MS2	0.31		Ketamine|Spectral Match to Ketamine from NIST14|Massbank:EA282601 Ketamine|2-(2-chlorophenyl)-2-(methylamino)-1-cyclohexanone|Massbank:EA282602 Ketamine|Massbank:EA282603 Ketamine|Massbank:EA282604 Ketamine|Massbank:EA282605 Ketamine|Massbank:EA282606 Ketamine|Massbank:EA282607 Ketamine|Massbank:EA282608 Ketamine|Massbank:EA282609 Ketamine|Massbank:EA282610 Ketamine|Massbank:EA282611 Ketamine|Mas…	(+-)-Ketamine|2-(2-Chloro-phenyl)-2-methylamino-cyclohexanone|2-(Methylamino)-2-(2-chlorophenyl)cyclohexanone|2-(O-Chlorophenyl)-2-(methylamino)-cyclohexanone|DL-Ketamine|Ketamina|Ketaminum|NMDA|Special K|Tekam|(-)-Ketamine|(S)-(-)-Ketamine|(S)-Ketamine|CI 581 base|Ketamine base|Ketamine HCL|L-Ketamine|2-(2-Chlorophenyl)-2-(methylamino)cyclohexanone|Calypsol|Ketanest|Calipsol|Kalipsol|Ketalar|Ket…	C13H16ClNO	237.092	6740-88-1	0.0074	31.1666	10	M-H	HMDB0015352	C07525	277539	Benzenoids	Benzene and substituted derivatives	Halobenzenes							yes				yes	yes								yes		HMDB
1390	M237T203	3.3801	237.088	0.0856		Gly-Tyr|Glycyltyrosine		MS1+MS2	0.57		Glycyltyrosine|Spectral Match to Gly-Tyr from NIST14|Gly-Tyr - 40.0 eV|Gly-Tyr - 30.0 eV|Gly-Tyr	G-Y|Gly-L-tyr|GY|Gly-tyr|Glycyl-tyrosine|N-Glycyltyrosine|N-Glycyl-L-tyrosine|Glycyl-L-tyrosine|Glycine tyrosine dipeptide|Glycine-tyrosine dipeptide|g-Y dipeptide|GY dipeptide|Glycyltyrosine	C11H14N2O4	238.095	658-79-7	0.0003	1.0837	35	M-H	HMDB0028853			Organic acids and derivatives	Carboxylic acids and derivatives	Amino acids， peptides， and analogues		yes											yes		yes							HMDB
1398	M239T53_1	0.878	238.932	0.64		Picloram		MS1+MS2	0.41		Picloram|Massbank:LU022755 Picloram|4-amino-3，5，6-trichloropyridine-2-carboxylic acid|Massbank:LU022754 Picloram|Massbank:LU022751 Picloram|Massbank:LU022756 Picloram|Massbank:LU022752 Picloram|Massbank:LU022753 Picloram	3，5，6-Trichloro-4-amino-2-pyridinecarboxylic acid|3，5，6-Trichloro-4-aminopicolinic acid|4-Amino-3，5，6-trichloro-2-picolinic acid|4-Amino-3，5，6-trichloro-2-pyridinecarboxylic acid|4-Amino-3，5，6-trichloropicolinic acid|Access|Amdon|Borolin|Grazon|K-Pin|Pathway|Picloram acid|Piclorame|Tordon|4-Amino-3，5，6-trichloropyridine-2-carboxylic acid|3，5，6-Trichloro-4-amino-2-pyridinecarboxylate|3，5，6-Trichlo…	C6H3Cl3N2O2	239.926		0.0129	53.9469	40	M-H	HMDB0256531	C14310	267293	Organoheterocyclic compounds	Pyridines and derivatives	Pyridinecarboxylic acids and derivatives											yes											HMDB
1430	M241T247	4.1169	241.082	0.0491		5-Methyl-3-deoxyuridine		MS1+MS2	0.7		5-Methyl-3-deoxyuridine		C10H14N2O5	242.09		0.0007	2.7856		M-H				Nucleosides， nucleotides， and analogues	Pyrimidine nucleosides	Pyrimidine 3'-deoxyribonucleosides																						MsDial_Meta
1442	M242T54	0.9062	242.077	0.0727		LPE O-2:0		MS1+MS2	0.55		LPE O-2:0		C7H18NO6P	243.087		0.0034	13.9374		M-H				Lipids and lipid-like molecules	Glycerophospholipids	Glycerophosphoethanolamines																						MsDial_Lipid	EtherLPE	LPE
1451	M243T65	1.0764	243.061	0.0821		Azacitidine|5-Azacytidine		MS1+MS2	0.33		Azacitidine|Spectral Match to 5-Azacytidine from NIST14	4-Amino-1-beta-D-ribofuranosyl-S-triazin-2(1H)-one|Azacitidina|Azacitidinum|Vidaza|4-Amino-1-b-D-ribofuranosyl-S-triazin-2(1H)-one|4-Amino-1-β-D-ribofuranosyl-S-triazin-2(1H)-one|5 AZC|Azacytidine|Pharmion brand OF azacitidine|5 Azacytidine|Azacitidine	C8H12N4O5	244.081	320-67-2	0.0121	49.6561	10	M-H	HMDB0015063	C11262		Organic oxygen compounds	Organooxygen compounds	Carbohydrates and carbohydrate conjugates							yes				yes	yes								yes		HMDB
1458	M243T321	5.3433	243.171	0.2351		Isoleucyl-Leucine		MS1+MS2	0.68		Isoleucyl-Leucine	I-L dipeptide|IL dipeptide|Ile-leu|Isoleucine leucine dipeptide|Isoleucine-leucine dipeptide|Isoleucylleucine|L-Isoleucyl-L-leucine|2-[(2-Amino-1-hydroxy-3-methylpentylidene)amino]-4-methylpentanoate	C12H24N2O3	244.179		0.0004	1.6146	20	M-H	HMDB0028911		583608	Organic acids and derivatives	Carboxylic acids and derivatives	Amino acids， peptides， and analogues		yes											yes		yes							HMDB
1459	M243T343	5.716	243.171	0.0242		Leucylleucine		MS1+MS2	0.63		Leucylleucine|Massbank:PR311052 Leucylleucine|Leucylleucine; PlaSMA ID-1025	H-L-Leu-L-leu-OH|H-Leu-leu-OH|L-Leu-L-leu|LL|LL Dipeptide|L-L Dipeptide|L-Leucyl-L-leucine|Leu-leu|Leucine leucine dipeptide|Leucine-leucine dipeptide|Leucylleucine monohydrochloride， (L-leu-L-leu)-isomer|Leucylleucine， (L-leu-D-leu)-isomer|Leucylleucine， (D-leu-D-leu)-isomer|Leucylleucine， (L-leu-L-leu)-isomer|L-Leucinyl-L-leucine|Leucinyl-leucine|Leucyl-leucine|N-L-Leucinyl-L-leucine|N-L-Leucyl…	C12H24N2O3	244.179	3303-31-9	0.0002	0.7921	20	M-H	HMDB0028933|HMDB0254039	C11332		Organic acids and derivatives	Carboxylic acids and derivatives	Amino acids， peptides， and analogues		yes									yes		yes		yes							HMDB	Dipeptides
1486	M245T269	4.4891	245.113	0.3701		Aspartyl-Leucine		MS1+MS2	0.5		Aspartyl-Leucine	Asp-leu|Aspartate leucine dipeptide|Aspartate-leucine dipeptide|Aspartylleucine|D-L Dipeptide|DL Dipeptide|L-Aspartyl-L-leucine|2-[(2-Amino-3-carboxy-1-hydroxypropylidene)amino]-4-methylpentanoate|	C10H18N2O5	246.122		0.0016	6.4121	10	M-H	HMDB0028757			Organic acids and derivatives	Carboxylic acids and derivatives	Amino acids， peptides， and analogues		yes													yes							HMDB
1489	M245T250	4.1734	245.114	0.0941		3，3'-diindolylmethane		MS1+MS2	0.65		3，3'-Diindolylmethane	3，3'-Methylenebis-1H-indole|Bis-1H-indol-3-ylmethane|DIM|2，2'-Methylenebis(1H-indole)|Diindolylmethane	C17H14N2	246.116		0.0054	22.0369	10	M-H	HMDB0246001		43425	Organoheterocyclic compounds	Indoles and derivatives	Indoles											yes											HMDB
1494	M246T114	1.9018	246.017	0.0883		Pyridoxal-5'-phosphate monohydrate		MS1+MS2	0.67		ReSpect:PS062001 Pyridoxal-5'-phosphate monohydrate|PLP|Pyridoxal-5P|Codecarboxylase|Pyridoxal 5-phosphate|3-Hydroxy-2-methyl-5-((phosphonooxy)methyl)-4-pyridinecarboxaldehyde|Pyromijin|Hairoxal|Pidopidon|ReSpect:PS062002 Pyridoxal-5'-phosphate monohydrate|ReSpect:PS062003 Pyridoxal-5'-phosphate monohydrate|ReSpect:PS062010 Pyridoxal-5'-phosphate monohydrate|ReSpect:PT106200 Pyridoxal-5'-phosphat…	Pyridoxal-5'-phosphate monohydrate|PLP|Pyridoxal-5P|Codecarboxylase|Pyridoxal 5-phosphate|3-Hydroxy-2-methyl-5-((phosphonooxy)methyl)-4-pyridinecarboxaldehyde|Pyromijin|Hairoxal|Pidopidon|(4-formyl-5-	C8H10NO6P	247.025	54-47-7	0.0006	2.3318		M-H	HMDB0001491	C00018		Organoheterocyclic compounds	Pyridines and derivatives	Pyridine carboxaldehydes		yes	yes	yes						yes	yes	yes		yes						yes		MsDial_Meta	Vitamin
1512	M249T410	6.8309	249.031	0.0724		Diphenyl sulfate		MS1+MS2	0.65		Diphenyl sulfate	Diphenyl sulfuric acid|Diphenyl sulphate|Diphenyl sulphuric acid	C12H10O4S	250.03		0.0088	35.418	20	M-H	HMDB0251451		712311	Organic acids and derivatives	Organic sulfuric acids and derivatives	Arylsulfates											yes											HMDB
1520	M250T720	11.9941	250.144	0.1221		2，6-Di-tert-butyl-4-nitrophenol		MS1+MS2	0.6		Massbank:LU029955 2，6-Di-tert-butyl-4-nitrophenol|2，6-ditert-butyl-4-nitrophenol|Massbank:LU029952 2，6-Di-tert-butyl-4-nitrophenol|Massbank:LU029954 2，6-Di-tert-butyl-4-nitrophenol|Massbank:LU029951 2，6-Di-tert-butyl-4-nitrophenol|Massbank:LU029953 2，6-Di-tert-butyl-4-nitrophenol|Massbank:LU029956 2，6-Di-tert-butyl-4-nitrophenol|2，6-Di-tert-butyl-4-nitrophenol	2，6-Di-tert-butyl-4-nitrophenol|2，6-ditert-butyl-4-nitrophenol	C14H21NO3	251.152		0.0005	2.1729		M-H			268917	Benzenoids	Phenols	Nitrophenols																						GNPS
1524	M251T528	8.7998	251.092	0.0611		Trinexapac-ethyl		MS1+MS2	0.52		Trinexapac-ethyl|Massbank:EA015101 Trinexapac-ethyl|4-[cyclopropyl(hydroxy)methylene]-3，5-diketo-cyclohexanecarboxylic acid ethyl ester|Massbank:EA015102 Trinexapac-ethyl|Massbank:EA015103 Trinexapac-ethyl|Massbank:EA015104 Trinexapac-ethyl|Massbank:EA015105 Trinexapac-ethyl|Massbank:EA015106 Trinexapac-ethyl|Massbank:EA015107 Trinexapac-ethyl|Massbank:EA015108 Trinexapac-ethyl|Massbank:EA015109 …	Ethyl (RS)-4-cyclopropyl(hydroxy)methylene-3，5-dioxocyclohexanecarboxylate|Ethyl 4-(cyclopropylhydroxymethylene)-3，5-dioxocyclohexanecarboxylate|Ethyl (RS)-4-cyclopropyl(hydroxy)methylene-3，5-dioxocyclohexanecarboxylic acid|Ethyl 4-(cyclopropylhydroxymethylene)-3，5-dioxocyclohexanecarboxylic acid|Trinexapac-ethyl|4-[cyclopropyl(hydroxy)methylene]-3，5-diketo-cyclohexanecarboxylic acid ethyl ester|…	C13H16O5	252.1	95266-40-3	0.0007	2.6827		M-H	HMDB0259248	C18541	295215	Organic acids and derivatives	Vinylogous acids												yes											GNPS
1540	M253T55	0.9178	253.085	0.0566		3-(alpha，alpha-Dimethylallyl)psoralen		MS1+MS2	0.56		3-(alpha，alpha-dimethylallyl)psoralen		C16H14O3	254.094	13164-03-9	0.0018	7.0897		M-H			418100	Phenylpropanoids and polyketides	Coumarins and derivatives	Furanocoumarins																						MsDial_Meta
1557	M255T332	5.5262	255.088	0.0155		1-(beta-D-Ribofuranosyl)-1，4-dihydronicotinamide		MS1+MS2	0.4		1-(beta-D-Ribofuranosyl)-1，4-dihydronicotinamide	Reduced nicotinamide riboside|1-(b-D-Ribofuranosyl)-1，4-dihydronicotinamide|1-(Β-D-ribofuranosyl)-1，4-dihydronicotinamide	C11H16N2O5	256.106		0.0104	40.8549	40	M-H	HMDB0011648	C15497		Organic oxygen compounds	Organooxygen compounds	Carbohydrates and carbohydrate conjugates		yes																				HMDB	Glycosylamines
1566	M255T874	14.5655	255.232	0.0374		Hexadecanoic acid		MS1+MS2	0.34		Massbank:LU082254 Hexadecanoic acid|Palmitic acid|Massbank:LU082253 Hexadecanoic acid|Massbank:LU082251 Hexadecanoic acid|Massbank:LU082252 Hexadecanoic acid|hexadecanoic acid	Hexadecanoic acid|Palmitic acid	C16H32O2	256.24	57-10-3	0.0006	2.4694		M-H	HMDB0000220	C00249	269110	Lipids and lipid-like molecules	Fatty Acyls	Fatty acids and conjugates		yes	yes	yes						yes	yes	yes	yes	yes	yes	yes				yes		MsDial_Meta
1577	M256T638	10.6329	256.191	0.0555		N-Lauroylglycine		MS1+MS2	0.58		N-Lauroylglycine	2-Dodecanamidoacetic acid|Acylglycine c:12|Dodecanamidoacetic acid|2-Dodecanamidoacetate|Dodecanamidoacetate|Lauroylglycine	C14H27NO3	257.199		0.0007	2.7078	40	M-H	HMDB0013272		292705	Organic acids and derivatives	Carboxylic acids and derivatives	Amino acids， peptides， and analogues		yes																				HMDB
1592	M257T592	9.8748	257.175	0.0952		Tetradecanedioic acid		MS1+MS2	0.66		Tetradecanedioic acid|HMDB:HMDB00872-1230 Tetradecanedioic acid|HMDB:HMDB00872-1229 Tetradecanedioic acid|HMDB:HMDB00872-1231 Tetradecanedioic acid|Tetradecanedioic acid - 40.0 eV|Tetradecanedioic acid - 30.0 eV	1，12-Dodecanedicarboxylic acid|1，14-Tetradecanedioic acid|Dodecamethylenedicarboxylic acid|NSC 9504|Tetradecane-1，14-dioic acid|1，12-Dodecanedicarboxylate|1，14-Tetradecanedioate|Dodecamethylenedicarboxylate|Tetradecane-1，14-dioate|Tetradecanedioate|Tetradecanedicarboxylate|Tetradecanedicarboxylic acid|tetradecanedioic acid	C14H26O4	258.183	821-38-5	0.0008	3.1469		M-H	HMDB0000872		5833	Lipids and lipid-like molecules	Fatty Acyls	Fatty acids and conjugates		yes	yes								yes				yes							GNPS
1593	M257T568	9.4686	257.175	0.029		Tetradecanedioic acid		MS1+MS2	0.52		Tetradecanedioic acid|HMDB:HMDB00872-1230 Tetradecanedioic acid|HMDB:HMDB00872-1229 Tetradecanedioic acid|HMDB:HMDB00872-1231 Tetradecanedioic acid	1，12-Dodecanedicarboxylic acid|1，14-Tetradecanedioic acid|Dodecamethylenedicarboxylic acid|NSC 9504|Tetradecane-1，14-dioic acid|1，12-Dodecanedicarboxylate|1，14-Tetradecanedioate|Dodecamethylenedicarboxylate|Tetradecane-1，14-dioate|Tetradecanedioate|Tetradecanedicarboxylate|Tetradecanedicarboxylic acid|tetradecanedioic acid	C14H26O4	258.183	821-38-5	0.0006	2.3692		M-H	HMDB0000872		341445|5833	Lipids and lipid-like molecules	Fatty Acyls	Fatty acids and conjugates		yes	yes								yes				yes							GNPS
1613	M259T303	5.0518	259.129	0.2216		gamma-Glu-Leu|Gamma-Glu-Leu|gamma-Glutamylleucine|gamma-L-Glutamyl-L-leucine		MS1+MS2	0.7		gamma-Glutamylleucine|Massbank:MT000016 gamma-Glutamylleucine|gamma-L-Glutamyl-L-leucine	L-gamma-Glu-L-leu|L-g-Glu-L-leu|L-Γ-glu-L-leu|g-Glutamylleucine|Γ-glutamylleucine|Γ-glu-leu|Γ-L-glu-L-leu|Γ-L-glutamyl-L-leucine|L-Γ-glutamyl-L-leucine|N-Γ-glutamylleucine|N-L-Γ-glutamylleucine|N-L-Γ-glutamyl-L-leucine|gamma-Glu-leu|gamma-L-Glu-L-leu|gamma-L-Glutamyl-L-leucine|L-gamma-Glutamyl-L-leucine|N-L-gamma-Glutamylleucine|N-L-gamma-Glutamyl-L-leucine|g-L-Glutamyl-L-leucine|gamma-Glutamyl-l…	C11H20N2O5	260.137	2566-39-4	0.0006	2.3993		M-H	HMDB0011171		23750	Organic acids and derivatives	Carboxylic acids and derivatives	Amino acids， peptides， and analogues		yes	yes	yes						yes	yes				yes							Metlin	Polypeptides|Natural Product; Peptide|Oligo peptide
1627	M261T318	5.3003	261.124	0.4235		Methionyl-Isoleucine		MS1+MS2	0.77		Methionyl-Isoleucine	L-Methionyl-L-isoleucine|m-I dipeptide|Met-ile|Methionine isoleucine dipeptide|Methionine-isoleucine dipeptide|Methionylisoleucine|MI dipeptide|2-{[2-amino-1-hydroxy-4-(methylsulfanyl)butylidene]amino}-3-methylpentanoate|2-{[2-amino-1-hydroxy-4-(methylsulphanyl)butylidene]amino}-3-methylpentanoate|2-{[2-amino-1-hydroxy-4-(methylsulphanyl)butylidene]amino}-3-methylpentanoic acid|	C11H22N2O3S	262.135		0.0041	15.7533	40	M-H	HMDB0028976			Organic acids and derivatives	Carboxylic acids and derivatives	Amino acids， peptides， and analogues		yes																				HMDB
1640	M263T327	5.4512	263.139	0.0387		Val Phe		MS1+MS2	0.61				C14H20N2O3	264.147		0.0007	2.6317		M-H			24009																									Metlin
1657	M265T538	8.9701	265.145	0.0404		Lauryl sulfate		MS1+MS2	0.62		Lauryl sulfate|Massbank:PR309118 Lauryl sulfate|dodecyl hydrogen sulfate|(Dodecyloxy)sulfonic acid|Dodecyl sulfate|Massbank:PR308958 Lauryl sulfate|Massbank:AU406656 Lauryl sulfate|Massbank:AU406652 Lauryl sulfate|Massbank:AU240762 Lauryl sulfate|Massbank:AU240758 Lauryl sulfate|Massbank:AU240757 Lauryl sulfate|Massbank:AU240759 Lauryl sulfate|Massbank:AU406651 Lauryl sulfate|Massbank:AU406653 La…	Lauryl sulfate|dodecyl hydrogen sulfate|(Dodecyloxy)sulfonic acid|Dodecyl sulfate	C12H26O4S	266.155	151-41-7	0.0033	12.3718		M-H			305362	Organic acids and derivatives	Organic sulfuric acids and derivatives	Sulfuric acid esters																						MsDial_Meta	Sulfate containing metabolites|Others
1668	M267T65	1.0848	267.073	0.0455		Ara-HX|Inosine|inosine|9-beta-D-ribofuranosylhypoxanthine		MS1+MS2	0.7		Ara-HX|INOSINE|inosine CollisionEnergy:102040|inosine CollisionEnergy:205060|Massbank:PS025604 9-beta-D-ribofuranosylhypoxanthine|INO|(?)-Inosine|Oxiamin|Trophicardyl|Ribonosine|Hypoxanthine 9-beta-D-ribofuranoside|beta-Inosine|Hypoxanthine ribonucleoside|Massbank:PS025603 9-beta-D-ribofuranosylhypoxanthine|Massbank:PS025610 9-beta-D-ribofuranosylhypoxanthine|Massbank:PS025608 9-beta-D-ribofurano…	9-beta-D-ribofuranosylhypoxanthine|INO|(?)-Inosine|Oxiamin|Trophicardyl|Ribonosine|Inosine|Hypoxanthine 9-beta-D-ribofuranoside|beta-Inosine|Hypoxanthine ribonucleoside|9-[(2R，3R，4S，5R)-3，4-dihydroxy-5-(hydroxymethyl)oxolan-2-yl]-3H-purin-6-one|Hypoxanthine 9-beta-D-ribofuranos|riboxine	C10H12N4O5	268.081		0.0009	3.2556		M-H	HMDB0247301			Nucleosides， nucleotides， and analogues	Purine nucleosides												yes											GNPS
1689	M269T652	10.8606	269.211	0.0155		9-Oxohexadecanoic acid		MS1+MS2	0.54		9-Oxohexadecanoic acid	9-Oxohexadecanoate|9-keto Palmitic acid|9-Ketopalmitic acid|9-Oxopalmitic acid|9-Keto palmitate|	C16H30O3	270.219	54527-30-9	0.0014	5.1811	10	M-H	HMDB0030973			Lipids and lipid-like molecules	Fatty Acyls	Fatty acids and conjugates		yes	yes																			HMDB
1700	M270T671	11.1895	270.207	0.0789		N-Lauroylsarcosine|N-Dodecanoyl-N-methylglycine		MS1+MS2	0.77		N-Lauroylsarcosine|Spectral Match to N-Lauroylsarcosine from NIST14|Massbank:KW101204 N-lauroylsarcosine|Massbank:KW101202 N-lauroylsarcosine|Massbank:KW101203 N-lauroylsarcosine|Massbank:LU068355 N-Dodecanoyl-N-methylglycine|2-[dodecanoyl(methyl)amino]acetic acid|Massbank:LU068354 N-Dodecanoyl-N-methylglycine|Massbank:LU068356 N-Dodecanoyl-N-methylglycine|Massbank:LU068304 N-Dodecanoyl-N-methylg…	Sarkosyl|Sarkosyl L|Sarkosyl， ammonium salt|4-Isopropylaminoantipyrine|Gardol|Lauroyl sarcosine|Sarkosyl NL 30|Sarkosyl， potassium salt|Sarkosyl NL|Sodium N-laurylsarcosinate|N-Lauroyl sarcosine|N-Lauroylsarcosinate|Sarcosyl NL|N-Dodecanoyl-N-methylglycine|N-Lauroyl sarcosinate|N-Lauroyl-N-methylaminoacetic acid|N-Lauroylsarcosine sodium salt|N-Methyl-N-(1-oxododecyl)glycine sodium salt (1:1)|Sod…	C15H29NO3	271.215		0.0007	2.7527	60	M-H	HMDB0255165			Organic acids and derivatives	Carboxylic acids and derivatives	Amino acids， peptides， and analogues											yes											HMDB
1715	M271T822	13.6921	271.227	0.0304		16-Hydroxyhexadecanoic acid|16-Hydroxypalmitic acid		MS1+MS2	0.3		16-Hydroxyhexadecanoic acid|16-Hydroxyhexadecanoic acid CollisionEnergy:102040|16-Hydroxyhexadecanoic acid CollisionEnergy:205060|Massbank:PR100487 16-Hydroxyhexadecanoic acid|16-Hydroxypalmitic acid|Juniperic acid|Massbank:PS002406 16-Hydroxypalmitic acid|Massbank:PS002401 16-Hydroxypalmitic acid|Massbank:PT200240 16-Hydroxypalmitic acid|ReSpect:PS002401 16-Hydroxyhexadecanoic acid|ReSpect:PS002…	16-Hydroxy-hexadecanoic acid|16-Hydroxypalmitic acid|16-OH 16:0|Juniperic acid|Omega-hydroxypalmitic acid|16-Hydroxy-hexadecanoate|16-Hydroxypalmitate|Juniperate|Omega-hydroxypalmitate|16-Hydroxyhexadecanoate|16-Hydroxy hexadecanoate|FA(16:0(16-OH))|Lanopalmitic acid|Omega-hydroxyhexadecanoic acid|Ω-hydroxyhexadecanoic acid|Ω-hydroxypalmitic acid|16-Hydroxyhexadecanoic acid	C16H32O3	272.235	506-13-8	0.0011	4.2211		M-H	HMDB0006294	C18218		Lipids and lipid-like molecules	Fatty Acyls	Fatty acids and conjugates		yes	yes																	yes		GNPS	Natural Product|Fatty acids|Hexadecanoic acid
1788	M277T240	3.9967	277.118	0.0767		Tyrosyl-Proline		MS1+MS2	0.51		Tyrosyl-Proline	L-Tyrosyl-L-proline|Tyr-pro|Tyrosine proline dipeptide|Tyrosine-proline dipeptide|Tyrosylproline|Y-P dipeptide|YP dipeptide|1-[2-Amino-3-(4-hydroxyphenyl)propanoyl]pyrrolidine-2-carboxylate|Tyrosyl-proline|	C14H18N2O4	278.127		0.001	3.4536	10	M-H	HMDB0029113			Organic acids and derivatives	Carboxylic acids and derivatives	Amino acids， peptides， and analogues		yes																				HMDB
1794	M277T362	6.029	277.155	0.0193		Phenylalanylisoleucine|Phe-Ile		MS1+MS2	0.51		Phenylalanylisoleucine|Spectral Match to Phe-Ile from NIST14	FI|L-Phe-L-ile|Phenylalanyl-isoleucine|F-I dipeptide|FI dipeptide|L-Phenylalanyl-L-isoleucine|N-L-Phenylalanyl-L-isoleucine|N-Phenylalanylisoleucine|Phe-ile|Phenylalanine isoleucine dipeptide|Phenylalanine-isoleucine dipeptide|Phenylalanylisoleucine	C15H22N2O3	278.163	22951-94-6	0.0004	1.5968	20	M-H	HMDB0028998			Organic acids and derivatives	Carboxylic acids and derivatives	Amino acids， peptides， and analogues		yes													yes							HMDB
1795	M277T636	10.5941	277.181	0.0299		8-Acetoxy-4-acoren-3-one		MS1+MS2	0.65		8-Acetoxy-4-acoren-3-one	4，8-Dimethyl-9-oxo-1-(propan-2-yl)spiro[4.5]dec-7-en-2-yl acetic acid|	C17H26O3	278.188	185154-95-4	0	0.0191	20	M-H	HMDB0030974			Organic oxygen compounds	Organooxygen compounds	Carbonyl compounds		yes	yes	yes																		HMDB
1816	M279T66	1.0999	279.059	0.0863		Pyroglutamic acid|Pyroglutamate|5-Oxo-L-Proline|PyroglutamicAcid|L-Pyroglutamic acid|L-5-Oxoproline|L-5-Oxoproline(2)|oxoproline|pyro-Glutamic acid|5-Oxo-D-Proline|Pidolate		MS1+MS2	0.69		Pyroglutamic acid|PYROGLUTAMATE|5-OXO-L-PROLINE|PyroglutamicAcid|L-Pyroglutamic acid CollisionEnergy:102040|Massbank:KO003647 L-5-Oxoproline|5-Pyrrolidone-2-carboxylic acid|5-Oxoproline|Massbank:KO003648 L-5-Oxoproline|Massbank:KO003649 L-5-Oxoproline|Massbank:KO003650 L-5-Oxoproline|Massbank:KO003651 L-5-Oxoproline|Massbank:KO003818 L-5-Oxoproline(2)|L-5-Oxoproline|Massbank:KO003819 L-5-Oxoproli…	(-)-2-Pyrrolidone-5-carboxylic acid|(S)-(-)-2-Pyrrolidone-5-carboxylic acid|(S)-Pyroglutamic acid|5-Pyrrolidone-2-carboxylic acid|L-5-Pyrrolidone-2-carboxylic acid|L-Pyroglutamic acid|Pidolic acid|Pyroglutamate|5-oxo-L-Proline|(-)-2-Pyrrolidone-5-carboxylate|(S)-(-)-2-Pyrrolidone-5-carboxylate|(S)-Pyroglutamate|5-Pyrrolidone-2-carboxylate|L-5-Pyrrolidone-2-carboxylate|L-Pyroglutamate|Pidolate|(-)…	C5H7NO3	129.043	98-79-3	0.0005	1.8138		2M-2H+Na	HMDB0000267	C01879	3251	Organic acids and derivatives	Carboxylic acids and derivatives	Amino acids， peptides， and analogues		yes	yes	yes						yes	yes	yes	yes	yes	yes	yes				yes		MoNA	Organic acid|Natural Product|Carboxylic acids|Proline|Glutamic acid
1842	M281T718	11.965	281.165	0.0786		AG-17|Malonoben|Tyrphostin A910537-47-0		MS1+MS2	0.64		Malonoben|MLS002153354-01!Tyrphostin A910537-47-0	(3，5-Di-t-butyl-4-hydroxybenzylidene)malononitrile|(3，5-Di-tert-butyl-4-hydroxy-benzylidene)malononitrile|(3，5-Di-tert-butyl-4-hydroxybenzylidene)-malononitrile|2，6-Di-tert-butyl-4-(2，2-dicyanovinyl)phenol|2-(3，5-Di-tert-butyl-4-hydroxybenzylidene)malononitrile|3，5-Di-t-butyl-4-hydroxy-benzylidenemalononitrile|3，5-Di-tert-butyl-4-hydroxybenzilidenemalononitrile|3，5-Di-tert-butyl-4-hydroxybenzylid…	C18H22N2O	282.173	10537-47-0	0.0011	3.9597		M-H	HMDB0031799	C19039	45236	Benzenoids	Benzene and substituted derivatives	Phenylpropanes			yes																			Metlin
1854	M282T181	3.0095	282.083	0.0871		9-beta-d-Arabinofuranosylguanine|Guanosine|guanosine|9-(beta-D-Ribofuranosyl)guanine		MS1+MS2	0.69		9-beta-d-Arabinofuranosylguanine|GUANOSINE|guanosine CollisionEnergy:102040|guanosine CollisionEnergy:205060|Massbank:PS024106 9-(beta-D-Ribofuranosyl)guanine|Guanine Riboside|GR|Vernine|Guanidine|Guanine-9-beta-D-ribofuranoside|Massbank:PS024101 9-(beta-D-Ribofuranosyl)guanine|Massbank:PT102410 9-(beta-D-Ribofuranosyl)guanine|2-amino-9-[(2R，3R，4S，5R)-3，4-dihydroxy-5-(hydroxymethyl)oxolan-2-yl]-3…	9-b-D-Arabinofuranosylguanine|9-Β-D-arabinofuranosylguanine|9-(beta-D-Ribofuranosyl)guanine|Guanine Riboside|GR|Vernine|Guanidine|Guanosine|Guanine-9-beta-D-ribofuranoside|2-amino-9-[(2R，3R，4S，5R)-3，4-dihydroxy-5-(hydroxymethyl)oxolan-2-yl]-3H-purin-6-one	C10H13N5O5	283.092		0.001	3.4334		M-H	HMDB0246240			Nucleosides， nucleotides， and analogues	Purine nucleosides												yes											GNPS
1858	M283T560	9.3281	283.109	0.0348		Batatasin I		MS1+MS2	0.38		Batatasin I	2，5，7-Trimethoxyphenanthren-3-ol|2，5，7-Trimethoxy-3-phenanthrenol|3-Hydroxy-2，5，7-trimethoxyphenanthrene|6-Hydroxy-2，4，7-trimethoxyphenanthrene|Chikusetsu saponin iva|	C17H16O4	284.105	51415-00-0	0.0117	41.4716	20	M-H	HMDB0038778	C10246		Benzenoids	Phenanthrenes and derivatives	Phenanthrols			yes	yes																		HMDB
1879	M284T713	11.8811	284.223	0.0704		Myristoylglycine|Gly-C14:0		MS1+MS2	0.52		Myristoylglycine|Gly-C14:0	Tetradecanoylglycine|Acylglycine c:14|N-Myristoylglycine， sodium salt|N-Myristoyl-gly|N-Myristoylglycine|N-Myristoylglycine， potassium salt|Myristoylglycine	C16H31NO3	285.23		0.0005	1.7376	40	M-H	HMDB0013250			Organic acids and derivatives	Carboxylic acids and derivatives	Amino acids， peptides， and analogues		yes																				HMDB
1885	M285T605	10.0795	285.117	0.0734		Schradan		MS1+MS2	0.48		Schradan	Octamethyl pyrophosphortetramide|Octamethyl pyrophosphoramide	C8H24N4O3P2	286.132		0.0084	29.335	20	M-H	HMDB0258179	C19015	306322	Organic acids and derivatives	Organic phosphoric acids and derivatives	Organic phosphoramides											yes											HMDB
1886	M285T545	9.0909	285.125	0.0238		Cromakalim		MS1+MS2	0.47		Cromakalim	Cromakalim， (3R-cis)-isomer|Cromakalim， (3R-trans)-isomer|Cromakalim， (3S-cis)-isomer|Cromakalim， (3S-trans)-isomer|Cromakalim， (trans)-isomer|Lemakalim|Levcromakalim|	C16H18N2O3	286.132		0.0006	1.9555	10	M-H	HMDB0250542	C11819		Organoheterocyclic compounds	Benzopyrans	1-benzopyrans											yes											HMDB
1890	M285T631	10.5118	285.206	0.0186		Hexadecanedioic acid|1792831		MS1+MS2	0.68		Hexadecanedioic acid|HMDB:HMDB00672-928 Hexadecanedioic acid|HMDB:HMDB00672-929 Hexadecanedioic acid|HMDB:HMDB00672-927 Hexadecanedioic acid|1792831 - 40.0 eV|1792831 - 30.0 eV	1，14-Tetradecanedicarboxylic acid|1，16-Hexadecanedioic acid|Thapsic acid|1，14-Tetradecanedicarboxylate|1，16-Hexadecanedioate|Thapsate|Hexadecanedioate|Α，ω-tetrαdecαnedicαrboxylαte|N-Tetradecane-ω，ω'-dicarboxylate|N-Tetradecane-ω，ω'-dicarboxylic acid|alpha，Omega-tetradecanedicarboxylic acid|N-Tetradecane-omega，omega'-dicarboxylic acid|N-Tetradecane-ω，ω’-dicarboxylic acid|Α，ω-tetradecanedicarboxyli…	C16H30O4	286.214	505-54-4	0.0008	2.8381		M-H	HMDB0000672	C19615	5642	Lipids and lipid-like molecules	Fatty Acyls	Fatty acids and conjugates		yes	yes	yes											yes							GNPS	fatty acid
1894	M286T55	0.9114	286.059	0.0534		5'-deoxyadenosine		MS1+MS2	0.32		5'-deoxyadenosine CollisionEnergy:102040		C10H13N5O3	251.102	4754-39-6	0.0118	41.3875		M+Cl	HMDB0001983	C05198		Nucleosides， nucleotides， and analogues	5'-deoxyribonucleosides			yes	yes	yes							yes	yes										GNPS
1959	M291T58	0.9702	291.084	0.063		Edetic Acid|Ethylenediaminetetraacetic acid EDTA|Ethylenediaminetetraacetic acid		MS1+MS2	0.75		Edetic Acid|Ethylenediaminetetraacetic acid EDTA|Spectral Match to Ethylenediaminetetraacetic acid from NIST14|Ethylenediaminetetraacetic acid - 40.0 eV|Ethylenediaminetetraacetic acid - 30.0 eV	(Ethylenedinitrilo)tetraacetic acid， ion(4-)|2，2'，2''，2'''-(ethane-1，2-diyldinitrilo)tetraacetate|Acide edetique|Acide ethylenediaminetetracetique|Acido edetico|Acidum edeticum|EDTA|EDTA， ion(4-)|Ethylenediaminetetraacetate|H4EDta|N，N'-1，2-ethane diylbis-(N-(carboxymethyl)glycine)|{[-(bis-carboxymethyl-amino)-ethyl]-carboxymethyl-amino}-acetIC ACID|Ethylenediaminetetraacetic acid|Versene acid|(Et…	C10H16N2O8	292.091	62-33-9	0.0001	0.4622		M-H	HMDB0015109	C00284		Organic acids and derivatives	Carboxylic acids and derivatives	Tetracarboxylic acids and derivatives							yes				yes	yes								yes		GNPS
1979	M292T89	1.4768	292.139	0.1132		Ondansetron		MS1+MS2	0.3		Ondansetron|Massbank:AU274602 Ondansetron|9-methyl-3-[(2-methylimidazol-1-yl)methyl]-2，3-dihydro-1H-carbazol-4-one|Massbank:AU274603 Ondansetron|Massbank:AU274604 Ondansetron|Massbank:AU274601 Ondansetron|Massbank:AU274606 Ondansetron|Massbank:AU274605 Ondansetron|MassbankEU:SM852501 Ondansetron	Zofran odt|Zofran|Zophren|Zudan|Monohydrochloride， ondansetron|Monohydrochloride dihydrate， ondansetron|Ondansetron monohydrochloride dihydrate|Ondansetron， (R)-isomer|Ondansetron hydrochloride|Ondansetron monohydrochloride|Ondansetron， (+，-)-isomer|Dihydrate， ondansetron monohydrochloride|Hydrochloride， ondansetron|Ondansetron， (S)-isomer|Ondansetron|9-methyl-3-[(2-methylimidazol-1-yl)methyl]-2，…	C18H19N3O	293.153	99614-02-5	0.0067	22.9762		M-H	HMDB0005035	C07325	1646|278723	Organoheterocyclic compounds	Indoles and derivatives	Carbazoles							yes			yes												GNPS
1995	M293T567	9.4549	293.175	0.0284		D-Norvaline		MS1+MS2	0.7				C5H11NO2	117.079	2013-12-9	0.0034	11.7432		2M+Hac-H				Organic acids and derivatives	Carboxylic acids and derivatives	Amino acids， peptides， and analogues		yes																				DICP	amino acid
1996	M293T602	10.0255	293.176	0.0196		[6]-Gingerol		MS1+MS2	0.31		[6]-Gingerol|Massbank:NA002608 [6]-Gingerol|5-hydroxy-1-(4-hydroxy-3-methoxyphenyl)decan-3-one|Massbank:NA003741 [6]-Gingerol|Massbank:NA002994 [6]-Gingerol|Massbank:NA002606 [6]-Gingerol|Massbank:NA002609 [6]-Gingerol|Massbank:NA002995 [6]-Gingerol|Massbank:NA002996 [6]-Gingerol|Massbank:NA003739 [6]-Gingerol|Massbank:NA002998 [6]-Gingerol|Massbank:NA003740 [6]-Gingerol|Massbank:NA002610 [6]-Gin…	[6]-Gingerol|5-hydroxy-1-(4-hydroxy-3-methoxyphenyl)decan-3-one	C17H26O4	294.183	58253-27-3|23513-14-6	0	0.0318		M-H	HMDB0005783	C10462		Benzenoids	Phenols	Methoxyphenols			yes	yes																		MsDial_Meta	Gingerol|Gingerols
1997	M293T1073	17.8816	293.178	0.1539		Cinchonidine		MS1+MS2	0.67		Cinchonidine|Massbank:PR301840 Cinchonidine|Massbank:PR301837 Cinchonidine|Massbank:PR301815 Cinchonidine|Massbank:PR301844 Cinchonidine|Massbank:PR301833 Cinchonidine|Massbank:PR301827 Cinchonidine|Massbank:PR301823 Cinchonidine|Massbank:PR301811 Cinchonidine|Massbank:PR301848 Cinchonidine|Massbank:PR310569 Cinchonidine|Massbank:PR301819 Cinchonidine|Massbank:FIO00808 Cinchonidine|Massbank:FIO00…	Cinchonine， hexaiodotl(-2) (1:1)， (9S)-isomer|Cinchonine， hydrochloride， (9S)-isomer|Cinchonine， monohydrochloride， (9S)-isomer|Cinchonine， sulfate (2:1)， (9S)-isomer|(-)-Cinchonidine|(8a，9R)-Cinchonan-9-ol， 9ci|(8alpha ，9R)-Cinchonan-9-ol|(8S，9R)-Cinchonidine|a-Quinidine|alpha -Quinidine|alpha-Quinidine|Cinchovatine|L-Cinchonidine|Nchem.180-comp1b|Cinchonidine monohydrochloride|Cinchonidine sulf…	C19H22N2O	294.173	485-71-2	0.0123	41.9086		M-H	HMDB0030282	C11379	44020	Alkaloids and derivatives	Cinchona alkaloids			yes	yes	yes																		MsDial_Meta	Natural Product; Quinoline alkaloids|Cinchona alkaloids|Alkaloids
2003	M294T416	6.9256	294.137	0.0532		Pizotifen|Pizotifen malate		MS1+MS2	0.7		Pizotifen|Pizotifen malate	Pizotifene|Pizotifeno|Pizotifenum|Pizotyline|Sandomigran|Pizotifen|Polomigran	C19H21NS	295.139		0.0048	16.4186		M-H	HMDB0256623			Organoheterocyclic compounds	Cycloheptathiophenes												yes											MsDial_Meta
2034	M296T286	4.7592	296.081	0.0533		5'-Methylthioadenosine		MS1+MS2	0.63		5'-Methylthioadenosine|HMDB:HMDB01173-1448 5'-Methylthioadenosine|HMDB:HMDB01173-1450 5'-Methylthioadenosine|HMDB:HMDB01173-1449 5'-Methylthioadenosine	5'-Deoxy-5'-(methylthio)adenosine|5-Methylthioadenosine|9-(5-S-Methyl-5-thio-beta-D-ribofuranosyl)-9H-purin-6-amine|Methylthioadenosine|MTA|S-Methyl-5'-thioadenosine|Thiomethyladenosine|9-(5-S-Methyl-5-thio-b-D-ribofuranosyl)-9H-purin-6-amine|9-(5-S-Methyl-5-thio-β-D-ribofuranosyl)-9H-purin-6-amine|1-(6-Amino-9H-purin-9-yl)-1-deoxy-5-S-methyl-5-thio-beta-D-ribofuranose|1-(6-Amino-9H-purin-9-yl)-1…	C11H15N5O3S	297.09	2457-80-9	0.0011	3.5812		M-H	HMDB0001173|HMDB0257557	C00170	459609|3425	Nucleosides， nucleotides， and analogues	5'-deoxyribonucleosides	5'-deoxy-5'-thionucleosides		yes	yes	yes						yes	yes	yes			yes					yes		MsDial_Meta
2051	M297T873	14.558	297.242	0.1718		Methyl palmoxirate		MS1+MS2	0.57		Methyl palmoxirate	Methyl 2-tetradecyloxirane-2-carboxylic acid|Methyl palmoxiric acid|Methyl 2-tetradecylglycidate|Methyl 2-tetradecyloxiranecarboxylate|	C18H34O3	298.251		0.0014	4.693	10	M-H	HMDB0254605			Lipids and lipid-like molecules	Fatty Acyls	Fatty acid esters											yes											HMDB
2053	M297T703	11.7126	297.242	0.0971		(9Z，12R)-12-Hydroxyoctadec-9-enoic acid		MS1+MS2	0.78		Massbank:LU021951 (9Z，12R)-12-Hydroxyoctadec-9-enoic acid|Ricinoleic acid|(Z，12R)-12-hydroxyoctadec-9-enoic acid|Massbank:LU021954 (9Z，12R)-12-Hydroxyoctadec-9-enoic acid|Massbank:LU021955 (9Z，12R)-12-Hydroxyoctadec-9-enoic acid|Massbank:LU021952 (9Z，12R)-12-Hydroxyoctadec-9-enoic acid|Massbank:LU021956 (9Z，12R)-12-Hydroxyoctadec-9-enoic acid|Massbank:LU021953 (9Z，12R)-12-Hydroxyoctadec-9-enoic a…	(9Z，12R)-12-Hydroxyoctadec-9-enoic acid|Ricinoleic acid|(Z，12R)-12-hydroxyoctadec-9-enoic acid	C18H34O3	298.251	141-22-0|61789-44-4	0.0012	4.0201	45	M-H			303736	Lipids and lipid-like molecules	Fatty Acyls	Fatty acids and conjugates																						MsDial_Meta
2077	M299T504	8.3957	299.196	0.0304		Dehydroabietic acid		MS1+MS2	0.88		Dehydroabietic acid	(-)-Dehydroabietic acid|1，2，3，4，4a，9，10，10a-Octahydro-1，4a-dimethyl-7-(1-methylethyl)-1-phenanthrenecarboxylic acid|13-Isopropylpodocarpa-8，11，13-trien-15-Oic acid|Abieta-8，11，13-trien-18-Oic acid|Dehydroabietate|(-)-Dehydroabietate|1，2，3，4，4a，9，10，10a-Octahydro-1，4a-dimethyl-7-(1-methylethyl)-1-phenanthrenecarboxylate|13-Isopropylpodocarpa-8，11，13-trien-15-Oate|Abieta-8，11，13-trien-18-Oate|(+)-D…	C20H28O2	300.209	1740-19-8|1231-75-0	0.0057	19.1518		M-H	HMDB0061925|HMDB0260088	C12078	41263|271876	Lipids and lipid-like molecules	Prenol lipids	Diterpenoids		yes	yes								yes		yes									Metlin	Terpenoids
2081	M299T744	12.3972	299.258	0.0802		2-Hydroxystearic acid		MS1+MS2	0.58		2-Hydroxystearic acid	(S)-2-Hydroxystearic acid|(S)-2-Hydroxystearate|(S)-2-Hydroxyoctadecanoate|(-)-alpha-Hydroxystearate|(-)-alpha-Hydroxystearic acid|(-)-α-Hydroxystearate|(-)-α-Hydroxystearic acid|(2S)-2-Hydroxyoctadecanoate|(2S)-2-Hydroxyoctadecanoic acid|(S)-2-Hydroxyoctadecanoic acid|(±)-alpha-Hydroxystearate|(±)-alpha-Hydroxystearic acid|(±)-α-Hydroxystearate|(±)-α-Hydroxystearic acid|2-Hydroxyoctadecanoate|2-…	C18H36O3	300.266	26531-80-6	0.0011	3.8262	10	M-H	HMDB0062549	C03045		Lipids and lipid-like molecules	Fatty Acyls	Fatty acids and conjugates		yes	yes							yes					yes							HMDB
2087	M300T57	0.9565	300.038	0.0913		N-Acetylglucosamine 1-phosphate|GN1		MS1+MS2	0.55		Massbank:KO002278 N-Acetylglucosamine 1-phosphate|N-Acetyl-alpha-D-glucosamine 1-phosphate|Massbank:KO002279 N-Acetylglucosamine 1-phosphate|Massbank:KO002280 N-Acetylglucosamine 1-phosphate|Massbank:KO002281 N-Acetylglucosamine 1-phosphate|Massbank:KO002282 N-Acetylglucosamine 1-phosphate|Massbank:KO000177 N-Acetylglucosamine 1-phosphate|Massbank:KO000176 N-Acetylglucosamine 1-phosphate|Massbank…	N-Acetylglucosamine 1-phosphate|N-Acetyl-alpha-D-glucosamine 1-phosphate	C8H16NO9P	301.056	92-94-4	0.0114	37.8877		M-H				Organic oxygen compounds|Benzenoids	Organooxygen compounds|Benzene and substituted derivatives	Carbohydrates and carbohydrate conjugates|Terphenyls																						MsDial_Meta
2140	M303T464	7.7279	303.08	0.1482		Melphalan		MS1+MS2	0.35		Melphalan	3-(p-(Bis(2-chloroethyl)amino)phenyl)-L-alanine|3-p-(Di(2-chloroethyl)amino)-phenyl-L-alanine|4-(Bis(2-chloroethyl)amino)-L-phenylalanine|L-3-(p-(Bis(2-chloroethyl)amino)phenyl)alanine|L-PAM|L-Phenylalanine mustard|L-Sarcolysine|Melfalano|Melphalanum|p-Bis(beta-chloroethyl)aminophenylalanine|p-Di-(2-chloroethyl)amino-L-phenylalanine|p-L-Sarcolysin|p-N，N-Bis(2-chloroethyl)amino-L-phenylalanine|p-N…	C13H18Cl2N2O2	304.075	148-82-3	0.0127	41.7937	40	M-H	HMDB0015176	C07122	1123|266316	Organic acids and derivatives	Carboxylic acids and derivatives	Amino acids， peptides， and analogues							yes				yes	yes								yes		HMDB
2146	M303T824	13.7322	303.232	0.0867		Arachidonic acid		MS1+MS2	0.54		Arachidonic acid|Massbank:PR100899 Arachidonic acid|5Z，8Z，11Z，14Z-Eicosatetraenoic acid|Massbank:PT211660 Arachidonic acid|Arachidonate|AA|Ara|Eicosa-5Z，8Z，11Z，14Z-tetraenoic acid|(5Z，8Z，11Z，14Z)-Icosatetraenoic acid|(5Z，8Z，11Z，14Z)-icosa-5，8，11，14-tetraenoic acid|Arachidonsaeure|C20:4n-6|cis，cis，cis，cis-|Massbank:MT000113 Arachidonic acid|Massbank:MSJ00047 Arachidonic acid|ReSpect:PT211660 Arach…	(5Z，8Z，11Z，14Z)-5，8，11，14-Icosatetraenoic acid|(5Z，8Z，11Z，14Z)-Icosatetraenoic acid|AA|all-cis-5，8，11，14-Eicosatetraenoic acid|ARA|Arachidonate|Arachidonsaeure|cis-5，8，11，14-Eicosatetraenoic acid|cis-Delta(5，8，11，14)-Eicosatetraenoic acid|5Z，8Z，11Z，14Z-Eicosatetraenoic acid|(5Z，8Z，11Z，14Z)-Icosa-5，8，11，14-tetraenoic acid|(5Z，8Z，11Z，14Z)-5，8，11，14-Icosatetraenoate|(5Z，8Z，11Z，14Z)-Icosatetraenoate|…	C20H32O2	304.24	506-32-1|7771-44-0	0.001	3.3976	40	M-H	HMDB0001043|HMDB0246871	C00219	193|300929	Lipids and lipid-like molecules	Fatty Acyls	Fatty acids and conjugates		yes	yes	yes						yes	yes	yes	yes	yes	yes					yes		HMDB	Natural Product; Fatty Acyls; Fatty Acids and Conjugates; Unsaturated fatty acids|Fatty acids|Arachidonic acid|Natural Product; Lipid
2147	M303T805	13.4157	303.233	0.0454		Cis-8，11，14，17-Eicosatetraenoic acid|.omega.-3 Arachidonic acid|FA 20:4		MS1+MS2	0.51		Cis-8，11，14，17-Eicosatetraenoic acid|Spectral Match to .omega.-3 Arachidonic acid from NIST14|FA 20:4	(8Z，11Z，14Z，17Z)-Eicosa-8，11，14，17-tetraenoic acid|(8Z，11Z，14Z，17Z)-Eicosatetraenoic acid|(8Z，11Z，14Z，17Z)-Icosatetraenoic acid|(Z，Z，Z，Z)-Eicosa-8，11，14，17-tetraenoic acid|(Z，Z，Z，Z)-Icosa-8，11，14，17-tetraenoic acid|8Z，11Z，14Z，17Z-Eicosatetraenoic acid|all-cis-8，11，14，17-Eicosatetraenoic acid|all-Z-8，11，14，17-Eicosatetraenoic acid|all-Z-8，11，14，17-Icosatetraenoic acid|ETA|Omega-3-arachidonic acid|…	C20H32O2	304.24	2091-26-1	0.0001	0.4296	40	M-H	HMDB0002177			Lipids and lipid-like molecules	Fatty Acyls	Fatty acids and conjugates		yes	yes								yes											HMDB	FA	FA
2152	M304T62	1.0296	304.033	0.1341		Cytidine 2'，3'-cyclic phosphate		MS1+MS2	0.73		Cytidine 2'，3'-cyclic phosphate|"CYTIDINE 2'，3'-CYCLIC PHOSPHATE"	2'，3' Cyclic CMP|2'，3' Cyclic-CMP|Cyclic(2'，3')-CMP|Cytidine-2'，3'-cyclophosphate|Cytidine 2'，3'-cyclic phosphoric acid	C9H12N3O7P	305.041	15718-51-1	0.0007	2.2575	40	M-H	HMDB0011691	C00127		Organic acids and derivatives	Carboxylic acids and derivatives	Amino acids， peptides， and analogues		yes								yes					yes							HMDB
2175	M305T602	10.0388	305.172	0.036		Dipentyl phthalate		MS1+MS2	0.34		Dipentyl phthalate|Massbank:LU061304 Dipentyl phthalate|dipentyl benzene-1，2-dicarboxylate|Massbank:LU061305 Dipentyl phthalate|Massbank:LU061302 Dipentyl phthalate|Massbank:LU061303 Dipentyl phthalate|Massbank:LU061306 Dipentyl phthalate|Massbank:LU061301 Dipentyl phthalate	1，2-Benzenedicarboxylic acid dipentyl ester|Amyl phthalate|Di-N-amyl phthalate|Diamyl phthalate|DPNP|DPP|Phthalic acid diamyl ester|Phthalic acid dipentyl ester|1，2-Benzenedicarboxylate dipentyl ester|Amyl phthalic acid|Di-N-amyl phthalic acid|Diamyl phthalic acid|Phthalate diamyl ester|Phthalate dipentyl ester|Di-N-pentyl phthalic acid|Dipentyl phthalate|dipentyl benzene-1，2-dicarboxylate	C18H26O4	306.183		0.0034	11.1718	10	M-H	HMDB0251441	C14300	294259	Benzenoids	Benzene and substituted derivatives	Benzoic acids and derivatives											yes											HMDB
2216	M308T59	0.9859	308.098	0.0717		N-Acetylneuraminate		MS1+MS2	0.66		N-ACETYLNEURAMINATE|Massbank:KO002068 N-Acetylneuraminate|N-Acetylneuraminic acid|Neu5Ac|5-Acetamido-3，5-dideoxy-D-glycero-D-galacto-2-nonulosonic acid|Massbank:KO002069 N-Acetylneuraminate|Massbank:KO002070 N-Acetylneuraminate|Massbank:KO002071 N-Acetylneuraminate|Massbank:KO002072 N-Acetylneuraminate|Massbank:KO008824 N-Acetylneuraminate|Massbank:KO000037 N-Acetylneuraminate|Massbank:KO000036 N…	N-Acetylneuraminate|N-Acetylneuraminic acid|Neu5Ac|5-Acetamido-3，5-dideoxy-D-glycero-D-galacto-2-nonulosonic acid	C11H19NO9	309.106	19342-33-7|131-48-6	0.0011	3.5092		M-H	HMDB0246275|HMDB0000230	C19910		Organic oxygen compounds	Organooxygen compounds	Carbohydrates and carbohydrate conjugates		yes	yes							yes	yes	yes	yes	yes	yes		yes			yes		MsDial_Meta	Natural Product
2230	M309T579	9.6529	309.17	0.0232		C12-Ae1S (Tentative)		MS1+MS2	0.52		MassbankEU:ETS00008 C12-AE1S (TENTATIVE)|2-(dodecyloxy)ethyl hydrogen sulfate|C12-AE1S (TENTATIVE)	C12-AE1S (TENTATIVE)|2-(dodecyloxy)ethyl hydrogen sulfate	C14H30O5S	310.181		0.0041	13.2453		M-H				Organic acids and derivatives	Organic sulfuric acids and derivatives	Sulfuric acid esters																						MsDial_Meta
2265	M311T372	6.2059	311.139	0.0194		Benzyl butyl phthalate		MS1+MS2	0.33		Benzyl butyl phthalate|Spectral Match to Benzyl butyl phthalate from NIST14|Massbank:LU083703 Benzyl butyl phthalate|2-O-benzyl 1-O-butyl benzene-1，2-dicarboxylate|Massbank:LU083704 Benzyl butyl phthalate|Massbank:LU083701 Benzyl butyl phthalate|Massbank:LU083702 Benzyl butyl phthalate|Massbank:LU083705 Benzyl butyl phthalate|Massbank:LU083706 Benzyl butyl phthalate|MassbankEU:SM836901 Benzyl but…	Butyl phenylmethyl 1，2-benzenedicarboxylate|Butyl phenylmethyl 1，2-benzenedicarboxylic acid|Benzyl butyl phthalic acid|BBPHT|Butyl benzyl phthalate|Butylbenzyl phthalate|Benzyl butyl phthalate|2-O-benzyl 1-O-butyl benzene-1，2-dicarboxylate|PHTHALIC ACID BENZYL BUTYL ESTER	C19H20O4	312.136		0.0104	33.5569	20	M-H	HMDB0249068	C14211	265277	Benzenoids	Benzene and substituted derivatives	Benzoic acids and derivatives											yes											HMDB
2301	M313T58	0.9693	313.064	0.0536		Geranyl-PP		MS1+MS2	0.35		Geranyl-PP	Geranyl pyrophosphate|Polyisopentenylpyrophosphate|Polyisopentenyldiphosphate|trans-Polyisopentenyldiphosphate|Polyprenyl diphosphate|Geranyl pyrophosphoric acid|Polyisopentenylpyrophosphoric acid|Polyisopentenyldiphosphoric acid|trans-Polyisopentenyldiphosphoric acid|Polyprenyl diphosphoric acid|(2E)-3，7-Dimethylocta-2，6-dien-1-yl trihydrogen diphosphate|Geranyl diphosphate|Geranyl-diphosphate|G…	C10H20O7P2	314.068	763-10-0|763-10-0 (free acid)	0.0033	10.4571	40	M-H	HMDB0001285	C05847	6134	Lipids and lipid-like molecules	Prenol lipids	Isoprenoid phosphates		yes	yes	yes																yes		HMDB
2313	M313T602	10.0255	313.237	0.0266		9，10-DiHOME		MS1+MS2	0.31		Massbank:UT000219 9，10-DiHOME|9，10-dihydroxy-12Z-octadecenoic acid|(+-)9，10-DiHOME|Massbank:UT000224 9，10-DiHOME|Massbank:UT000225 9，10-DiHOME|Massbank:UT000220 9，10-DiHOME|Massbank:UT000223 9，10-DiHOME|Massbank:UT000221 9，10-DiHOME|Massbank:UT000217 9，10-DiHOME|Massbank:UT000218 9，10-DiHOME|Massbank:UT000222 9，10-DiHOME|9，10-DiHOME|9，10-DiHOME; LC-ESI-QIT; MS2; CE	(12Z)-9，10-Dihydroxyoctadec-12-enoic acid|Leukotoxin diol|9，10-DiHOME|9，10-dihydroxy-12Z-octadecenoic acid|(+-)9，10-DiHOME	C18H34O4	314.246	263399-34-4|125356-86-7	0.0014	4.5		M-H	HMDB0004704	C14828	35697	Lipids and lipid-like molecules	Fatty Acyls	Fatty acids and conjugates		yes	yes	yes							yes			yes	yes							Metlin	Natural Product; Lipid; Fatty acid
2314	M313T693	11.5533	313.237	0.0186		12，13-DiHOME		MS1+MS2	0.3		Spectral Match to 12，13-DiHOME from NIST14	(9Z)-12，13-Dihydroxyoctadec-9-enoic acid	C18H34O4	314.246	7293-40-5|263399-35-5	0.0012	3.8615		M-H	HMDB0004705	C14829	35698	Lipids and lipid-like molecules	Fatty Acyls	Fatty acids and conjugates		yes	yes								yes			yes	yes							GNPS
2329	M315T58	0.9677	315.04	0.0503		Isorhamnetin		MS1+MS2	0.41		Isorhamnetin|Massbank:PR100227 Isorhamnetin|Isor|3，4'，5，7-tetrahydroxy-3'-methoxy flavone|3-Methylquercetin|Isorhamnetol|3'-Methoxyquercetin|3'-Methoxy-3，4'，5，7-tetrahydroxyflavone|3'-O-Methylquercetin|Tamarixetin|Massbank:PR301925 isorhamnetin|Massbank:PR301931 isorhamnetin|Massbank:PR305477 isorhamnetin|Massbank:PR305452 isorhamnetin|Massbank:PR305490 isorhamnetin|Massbank:PR305484 isorhamnetin…	3'-Methoxy-3，4'，5，7-tetrahydroxyflavone|3，5，7，4'-Tetrahydroxy-3'-methoxyflavone|3，5，7-Trihydroxy-2-(4-hydroxy-3-methoxyphenyl)-4H-benzopyran-4-one|3-Methylquercetin|Isorhamnetol|Quercetin 3'-methyl ether|3'-Methoxyquercetin|3'-Methylquercetin|3'-O-Methylquercetin|3，4'，5，7-Tetrahydroxy-3'-methoxy-flavone|3，4'，5，7-Tetrahydroxy-3'-methoxyflavone|3-Methylquercetine|4'-Methoxyquercetin|4'-Methylquerce…	C16H12O7	316.058	480-19-3	0.0108	34.29	35	M-H	HMDB0002655	C10084	3445	Phenylpropanoids and polyketides	Flavonoids	Flavones			yes	yes						yes	yes	yes										MsDial_Meta	Flavonoid|Natural Product; Flavonoid|Isorhamnetin|Isorhamnetin glycoside|Flavonols|Flavonol O-glycosides
2341	M315T630	10.5044	315.253	0.0281		9，10-Dihydroxystearic acid		MS1+MS2	0.58		9，10-Dihydroxystearic acid	9，10-DHSA|9，10-Dihydroxystearic acid|9，10-Dihydroxystearinsaeure|9，10-DiOH 18:0|9，10-DiOH C18:0|DHSA|Dioxystearinsaeure|9，10-Dihydroxystearate|9，10-Dihydroxyoctadecanoate|9，10-Dihydroxystearic acid， ammonium salt|9，10-Dihydroxystearic acid， magnesium salt|9，10-Dihydroxystearic acid， monocalcium salt|9，10-Dihydroxystearic acid， sodium salt|9，10-Dihydroxystearic acid， (r*，s*)-isomer|9，10-Dihydroxys…	C18H36O4	316.261		0.0014	4.3128	10	M-H	HMDB0302281	C19622		Lipids and lipid-like molecules	Fatty Acyls	Fatty acids and conjugates																						HMDB
2343	M315T645	10.7446	315.253	0.0319		(9S，10S)-9，10-dihydroxyoctadecanoic acid|(9S，10S)-9，10-dihydroxyoctadecanoate		MS1+MS2	0.32		(9S，10S)-9，10-dihydroxyoctadecanoate	(9S，10S)-9，10-dihydroxystearic acid|(9S，10S)-Dihydroxdyoctadecanoic acid|(9S，10S)-Dihydroxystearic acid|(S，S)-9，10-Dihydroxystearic acid|(9S，10S)-9，10-Dihydroxystearate|(9S，10S)-Dihydroxdyoctadecanoate|(9S，10S)-Dihydroxystearate|(S，S)-9，10-Dihydroxystearate|(9S，10S)-9，10-Dihydroxyoctadecanoic acid|(9S，10S)-9，10-Dihydroxyoctadecanoate	C18H36O4	316.261		0.001	3.044	20	M-H	HMDB0059633	C15988	45832	Lipids and lipid-like molecules	Fatty Acyls	Fatty acids and conjugates		yes	yes																			HMDB
2364	M317T316	5.2598	317.125	0.0231		Tryptophyl-Asparagine		MS1+MS2	0.53		Tryptophyl-Asparagine	L-Tryptophyl-L-asparagine|TRP-Asn|Tryptophan asparagine dipeptide|Tryptophan-asparagine dipeptide|Tryptophylasparagine|W-N Dipeptide|WN Dipeptide|2-{[2-amino-1-hydroxy-3-(1H-indol-3-yl)propylidene]amino}-3-(C-hydroxycarbonimidoyl)propanoate|	C15H18N4O4	318.133		0.0004	1.2773	40	M-H	HMDB0029078			Organic acids and derivatives	Carboxylic acids and derivatives	Amino acids， peptides， and analogues		yes																				HMDB
2410	M321T521	8.6872	321.146	0.0265		10-(Phosphonooxy)decyl methacrylate		MS1+MS2	0.63		10-(Phosphonooxy)decyl methacrylate	({10-[(2-methylprop-2-enoyl)oxy]decyl}oxy)phosphonate|10-(Phosphonooxy)decyl methacrylic acid|10-MDP|10-MDP Compound|10-MDP CPD|10-Methacryloyloxy-decyl-dihydrogen-phosphate|10-Methacryloyloxydecyl dihydrogen phosphate|Cesead opaque primer|MADDP|Methacryloxydecyl dihydrogen phosphate|Methacryloyloxydecyl dihydrogen phosphate|	C14H27O6P	322.154		0.0012	3.8151	40	M-H	HMDB0247525			Organic acids and derivatives	Organic phosphoric acids and derivatives	Phosphate esters											yes											HMDB
2420	M322T63	1.0492	322.044	0.0786		Cytidine-3(2)-Monophisphoric acid|Cytidine 3'-monophosphate|3'-CMP|Cytidine-3'-monophosphate|Cytidine-2'，3'-monophosphoric acid		MS1+MS2	0.84		Cytidine 3'-monophosphate|3'-CMP|Massbank:PR100739 Cytidine-3'-monophosphate|CMP|3'-Cytidylic acid|3'-cytosylic acid|4-Amino-1-beta-D-ribofuranosyl-2(H)-pyrimidinone 3'-dihydrogen phosphate|Cytidine-3'-monophosphate|Cytidine-2'，3'-monophosphoric acid|Cytidine-3'-monophosphate; LC-ESI-QTOF; MS2; CE	3'-Cytidylic acid|Cytidine 3'-phosphate|CYTIDINE-3'-monophosphATE|3'-Cytidylate|Cytidine 3'-phosphoric acid|CYTIDINE-3'-monophosphoric acid|Cytidine 3'-monophosphoric acid|CMP|monoPhosphate， cytidine|Acid， cytidylic|Cytidylic acid|3' CMP|Cytidine monophosphate|3'-CMP|3'-Cytidinephosphoric acid|3'-Cytosylic acid|3’-CMP|3’-cytidinephosphoric acid|3’-cytosylic acid|Cytidine 3’-monophosphate|Ribocyti…	C9H14N3O8P	323.052	84-52-6	0.0008	2.3321	40	M-H	HMDB0240312	C05822		Organic oxygen compounds	Organooxygen compounds	Carbohydrates and carbohydrate conjugates										yes					yes							HMDB	Natural Product; Nucleoside; Phosphates|Cytidine phosphate
2428	M323T1083	18.054	323.027	0.1024		Pseudouridine 5'-phosphate		MS1+MS2	0.67		Pseudouridine 5'-phosphate	(1S)-1，4-Anhydro-1-(2，4-dioxo-1，2，3，4-tetrahydropyrimidin-5-yl)-5-O-phosphono-D-ribitol|5-(5-O-Phosphono-beta-D-ribofuranosyl)pyrimidine-2，4(1H，3H)-dione|5-(5-O-Phosphono-b-D-ribofuranosyl)pyrimidine-2，4(1H，3H)-dione|5-(5-O-Phosphono-β-D-ribofuranosyl)pyrimidine-2，4(1H，3H)-dione|Pseudouridine 5'-phosphoric acid|Pseudouridylic acid|5-(5-O-Phosphono-beta-D-ribofuranosyl)-2，4(1H，3H)-pyrimidinedione|…	C9H13N2O9P	324.036	1157-60-4	0.0015	4.5403	40	M-H	HMDB0001271	C01168		Organic oxygen compounds	Organooxygen compounds	Carbohydrates and carbohydrate conjugates		yes	yes	yes																		HMDB
2463	M325T873	14.5537	325.183	0.1053		C12-LAS		MS1+MS2	0.93		MassbankEU:LIT00003 C12-LAS|C12-linear alkyl benzene sulfonate|4-(4-Dodecanyl)benzenesulfonate|C12-LAS	C12-LAS|C12-linear alkyl benzene sulfonate|4-(4-Dodecanyl)benzenesulfonate	C18H30O3S	326.192		0.0011	3.2776		M-H				Benzenoids	Benzene and substituted derivatives	Benzenesulfonic acids and derivatives																						MsDial_Meta
2466	M325T933	15.5481	325.184	0.2015		4-Dodecylbenzenesulfonic acid		MS1+MS2	0.86		4-Dodecylbenzenesulfonic Acid	4-Dodecylbenzenesulfonate|4-Dodecylbenzenesulphonate|4-Dodecylbenzenesulphonic acid|4-Dodecylbenzene-1-sulfonate|4-Dodecylbenzene-1-sulphonate|4-Dodecylbenzene-1-sulphonic acid	C18H30O3S	326.192		0.0007	2.0475		M-H	HMDB0059915		324404	Benzenoids	Benzene and substituted derivatives	Benzenesulfonic acids and derivatives																						HMDB
2468	M325T912	15.2068	325.184	0.259		Dodecylbenzenesulfonic acid		MS1+MS2	0.87		Spectral Match to Dodecylbenzenesulfonic acid from NIST14|MassbankEU:SM876251 Dodecylbenzenesulfonic acid|Dodecylbenzenesulfonic acid		C18H30O3S	326.192		0.0006	1.74		M-H	HMDB0031031|HMDB0059915			Benzenoids	Benzene and substituted derivatives	Benzenesulfonic acids and derivatives		yes	yes																			GNPS
2494	M327T793	13.2241	327.233	0.0308		Retinol acetate		MS1+MS2	0.75		Retinol acetate	Retinol acetic acid|Dagravit a forte|RetiNit|Retinol acetate， (9，13-cis)-isomer|Retinyl acetate|Vitamin a acetate|Dif vitamin a masivo|9-cis-Retinyl acetate|Vitamin a dispersa|Vitamin-a-saar|all-trans-Retinyl acetate|13-cis-Retinyl acetate|Acetateall-trans-retinol|Acetic acid， retinyl ester|all-trans-Retinol acetate|all-trans-Retinylacetate|all-trans-Vitamin a acetate|Crystalets|Davitan a 650|Myv…	C22H32O2	328.24	127-47-9	0.0001	0.3981	20	M-H	HMDB0035185		267571	Lipids and lipid-like molecules	Prenol lipids	Retinoids		yes	yes																			HMDB
2579	M333T342	5.7071	333.09	0.058		Valine， 3-mercapto-N-((5-oxo-2-(phenylmethyl)-4(5H)-oxazolylidene)methyl)-		MS1+MS2	0.6		Valine， 3-mercapto-N-((5-oxo-2-(phenylmethyl)-4(5H)-oxazolylidene)methyl)-	Benzylpenicillenic acid|	C16H18N2O4S	334.099		0.0011	3.3866	20	M-H	HMDB0246155			Organic acids and derivatives	Carboxylic acids and derivatives	Amino acids， peptides， and analogues											yes											HMDB
2624	M336T911	15.1812	336.326	0.1268		13-Docosenamide		MS1+MS2	0.67		13-Docosenamide	Erucamide|Erucilamide|Erucyl amide|Docos-13-enimidate	C22H43NO	337.334		0.0014	4.0586	40	M-H	HMDB0244507		525103	Lipids and lipid-like molecules	Fatty Acyls	Fatty amides											yes											HMDB
2632	M337T289	4.8167	337.061	0.0555		Umbelliferone glucuronide		MS1+MS2	0.62		Umbelliferone glucuronide	2-oxo-2H-1-Benzopyran-7-yl beta-D-glucopyranosiduronic acid|7-Hydroxycoumarin glucuronide|7-Hydroxycoumarin O-glucuronide|2-oxo-2H-1-Benzopyran-7-yl b-D-glucopyranosiduronate|2-oxo-2H-1-Benzopyran-7-yl b-D-glucopyranosiduronic acid|2-oxo-2H-1-Benzopyran-7-yl beta-D-glucopyranosiduronate|2-oxo-2H-1-Benzopyran-7-yl β-D-glucopyranosiduronate|2-oxo-2H-1-Benzopyran-7-yl β-D-glucopyranosiduronic acid|7…	C15H14O9	338.064		0.0043	12.8107	10	M-H	HMDB0240564			Phenylpropanoids and polyketides	Coumarins and derivatives	Coumarin glycosides											yes	yes										HMDB
2661	M339T942	15.705	339.199	0.0654		Norethindrone Acetate		MS1+MS2	0.56		Norethindrone acetate|MLS001304004-01!Norethindrone Acetate	Norethindrone acetic acid|Norlutate|Aygestin|Norethisterone acetate|Norethindrone acetate， (17alpha)-(+-)-isomer|Norethindrone acetate， (17alpha)-isomer|14-Ethynyl-15-methyl-5-oxotetracyclo[8.7.0.0，.0，]heptadec-6-en-14-yl acetic acid	C22H28O3	340.204	51-98-9	0.0024	6.9435		M-H	HMDB0255731	C08152	44171|278664	Lipids and lipid-like molecules	Steroids and steroid derivatives	Steroid esters							yes				yes											Metlin
2662	M339T993	16.5553	339.199	0.3498		Canrenone		MS1+MS2	0.82		Canrenone|Massbank:UF416404 Canrenone|(8R，9S，10R，13S，14S，17R)-10，13-Dimethylspiro[2，8，9，11，12，14，15，16-octahydro-1H-cyclopenta[a]phenanthrene-17，5`-oxolane]-2`，3-dione|Massbank:UF416403 Canrenone|Massbank:UF416402 Canrenone|Massbank:UF416401 Canrenone|Massbank:AU239404 Canrenone|UJVLDDZCTMKXJK-AFDHUMPMSA-N|(9S，14S)-10，13-dimethylspiro[2，8，9，11，12，14，15，16-octahydro-1H-cyclopenta[a]phenanthrene-17…	Aldadiene|Phanurane|R.P.， 11614|SC-9376Canrenone|17-Hydroxy-3-oxo-17a-pregna-4，6-diene-21-carboxylic acid g-lactone|17-Hydroxy-3-oxo-17a-pregna-4，6-diene-21-carboxylic acid lactone|17a-(2-Carboxyethyl)-17b-hydroxyandrosta-4，6-dien-3-one lactone|17b-Hydroxy-3-oxopregna-4，6-diene-21-carboxylic acid|20-Spiroxa-4，6-diene-3，21-dione|3'-(3-oxo-17b-Hydroxyandrosta-4，6-dien-17a-yl)-propionic acid lactone…	C22H28O3	340.204	976-71-6	0.0026	7.5332		M-H	HMDB0003033|HMDB0258427		2486|313654	Lipids and lipid-like molecules	Steroids and steroid derivatives	Steroid lactones		yes	yes								yes											MsDial_Meta
2665	M339T797	13.28	339.232	0.0384		2，2'-Methylenebis(4-methyl-6-tert-butylphenol)|119-47-1|2，2'-Methylene-Bis-(4-Methyl-6-Tert-Butylphenol)		MS1+MS2	0.96		2，2'-Methylenebis(4-methyl-6-tert-butylphenol)|119-47-1 CollisionEnergy:102040|119-47-1 CollisionEnergy:205060|2，2'-METHYLENE-BIS-(4-METHYL-6-TERT-BUTYLPHENOL)	2，2'-Methylenebis(4-methyl-6-tert-butylphenol)|2，2'-Methylenebis(6-tert-butyl-4-cresol)|GERI-BP002-a|MBMBP|Bis(2-hydroxy-3-tert-butyl-5-methylphenyl)methane	C23H32O2	340.24		0.0007	2.1527		M-H	HMDB0244434			Benzenoids	Benzene and substituted derivatives	Diphenylmethanes											yes											GNPS
2677	M340T362	6.0308	340.223	0.022		Diprotin A		MS1+MS2	0.73		Diprotin A	2-({[1-(2-amino-3-methylpentanoyl)pyrrolidin-2-yl](hydroxy)methylidene}amino)-3-methylpentanoate	C17H31N3O4	341.231	90614-48-5	0.0012	3.3992		M-H	HMDB0251473		44309	Organoheterocyclic compounds	Pyrroles	Substituted pyrroles											yes											Metlin
2686	M341T57	0.9442	341.108	0.064		Lactose|D-Lactose|Alpha-Lactose|alpha-Lactose monohydrate		MS1+MS2	0.49		Alpha-Lactose|LACTOSE|HMDB:HMDB00186-294 Alpha-Lactose|HMDB:HMDB00186-293 Alpha-Lactose|HMDB:HMDB00186-292 Alpha-Lactose|alpha-Lactose monohydrate	Milk sugar|alpha-Lactose|Anhydrous lactose|1-beta-D-Galactopyranosyl-4-alpha-D-glucopyranose|4-O-beta-D-Galactopyranosyl-alpha-D-glucopyranose|beta-D-Galp-(1-&gt;4)-alpha-D-GLCP|Lactose|1-b-D-Galactopyranosyl-4-a-D-glucopyranose|1-Β-D-galactopyranosyl-4-α-D-glucopyranose|4-O-b-D-Galactopyranosyl-a-D-glucopyranose|4-O-Β-D-galactopyranosyl-α-D-glucopyranose|b-D-Galp-(1-&gt;4)-a-D-GLCP|Β-D-galp-(1-&…	C12H22O11	342.116	63-42-3	0.0014	4.1381		M-H	HMDB0000186	C00243	267	Organic oxygen compounds	Organooxygen compounds	Carbohydrates and carbohydrate conjugates		yes	yes	yes						yes	yes	yes			yes		yes			yes		Metlin	Carbohydrates|Natural Product|Disaccharide
2689	M341T75	1.2419	341.108	0.1324		Galactinol		MS1+MS2	0.38		Galactinol|Spectral Match to Galactinol from NIST14|Massbank:PR100902 Galactinol|Gla+myo-inositol|6beta-Galactinol|1-O-alpha-D-Galactosyl-D-myo-inositol|Massbank:PR100905 Galactinol|Galactinol; LC-ESI-QTOF; MS2; CE	1-alpha-D-Galactosyl-myo-inositol|1-O-alpha-D-Galactosyl-D-myo-inositol|3-O-alpha-D-Galactosyl-1D-myo-inositol|O-alpha-D-Galactosyl-(1-&gt;3)-1D-myo-inositol|1-a-D-Galactosyl-myo-inositol|1-Α-D-galactosyl-myo-inositol|1-O-a-D-Galactosyl-D-myo-inositol|1-O-Α-D-galactosyl-D-myo-inositol|3-O-a-D-Galactosyl-1D-myo-inositol|3-O-Α-D-galactosyl-1D-myo-inositol|O-a-D-Galactosyl-(1-&gt;3)-1D-myo-inositol|…	C12H22O11	342.116	3687-64-7|667-65-2	0.0013	3.8449	44	M-H	HMDB0005826|HMDB0005821	C01235		Organic oxygen compounds|Lipids and lipid-like molecules	Organooxygen compounds|Steroids and steroid derivatives	Carbohydrates and carbohydrate conjugates|Hydroxysteroids		yes	yes	yes							yes	yes										HMDB	Carbohydrates|Inositol
2734	M343T398	6.6387	343.139	0.0262		2-[1-hydroxy-1-(4-methoxyphenyl)propan-2-yl]oxy-6-(hydroxymethyl)oxane-3，4，5-triol		MS1+MS2	0.54		2-[1-hydroxy-1-(4-methoxyphenyl)propan-2-yl]oxy-6-(hydroxymethyl)oxane-3，4，5-triol		C16H24O8	344.147	217973-39-2	0.0007	2.0917		M-H	HMDB0033067			Organic oxygen compounds	Organooxygen compounds	Carbohydrates and carbohydrate conjugates			yes	yes																yes		MsDial_Meta
2762	M345T115	1.9149	345.05	0.0827		(2，6-dichlorophenyl)-N-[2-(2-methylindol-3-yl)ethyl]carboxamide		MS1+MS2	0.5		"(2，6-dichlorophenyl)-N-[2-(2-methylindol-3-yl)ethyl]carboxamide CollisionEnergy:102040"|"(2，6-dichlorophenyl)-N-[2-(2-methylindol-3-yl)ethyl]carboxamide CollisionEnergy:205060"		C18H16Cl2N2O	346.064		0.0065	18.7465		M-H				Organoheterocyclic compounds	Indoles and derivatives	Indoles																						GNPS
2777	M346T59	0.9835	346.054	0.1239		Adenosine 5'-monophosphate		MS1+MS2	0.82		ADENOSINE 5'-MONOPHOSPHATE|Spectral Match to Adenosine 5'-monophosphate from NIST14|Massbank:PR100064 Adenosine 5'-monophosphate|AMP|A-5'-P|5'-Adenylic acid|Phosphaden|Adenovite|Massbank:PR100065 Adenosine 5'-monophosphate|Massbank:PR100515 Adenosine 5'-monophosphate	Adenosine 5'-monophosphate|AMP|A-5'-P|5'-Adenylic acid|Phosphaden|Adenovite	C10H14N5O7P	347.063	18422-05-4|61-19-8|4578-31-8	0.0019	5.4454		M-H	HMDB0245755|HMDB0000045	C00020		Nucleosides， nucleotides， and analogues	Purine nucleotides	Purine ribonucleotides		yes					yes	yes		yes	yes	yes	yes	yes	yes					yes		MoNA	Nucleoside|Natural Product; Nucleoside; Phosphates
2780	M346T92	1.5318	346.054	0.0713		Adenosine monophosphate		MS1+MS2	0.89		Adenosine monophosphate	5'-Adenosine monophosphate|5'-Adenylate|5'-Adenylic acid|5'-AMP|Adenosine 5'-monophosphate|Adenosine 5'-phosphate|Adenosine 5'-phosphorate|Adenosine 5'-phosphoric acid|Adenosine phosphate|Adenosine-5'-monophosphorate|Adenosine-5'-monophosphoric acid|Adenosine-5-monophosphorate|Adenosine-5-monophosphoric acid|Adenosine-monophosphate|Adenosine-phosphate|Adenovite|Adenylate|Adenylic acid|AMP|Cardiom…	C10H14N5O7P	347.063	61-19-8	0.0015	4.2896		M-H	HMDB0000045	C00020	34478|5111	Nucleosides， nucleotides， and analogues	Purine nucleotides	Purine ribonucleotides		yes					yes	yes		yes	yes	yes	yes	yes	yes					yes		GNPS
2794	M347T97	1.6191	347.039	0.0823		Inosine-Monophosphate		MS1+MS2	0.64		INOSINE-MONOPHOSPHATE		C10H13N4O8P	348.047	131-99-7|352195-40-5	0.0011	3.1697		M-H	HMDB0000175	C00130		Nucleosides， nucleotides， and analogues	Purine nucleotides	Purine ribonucleotides		yes	yes	yes						yes	yes			yes	yes					yes		MsDial_Meta
2829	M350T541	9.0221	350.026	0.0882		Meloxicam		MS1+MS2	0.34		Meloxicam|Spectral Match to Meloxicam from NIST14|Massbank:LU048754 Meloxicam|4-hydroxy-2-methyl-N-(5-methyl-1，3-thiazol-2-yl)-1，1-dioxo-1lambda6，2-benzothiazine-3-carboxamide|Massbank:LU048701 Meloxicam|Massbank:LU048704 Meloxicam|Massbank:LU048703 Meloxicam|Massbank:LU048752 Meloxicam|Massbank:LU048753 Meloxicam|Massbank:LU048705 Meloxicam|Massbank:LU048755 Meloxicam|Massbank:LU048702 Meloxicam…	Meloxicamum|Mobic|UNII-VG2QF83CGL|Masflex|Mobicox|Movalis|Movicox|Mobec|Uticox|Parocin|Miloxicam|Reumoxicam|Meloxicam|4-hydroxy-2-methyl-N-(5-methyl-1，3-thiazol-2-yl)-1，1-dioxo-1lambda6，2-benzothiazine-3-carboxamide|4-hydroxy-2-methyl-N-(5-methyl-1，3-thiazol-2-yl)-1，1-dioxo-1$l^{6}，2-benzothiazine-3-carboxamide	C14H13N3O4S2	351.035	71125-38-7	0.0017	4.9936		M-H	HMDB0014952	C08169	44146|266315	Organoheterocyclic compounds	Benzothiazines								yes				yes	yes								yes		GNPS
2836	M350T555	9.2471	350.209	0.019		Sphingosine 1-phosphate (d16:1-P)		MS1+MS2	0.75		Sphingosine 1-phosphate (d16:1-P)	C16 Sphingosine-1-phosphate|C16 Sphingosine-1-phosphoric acid|Sphingosine 1-phosphoric acid (D16:1-p)|	C16H34NO5P	351.217		0.0015	4.1684	40	M-H	HMDB0060061			Organic acids and derivatives	Organic phosphoric acids and derivatives	Phosphate esters											yes											HMDB
2847	M351T462	7.7028	351.124	0.1063		Estradiol-17beta 3-sulfate		MS1+MS2	0.34				C18H24O5S	352.134		0.003	8.6718		M-H		C08357	43185																									Metlin
2873	M353T442	7.3607	353.048	0.0226		Phenol red		MS1+MS2	0.65				C19H14O5S	354.056	143-74-8	0.0005	1.4008		M-H		C12600	273326	Organoheterocyclic compounds	Benzofurans	Benzofuranones																						DICP	organics
2915	M355T688	11.4599	355.227	0.0424		2，4-dihydroxy-6-methyl-3-[(2E，6E)-3，7，11-trimethyldodeca-2，6，10-trienyl]benzaldehyde		MS1+MS2	0.53		2，4-dihydroxy-6-methyl-3-[(2E，6E)-3，7，11-trimethyldodeca-2，6，10-trienyl]benzaldehyde|NCGC00347603-02!2，4-dihydroxy-6-methyl-3-[(2E，6E)-3，7，11-trimethyldodeca-2，6，10-trienyl]benzaldehyde		C23H32O3	356.235		0.0012	3.5045		M-H				Lipids and lipid-like molecules	Prenol lipids	Sesquiterpenoids																						MsDial_Meta
2935	M357T486	8.0988	357.06	0.0142		Etoricoxib		MS1+MS2	0.31		Etoricoxib	5-Chloro-2-(6-methylpyridin-3-yl)-3-(4-(methylsulfonyl)phenyl)pyridine|5-Chloro-3-(4-methanesulfonyl-phenyl)-6'-methyl-[2，3']bipyridinyl|5-Chloro-6'-methyl-3-(p-(methylsulfonyl)phenyl)-2，3'-bipyridine|Etoricoxibum|L791456|5-Chloro-2-(6-methylpyridin-3-yl)-3-(4-(methylsulphonyl)phenyl)pyridine|5-Chloro-3-(4-methanesulphonyl-phenyl)-6'-methyl-[2，3']bipyridinyl|5-Chloro-6'-methyl-3-(p-(methylsulphon…	C18H15ClN2O2S	358.054	202409-33-4	0.0135	37.8748	40	M-H	HMDB0015565	C11718	315070	Organoheterocyclic compounds	Pyridines and derivatives	Bipyridines and oligopyridines							yes				yes	yes								yes		HMDB
3009	M362T65	1.0858	362.05	0.0287		Guanosine monophosphate		MS1+MS2	0.87		Guanosine monophosphate|Massbank:PS024611 Guanosine monophosphate|5'-GMP|Guanosine-5'-monophosphate disodium salt hydrate from Yeast|G-5'-P|GMP|Guanylic acid|Massbank:PS024610 Guanosine monophosphate|Massbank:PS071412 Guanosine monophosphate|Guanosine-5'-monophosphate|Massbank:PS071405 Guanosine monophosphate|Massbank:PS071403 Guanosine monophosphate|Massbank:PT102463 Guanosine monophosphate|[(2R…	5'-GMP|GMP|Guanosine 5'-phosphate|Guanosine-5'-monophosphate|Guanylic acid|pG|Guanosine 5'-monophosphate|Guanosine 5'-phosphoric acid|Guanosine-5'-monophosphoric acid|Guanylate|Guanosine 5'-monophosphoric acid|Guanosine monophosphoric acid|e 626|Guanidine monophosphate|Guanosine 5'-phosphorate|Guanosine-5'-phosphate|Guanosine-phosphate|5' Guanylic acid|Acid， 5'-guanylic|Acid， guanylic|Guanosine 5…	C10H14N5O8P	363.058	85-32-5|1333479	0.0012	3.3118	20	M-H	HMDB0001397|HMDB0257693	C00144	6216	Nucleosides， nucleotides， and analogues	Purine nucleotides	Purine ribonucleotides		yes								yes	yes		yes							yes		HMDB
3010	M362T97	1.6214	362.05	0.0826		Guanosine-5'-monophosphate disodium salt hydrate from Yeast		MS1+MS2	0.63		ReSpect:PS024601 Guanosine-5'-monophosphate disodium salt hydrate from Yeast|GMP|G-5'-P|5'-GMP|Guanosine monophosphate|Guanylic acid|ReSpect:PS024602 Guanosine-5'-monophosphate disodium salt hydrate from Yeast|ReSpect:PS024603 Guanosine-5'-monophosphate disodium salt hydrate from Yeast|ReSpect:PS024604 Guanosine-5'-monophosphate disodium salt hydrate from Yeast|ReSpect:PS024605 Guanosine-5'-monop…	Guanosine-5'-monophosphate disodium salt hydrate from Yeast|GMP|G-5'-P|5'-GMP|Guanosine monophosphate|Guanylic acid|[(2R，3S，4R，5R)-5-(2-amino-6-oxo-3H-purin-9-yl)-3，4-dihydroxyoxolan-2-yl]methyl dihyd	C10H14N5O8P	363.058	85-32-5	0.0011	3.0356	50	M-H	HMDB0257693|HMDB0001397	C00144		Nucleosides， nucleotides， and analogues	Purine nucleotides	Purine ribonucleotides		yes								yes	yes		yes							yes		MsDial_Meta	Guanosine phosphate
3049	M365T457	7.6187	365.118	0.0115		Glycyrol		MS1+MS2	0.33		Glycyrol	1，9-Dihydroxy-3-methoxy-2-prenylcoumestan|Neoglycyrol|3，9-Dihydroxy-1-methoxy-2-prenylcoumestan|	C21H18O6	366.11	23013-84-5	0.0149	40.7038	40	M-H	HMDB0033882	C16968		Phenylpropanoids and polyketides	Isoflavonoids	Coumestans			yes	yes																		HMDB
3057	M365T822	13.6934	365.245	0.0424		1-Monopalmitin		MS1+MS2	0.91		1-monopalmitin	1-Monopalmitin	C19H38O4	330.277	542-44-9	0.0013	3.5858		M+Cl	HMDB0245964		24076	Lipids and lipid-like molecules	Glycerolipids	Monoradylglycerols											yes											Metlin
3082	M367T488	8.1413	367.157	0.0298		3-beta-hydroxyandrost-5-en-17-one sulfate|prasterone sulfate|Dehydroepiandrosterone sulfate|Dehydroisoandrosterone sulfate|Dehydroepiandrosterone sulfate		MS1+MS2	0.73		Dehydroepiandrosterone sulfate|Dehydroisoandrosterone sulfate|Dehydroepiandrosterone sulfate; LC-tDDA; CE10|Dehydroepiandrosterone sulfate; LC-tDDA; CE20|Dehydroepiandrosterone sulfate; LC-tDDA; CE30|Dehydroepiandrosterone sulfate; LC-tDDA; CE40|DHEA sulfate/Prasterone sulfate	(3-beta)-3-(Sulfooxy)androst-5-en-17-one|17-Ketoandrost-5-en-3beta-yl sulfate|17-Oxoandrost-5-en-3beta-yl hydrogen sulphate|3-O-Sulfodehydroepiandrosterone|3beta-Hydroxyandrost-5-en-17-one 3-sulfate|Androst-5-en-17-on-3beta-yl sulfuric acid|Dehydroepiandrosterone 3-sulfate|Dehydroepiandrosterone monosulfate|Dehydroepiandrosterone sulphate|Dehydroisoandrosterone sulfate|Dehydroisoandrosterone-3-su…	C19H28O5S	368.166	651-48-9|78590-17-7	0.0017	4.7527		M-H	HMDB0001032	C04555	4095|34483	Lipids and lipid-like molecules	Steroids and steroid derivatives	Sulfated steroids		yes	yes				yes			yes	yes	yes			yes					yes		Metlin
3108	M369T507	8.4467	369.172	0.0572		Androsterone sulfate		MS1+MS2	0.65		Androsterone sulfate|Spectral Match to Androsterone sulfate from NIST14	3alpha-Hydroxy-5alpha-androstan-17-one 3-sulfate|5alpha-Androstane-3alpha-ol-17-one sulfate|3a-Hydroxy-5a-androstan-17-one 3-sulfate|3a-Hydroxy-5a-androstan-17-one 3-sulfuric acid|3a-Hydroxy-5a-androstan-17-one 3-sulphate|3a-Hydroxy-5a-androstan-17-one 3-sulphuric acid|3alpha-Hydroxy-5alpha-androstan-17-one 3-sulfuric acid|3alpha-Hydroxy-5alpha-androstan-17-one 3-sulphate|3alpha-Hydroxy-5alpha-an…	C19H30O5S	370.181	2479-86-9	0.0022	5.9459		M-H	HMDB0002759		3559	Lipids and lipid-like molecules	Steroids and steroid derivatives	Sulfated steroids		yes	yes				yes			yes	yes	yes			yes					yes		Metlin
3113	M369T481	8.0108	369.226	0.0505		TXB2|Thromboxane B2|TXB2-[d4]		MS1+MS2	0.39		Thromboxane B2|Massbank:IA000217 TXB2-[d4]|Massbank:IA000043 TXB2-[d4]|Massbank:IA000218 TXB2-[d4]|Massbank:IA000482 TXB2-[d4]|Massbank:IA000481 TXB2-[d4]|Massbank:IA000045 TXB2-[d4]|Massbank:IA000219 TXB2-[d4]|Massbank:IA000044 TXB2-[d4]|Massbank:IA000483 TXB2-[d4]|Massbank:UT000371 TxB2|7-[tetrahydro-4S，6-dihydroxy-2R-(3S-hydroxy-1E-octenyl)-2H-pyran-3S-yl]-5Z-heptenoic acid|(5Z，13E，15S)-9alpha…	Thromboxane B2|TXB2|b2， Thromboxane|7-[tetrahydro-4S，6-dihydroxy-2R-(3S-hydroxy-1E-octenyl)-2H-pyran-3S-yl]-5Z-heptenoic acid|(5Z，13E，15S)-9alpha，11，15-Trihydroxythromboxa-5，13-dien-1-oic acid	C20H34O6	370.236	54397-85-2	0.0019	5.251		M-H	HMDB0003252	C05963	422	Lipids and lipid-like molecules	Fatty Acyls	Eicosanoids		yes	yes							yes	yes	yes		yes								MsDial_Meta	Natural Product; Lipid; Eicosanoid|Natural Product; Lipid Standard
3143	M372T67	1.1133	371.537	0.0346		NADPH		MS1+MS2	0.46		NADPH|HMDB:HMDB00221-363 NADPH|HMDB:HMDB00221-362 NADPH|HMDB:HMDB00221-361 NADPH	TPNH|Nicotinamide Adenine Dinucleotide Phosphate|Triphosphopyridine nucleotide|Dihydronicotinamide-adenine dinucleotide phosphate|NADPH dihydro-nicotinamide-adenine-dinucleotide phosphATE|Reduced nicotinamide adenine dinucleotide phosphate|Reduced nicotinamide-adenine dinucleotide phosphate|Dihydronicotinamide-adenine dinucleotide phosphoric acid|NADPH dihydro-nicotinamide-adenine-dinucleotide ph…	C21H30N7O17P3	745.091	2646-71-1|53-57-6	0.0009	2.291		M-2H	HMDB0000221	C00005	3691	Nucleosides， nucleotides， and analogues	(5'->5')-dinucleotides			yes	yes	yes						yes	yes									yes		DICP
3197	M375T331	5.5194	375.13	0.0099		7，8-Dimethyl-10-[(2R，3R，4S)-2，3，4，5-tetrahydroxypentyl]benzo[g]pteridine-2，4-dione|Riboflavin|83-88-5|Ribovel|(-)-Riboflavin|Lyxoflavin		MS1+MS2	0.52		7，8-Dimethyl-10-[(2R，3R，4S)-2，3，4，5-tetrahydroxypentyl]benzo[g]pteridine-2，4-dione|Riboflavin|83-88-5 CollisionEnergy:102040|83-88-5 CollisionEnergy:205060|Massbank:BML00066 Riboflavin|7，8-dimethyl-10-(2，3，4，5-tetrahydroxypentyl)-3，10-dihydrobenzo[g]pteridine-2，4 -dione|Massbank:BML00073 Riboflavin|Massbank:BML00080 Riboflavin|Massbank:PS100403 Ribovel|Ribosyn|Ribotone|Beflavine|Riboflavinequinon…	Riboflavin|7，8-dimethyl-10-(2，3，4，5-tetrahydroxypentyl)-3，10-dihydrobenzo[g]pteridine-2，4 -dione|Ribovel|Ribosyn|Ribotone|Beflavine|Riboflavinequinone|Flavaxin|Vitamin B2|Vitaflavine|Hyflavin|Lactoflavin|6，7-Dimethyl-9-D-ribitylisoalloxazine|7，8-Dimethyl-10-ribitylisoalloxazine|Lactobene|Ribipca|7，8-dimethyl-10-[(2S，3S，4R)-2，3，4，5-tetrahydroxypentyl]benzo[g]pteridine-2，4-dione|6，7-Dimeth|(-)-Ribo…	C17H20N4O6	376.138		0.0013	3.4238		M-H	HMDB0247501			Organoheterocyclic compounds	Pteridines and derivatives	Alloxazines and isoalloxazines											yes											GNPS	Alkaloids
3208	M375T822	13.6934	375.274	0.0744		Lithocholic acid		MS1+MS2	0.91		Lithocholic acid|Spectral Match to Lithocholic acid from NIST14|Massbank:LU130853 Lithocholic acid|(4R)-4-[(3R，5R，8R，9S，10S，13R，14S，17R)-3-hydroxy-10，13-dimethyl-2，3，4，5，6，7，8，9，11，12，14，15，16，17-tetradecahydro-1H-cyclopenta[a]phenanthren-17-yl]pentanoic acid|Massbank:LU130852 Lithocholic acid|Massbank:LU130854 Lithocholic acid|Massbank:BML01099 Lithocholic acid|Massbank:BML01105 Lithocholic acid…	(3α，5β)-3-hydroxy-cholan-24-oate|(3α，5β)-3-hydroxy-cholan-24-oic acid|3α-hydroxy-5β-cholan-24-oate|3α-hydroxy-5β-cholan-24-oic acid|Lithocholate|(3alpha，5beta)-3-Hydroxycholan-24-Oic acid|3alpha-Hydroxy-5beta-cholanate|3alpha-Hydroxy-5beta-cholanic acid|3alpha-Hydroxy-5beta-cholanoic acid|5beta-Cholanic acid-3alpha-ol|(3a，5b)-3-Hydroxycholan-24-Oate|(3a，5b)-3-Hydroxycholan-24-Oic acid|(3alpha，5be…	C24H40O3	376.298	434-13-9|516-73-4|434-13-10	0.0165	44.0882		M-H	HMDB0000761	C03990	209|266268	Lipids and lipid-like molecules	Steroids and steroid derivatives	Bile acids， alcohols and derivatives		yes	yes							yes	yes	yes			yes			yes				Metlin
3230	M377T93	1.5568	377.084	0.2099		2，2-Dichloro-12-(4-chlorophenyl)dodecanoic acid		MS1+MS2	0.55		2，2-Dichloro-12-(4-chlorophenyl)dodecanoic acid	2，2-Dichloro-12-(4-chlorophenyl)dodecanoate|2，2-Dichloro-12-(p-chlorophenyl)-dodecanoic acid|	C18H25Cl3O2	378.092		0.0005	1.3607	40	M-H	HMDB0249301			Lipids and lipid-like molecules	Fatty Acyls	Fatty acids and conjugates											yes											HMDB
3251	M378T618	10.2921	378.24	0.0266		Sphingosine-1-phosphate		MS1+MS2	0.96		Massbank:PS082203 Sphingosine-1-Phosphate|Sphing-4-enine-1-phosphate|D-erythro-Sphingosine-1-phosphate|ReSpect:PS082203 Sphingosine-1-Phosphate|Sphingosine-1-Phosphate	Sphingosine-1-Phosphate|Sphing-4-enine-1-phosphate|D-erythro-Sphingosine-1-phosphate	C18H38NO5P	379.249	26993-30-6	0.0011	2.8023		M-H	HMDB0000277|HMDB0247790	C06124	3891	Lipids and lipid-like molecules	Sphingolipids	Phosphosphingolipids		yes	yes							yes	yes									yes		Metlin	Sphingosine
3284	M380T633	10.5445	380.255	0.0309		Sphinganine-phosphate|Sphinganine 1-phosphate		MS1+MS2	0.92		Sphinganine 1-phosphate	Sphinganine 1-phosphate|Dihydrosphingosine 1-phosphate|Dihydrosphingosine phosphate|(2S，3R)-2-Amino-3-hydroxyoctadecyl dihydrogen phosphate|Dihydrosphingosine-1-phosphate|(2S，3R)-2-Amino-3-hydroxyoctadecyl dihydrogen phosphoric acid|Dihydrosphingosine 1-phosphoric acid|Dihydrosphingosine-1-phosphoric acid|Sphinganine 1-phosphoric acid|2-Amino-3-hydroxyoctadecyl dihydrogen phosphate	C18H40NO5P	381.264	19794-97-9	0.0017	4.497	40	M-H	HMDB0001383	C01120	3512	Lipids and lipid-like molecules	Sphingolipids	Phosphosphingolipids		yes	yes	yes							yes									yes		HMDB
3294	M381T688	11.4724	381.111	0.0994		Theophylline		MS1+MS2	0.57		Theophylline|Massbank:KO004132 Theophylline|1，3-Dimethylxanthine|Massbank:KO004133 Theophylline|Massbank:KO004134 Theophylline|Massbank:KO004135 Theophylline|Massbank:KO004136 Theophylline|Massbank:KO001905 Theophylline|Massbank:KO001904 Theophylline|Massbank:KO001907 Theophylline|Massbank:KO001906 Theophylline|Massbank:KO001908 Theophylline|Massbank:LU111856 Theophylline|1，3-dimethyl-7H-purine-2…	1，3-Dimethyl-7H-purine-2，6-dione|1，3-Dimethylxanthine|Elixophyllin|Respbid|Theo-dur|Theolair|Theophyllin|Theophylline anhydrous|Uniphyl|Quibron-t|Theo-24|Theodur g|Accurbron|Acet-theocin|Aerolate|Aerolate III|Aerolate SR|Aminophylline|Aquaphyllin|Armophylline|Asbron|Asmax|Austyn|Bronkodyl|Bronkodyl SR|Choledyl sa|Constant-T|Diphyllin|Doraphyllin|Duraphyl|Dyspne-inhal|Elixex|Elixicon|Elixomin|Elix…	C7H8N4O2	180.065	58-55-9	0.0079	20.805		2M-2H+Na	HMDB0001889	C07130	1458|267938	Organoheterocyclic compounds	Imidazopyrimidines	Purines and purine derivatives		yes	yes	yes			yes	yes		yes	yes	yes		yes	yes					yes		GNPS	alkaloids|Natural Product|Theophylline
3341	M385T368	6.1297	385.137	0.0646		n-benzoyl-d-alanine|N-Benzoyl-DL-alanine		MS1+MS2	0.54		n-benzoyl-d-alanine|N-Benzoyl-DL-alanine CollisionEnergy:102040|N-Benzoyl-DL-alanine CollisionEnergy:205060	alpha-Methylhippuric acid|Benzoyl-DL-alanine|Benzoylalanine|DL-N-Benzoylalanine|Methylhippuric acid|N-Benzoyl-DL-alanine|a-Methylhippate|a-Methylhippic acid|alpha-Methylhippate|alpha-Methylhippic acid|Α-methylhippate|Α-methylhippic acid|Methylhippate|Methylhippic acid|N-Benzoyl-D-alanine|N-Benzoyl-beta-alanine|N-Benzoylalanine monosodium salt， (L-ala)-isomer|N-Benzoylalanine， (D-ala)-isomer|N-Ben…	C10H11NO3	193.074		0.003	7.7542		2M-H	HMDB0255085			Organic acids and derivatives	Carboxylic acids and derivatives	Amino acids， peptides， and analogues											yes											GNPS
3344	M385T350	5.83	385.244	0.0247		N-Lauroyl Tryptophan|Trp-C12:0		MS1+MS2	0.53		N-Lauroyl Tryptophan|Trp-C12:0		C23H34N2O3	386.257		0.0055	14.3881	40	M-H	HMDB0242042			Organic acids and derivatives	Carboxylic acids and derivatives	Amino acids， peptides， and analogues																					yes	HMDB
3436	M390T1077	17.956	390.267	0.1897		N-stearoyl taurine		MS1+MS2	0.75				C20H41NO4S	391.276	63155-80-6	0.0015	3.9199		M-H	HMDB0240595		44909|527192	Lipids and lipid-like molecules	Fatty Acyls	Fatty amides										yes												Metlin
3528	M397T542	9.0315	397.203	0.0493		Pregnanolone sulfate		MS1+MS2	0.65		Pregnanolone sulfate	Pregnanolone sulfuric acid|Pregnanolone sulphate|Pregnanolone sulphuric acid|(3alpha，5beta)-3-(Sulfooxy)pregnan-20-one|(3alpha，5beta)-3-Hydroxypregnan-20-one sulfate|(3alpha，5beta)-3-Hydroxypregnan-20-one sulphate|(3Α，5β)-3-(sulfooxy)pregnan-20-one|(3Α，5β)-3-hydroxypregnan-20-one sulfate|(3Α，5β)-3-hydroxypregnan-20-one sulphate|3alpha-Hydroxy-5beta-pregnan-20-one sulfate|3alpha-Hydroxy-5beta-preg…	C21H34O5S	398.213	1477-67-4	0.0023	5.7784		M-H	HMDB0240590		3557	Lipids and lipid-like molecules	Steroids and steroid derivatives	Sulfated steroids		yes								yes												Metlin
3554	M399T555	9.2544	399.22	0.0129		5alpha-Pregnan-3beta，20beta-diol 20-sulfate		MS1+MS2	0.81		5alpha-Pregnan-3beta，20beta-diol 20-sulfate	5a-Pregnan-3b，20b-diol 20-sulfate|5a-Pregnan-3b，20b-diol 20-sulfuric acid|5a-Pregnan-3b，20b-diol 20-sulphate|5a-Pregnan-3b，20b-diol 20-sulphuric acid|5alpha-Pregnan-3beta，20beta-diol 20-sulfuric acid|5alpha-Pregnan-3beta，20beta-diol 20-sulphate|5alpha-Pregnan-3beta，20beta-diol 20-sulphuric acid|5Α-pregnan-3β，20β-diol 20-sulfate|5Α-pregnan-3β，20β-diol 20-sulfuric acid|5Α-pregnan-3β，20β-diol 20-sul…	C21H36O5S	400.228	103674-15-3	0.0013	3.3697	20	M-H	HMDB0240580			Lipids and lipid-like molecules	Steroids and steroid derivatives	Sulfated steroids										yes												HMDB
3578	M401T516	8.5972	401.077	0.0383		4'-Phosphopantothenoylcysteine		MS1+MS2	0.35		4'-Phosphopantothenoylcysteine	(R)-4'-Phosphopantothenoyl-L-cysteine|N-((R)-4'-Phosphopantothenoyl)-L-cysteine|N-[(R)-4'-Phosphopantothenoyl]-L-cysteine|(R)-4'-Phospho-N-pantothenoyl-L-cysteine|(R)-N-[N-[2-Hydroxy-3，3-dimethyl-1-oxo-4-(phosphonooxy)butyl]-b-alanyl]-L-cysteine|(R)-N-[N-[2-Hydroxy-3，3-dimethyl-1-oxo-4-(phosphonooxy)butyl]-beta-alanyl]-L-cysteine|4'-p-N-Pantothenoylcysteine|4'-Phospho-N-pantothenoylcysteine|4'-Ph…	C12H23N2O9PS	402.086	7196-09-0	0.002	4.9565	40	M-H	HMDB0001117	C04352		Organic acids and derivatives	Peptidomimetics	Hybrid peptides		yes																		yes		HMDB
3611	M403T58	0.97	402.993	0.1163		Uridine5-diphosphate|Uridine 5'-diphosphate|Uridine 5_-(trihydrogen diphosphate)|Uridine-5'-diphosphate sodium salt|Uridine 5&#39		MS1+MS2	0.79		Uridine 5'-diphosphate|Spectral Match to Uridine 5'-diphosphate from NIST14|Uridine 5'-diphosphate CollisionEnergy:102040|Massbank:PR100616 Uridine 5'-diphosphate|UDP|HMDB:HMDB00295-502 Uridine 5'-diphosphate|HMDB:HMDB00295-503 Uridine 5'-diphosphate|HMDB:HMDB00295-501 Uridine 5'-diphosphate|uridine 5?-diphosphate - 40.0 eV|uridine 5?-diphosphate - 30.0 eV|Uridine 5_-(trihydrogen diphosphate)|Uri…	Uridine diphosphate|Uridine diphosphoric acid|Uridine 5'-diphosphoric acid|5'-UDP|UDP|Uridine 5'-pyrophosphate|Uridine 5'-pyrophosphorate|Uridine 5'-pyrophosphoric acid|Uridine pyrophosphate|Pyrophosphate， uridine|Diphosphate， uridine|5’-UDP|Uridine 5'-(trihydrogen pyrophosphate)|Uridine 5'-diphosphate|Uridine 5’-(trihydrogen pyrophosphate)|Uridine 5’-diphosphate|Uridine 5’-diphosphoric acid|Urid…	C9H14N2O12P2	404.002	58-98-0|27821-45-0	0.0019	4.7076		M-H	HMDB0000295	C00015		Nucleosides， nucleotides， and analogues	Pyrimidine nucleotides	Pyrimidine ribonucleotides		yes	yes	yes						yes	yes									yes		GNPS	Natural Product; Nucleoside; Phosphates|Uridine phosphate
3623	M403T583	9.7228	403.232	0.0415		Sebacate|Sebacic acid|decanedioic acid|sebacic_acid|Decanedioic acid|4-oxodecanedioate|Dicarboxylic acid C10		MS1+MS2	0.46		Sebacic acid|SEBACATE|NCGC00164361-03!decanedioic acid|sebacic_acid|Massbank:KO001807 Sebacate|Decanedioic acid|Massbank:KO001808 Sebacate|Massbank:KO001811 Sebacate|Massbank:KO001809 Sebacate|Massbank:KO001810 Sebacate|Massbank:PR100605 Sebacic acid|1，8-Octanedicarboxylic acid|1，10-Decanedioic acid|Massbank:PS033910 Decanedioic acid|Massbank:PS033908 Decanedioic acid|Massbank:PT203390 Decanedioi…	n-Decanedioic acid|n-Decanedioate|Seracic acid|Sebacinsaure|Sebacinsaeure|Sebacic acids|Sebacate|Ipomic acid|Dicarboxylic acid C10|Decanedioic acid|Decanedicarboxylic acid|acide sebacique|4-oxodecanedioic acid|4，7-dioxosebacic acid|1，8-Octanedicarboxylic acid|1，8-Octanedicarboxylate|1，10-Decanedioic acid|1，10-Decanedioate|Decanedioate|4-oxodecanedioate|1，8-Dicarboxyoctane|Sebacic acid， aluminum s…	C10H18O4	202.12	111-20-6	0.0016	4.0129		2M-H	HMDB0000792	C08277	4240	Lipids and lipid-like molecules	Fatty Acyls	Fatty acids and conjugates		yes	yes								yes	yes			yes							MoNA	organic acid|Natural Product|Natural Product; Fatty Acyls; Fatty Acids and Conjugates; Dicarboxylic acids|Carboxylic acids|Sebacic acid
3687	M407T741	12.3512	407.218	0.0907		LPA 16:1		MS1+MS2	0.67		LPA 16:1	[M-H]-	C19H37O7P	408.228		0.0022	5.3783		M-H		C00681		Lipids and lipid-like molecules	Glycerophospholipids	Glycerophosphates																						MsDial_Lipid	LPA	LPA
3690	M407T545	9.0784	407.278	0.0239		3b，7b，12a-Trihydroxy-5b-cholanoic acid|(R)-4-((3S，5S，7S，8R，9S，10S，12S，13R，14S，17R)-3，7，12-trihydroxy-10，13-dimethylhexadecahydro-1H-cyclopenta[a]phenanthren-17-yl)pentanoic acid|3b，7b，12a-Trihydroxy-5b-cholanoate|3b，7b，12a-Trihydroxy-5b-cholan-24-oic acid|3b，7b，12a-Trihydroxy-5b-cholan-24-oate|3beta，7beta，12alpha-Trihydroxy-5beta-cholan-24-oic acid		MS1+MS2	0.59		3b，7b，12a-Trihydroxy-5b-cholanoic acid|"(R)-4-((3S，5S，7S，8R，9S，10S，12S，13R，14S，17R)-3，7，12-trihydroxy-10，13-dimethylhexadecahydro-1H-cyclopenta[a]phenanthren-17-yl)pentanoic acid"|MoNA:3581169 3b，7b，12a-Trihydroxy-5b-cholanoate|MoNA:3535781 3b，7b，12a-Trihydroxy-5b-cholan-24-oic acid|MoNA:3578363 3b，7b，12a-Trihydroxy-5b-cholan-24-oic acid|MoNA:3581169 3b，7b，12a-Trihydroxy-5b-cholan-24-oic acid|MoN…	3b，7b，12a-Trihydroxy-5b-cholanoate|3b，7b，12a-Trihydroxy-5b-cholan-24-Oate|3b，7b，12a-Trihydroxy-5b-cholan-24-Oic acid|3b，7b，12a-Trihydroxy-5b-cholanate|3b，7b，12a-Trihydroxy-5b-cholanic acid|Isoursodeoxycholate	C24H40O5	408.288	10322-18-6	0.0019	4.6022	20	M-H	HMDB0000395	C17737	5384	Lipids and lipid-like molecules	Steroids and steroid derivatives	Bile acids， alcohols and derivatives		yes	yes							yes												HMDB	Natural Product; BILE ACID
3704	M408T639	10.6529	408.25	0.0289		LPE O-14:1		MS1+MS2	0.74		LPE O-14:1		C19H40NO6P	409.259		0.0018	4.4694		M-H				Lipids and lipid-like molecules	Glycerophospholipids	Glycerophosphoethanolamines																						MsDial_Lipid	EtherLPE	LPE
3717	M409T679	11.311	409.234	0.1688		LPA 16:0		MS1+MS2	0.56		LPA 16:0	[M-H]-	C19H39O7P	410.243		0.0023	5.7185		M-H		C00681		Lipids and lipid-like molecules	Glycerophospholipids	Glycerophosphates																						MsDial_Lipid	LPA	LPA
3719	M409T693	11.5532	409.234	0.0903		1-Palmitoyl Lysophosphatidic Acid|LysoPA(16:0/0:0)|PA(16:0_0:0) - [2-hydroxy-3-phosphonooxypropyl] hexadecanoate|[2-hydroxy-3-phosphonooxypropyl] hexadecanoate		MS1+MS2	0.56		LysoPA(16:0/0:0)|PA(16:0_0:0) - [2-hydroxy-3-phosphonooxypropyl] hexadecanoate|[2-hydroxy-3-phosphonooxypropyl] hexadecanoate	1-Hexadecanoyl-sn-glycero-3-phosphate|1-Hexadecanoyl-sn-glycero-3-phosphoric acid|1-Palmitoylglycerol 3-phosphoric acid|1-Palmitoyl-sn-glycerol 3-phosphate|PLPA|1-Palmitoyl-lysophosphatidic acid|1-Palmitoyl-lysophosphatidic acid， (R)-isomer|1-Palmitoyl-rac-glycerol 3-phosphate|1-Palmitoyl-lysophosphatidic acid， sodium salt， (R)-isomer|Lysophosphatidic acid(16:0)|1-Palmitoyl-glycero-3-phosphate|1-…	C19H39O7P	410.243		0.0016	4.008		M-H	HMDB0007853	C04036	5316	Lipids and lipid-like molecules	Glycerophospholipids	Glycerophosphates		yes	yes							yes					yes							Metlin		lysoPA|PA
3731	M410T850	14.1713	410.235	0.1955		N-arachidonoyl taurine		MS1+MS2	0.63				C22H37NO4S	411.244		0.0022	5.4351		M-H			44906																									Metlin
3766	M413T52	0.8653	412.962	0.1013		Miconazole		MS1+MS2	0.53		Miconazole|Massbank:AU270604 Miconazole|1-[2-(2，4-dichlorophenyl)-2-[(2，4-dichlorophenyl)methoxy]ethyl]imidazole|Massbank:AU270605 Miconazole|Massbank:AU270603 Miconazole|Massbank:AU270602 Miconazole|Massbank:AU270606 Miconazole|MassbankEU:SM860201 Miconazole	Monistat|Oravig|MCZ|Dactarin|Esteve brand OF miconazole|Janssen-cilag brand OF miconazole|Miconazole nitrate|Johnston and johnston brand OF miconazole nitrate|Miconazole esteve brand|Janssen cilag brand OF miconazole|Brentan|Miconasil nitrate|Miconazole janssen-cilag brand|Nitrate， miconasil|Nitrate， miconazole|Miconazole|1-[2-(2，4-dichlorophenyl)-2-[(2，4-dichlorophenyl)methoxy]ethyl]imidazole	C18H14Cl4N2O	413.986	22916-47-8	0.0163	39.5285	10	M-H	HMDB0015242	C07223|C08070	1283|278281	Benzenoids	Benzene and substituted derivatives	Benzylethers							yes				yes	yes								yes		HMDB
3769	M413T424	7.0701	413.166	0.0479		PG 5:0_5:0		MS1+MS2	0.37		PG 5:0_5:0		C16H31O10P	414.166		0.0077	18.6757		M-H		C00344		Lipids and lipid-like molecules	Glycerophospholipids	Glycerophosphoglycerols																						MsDial_Lipid	PG	PG
3892	M421T331	5.5194	421.135	0.0179		6-((6-ethyl-4-hydroxy-5-methyl-2-oxo-2H-pyran-3-yl)methyl)-5，7-dihydroxy-2-phenylchroman-4-one		MS1+MS2	0.6		6-((6-ethyl-4-hydroxy-5-methyl-2-oxo-2H-pyran-3-yl)methyl)-5，7-dihydroxy-2-phenylchroman-4-one		C24H22O7	422.137		0.0052	12.4591		M-H				Phenylpropanoids and polyketides	Flavonoids	Flavans																						GNPS
3897	M421T911	15.1836	421.225	0.0365		Dioctyl sulfosuccinate		MS1+MS2	0.7		Spectral Match to Dioctyl sulfosuccinate from NIST14		C20H38O7S	422.234	10041-19-7	0.0018	4.3316		M-H				Lipids and lipid-like molecules	Fatty Acyls	Fatty acid esters							yes															GNPS
3920	M423T367	6.1242	423.179	0.0229		Clindamycin		MS1+MS2	0.37		Clindamycin|Spectral Match to Clindamycin from NIST14|Massbank:EA065701 Clindamycin|(2S，4R)-N-[2-chloranyl-1-[(2R，3R，4S，5R，6R)-6-methylsulfanyl-3，4，5-tris(oxidanyl)oxan-2-yl]propyl]-1-methyl-4-propyl-pyrrolidine-2-carboxamide|Massbank:EA065702 Clindamycin|Massbank:EA065703 Clindamycin|Massbank:EA065704 Clindamycin|Massbank:EA065705 Clindamycin|Massbank:EA065706 Clindamycin|Massbank:EA065707 Clind…	7(S)-Chloro-7-deoxylincomycin|7-CDL|Cleocin|Methyl 7-chloro-6，7，8-trideoxy-6-(1-methyl-trans-4-propyl-L-2-pyrrolidinecarboxamido)-1-thio-L-threo-alpha-D-galacto-octopyranoside|CLDM|Methyl 7-chloro-6，7，8-trideoxy-6-(1-methyl-trans-4-propyl-L-2-pyrrolidinecarboxamido)-1-thio-L-threo-a-D-galacto-octopyranoside|Methyl 7-chloro-6，7，8-trideoxy-6-(1-methyl-trans-4-propyl-L-2-pyrrolidinecarboxamido)-1-th…	C18H33ClN2O5S	424.18	18323-44-9	0.0061	14.4836	40	M-H	HMDB0015321	C06914	525|275601	Organic acids and derivatives	Carboxylic acids and derivatives	Amino acids， peptides， and analogues							yes				yes	yes								yes		HMDB	Macrolides
3922	M423T270	4.5044	423.2	0.0867		PA 16:0		MS1+MS2	0.31		PA 16:0	PA 2:0-14:0|PA 3:0-13:0|PA 4:0-12:0|PA 5:0-11:0|PA 6:0-10:0|PA 7:0-9:0|PA 8:0-8:0	C19H37O8P	424.223		0.0156	36.8733		M-H		C00416		Lipids and lipid-like molecules	Glycerophospholipids	Glycerophosphates																						MoNA	PA	PA
3937	M424T621	10.3528	424.245	0.0407		1-Myristoyl-2-hydroxy-sn-glycero-3-phosphoethanolamine		MS1+MS2	0.59		Spectral Match to 1-Myristoyl-2-hydroxy-sn-glycero-3-phosphoethanolamine from NIST14|Massbank:PS081507 1-Myristoyl-2-Hydroxy-sn-Glycero-3-Phosphoethanolamine|Phosphoethanolamine，1-Myristoyl-2-Hydroxy-sn-Glycero-3-|1-tetradecanoyl-sn-glycero-3-phosphoethanolamine|14:0 LysoPE|Massbank:PS081506 1-Myristoyl-2-Hydroxy-sn-Glycero-3-Phosphoethanolamine|Massbank:PS081505 1-Myristoyl-2-Hydroxy-sn-Glycero-…	1-Myristoyl-2-Hydroxy-sn-Glycero-3-Phosphoethanolamine|Phosphoethanolamine，1-Myristoyl-2-Hydroxy-sn-Glycero-3-|1-tetradecanoyl-sn-glycero-3-phosphoethanolamine|14:0 LysoPE	C19H40NO7P	425.254	123060-40-2	0.002	4.8068	50	M-H	HMDB0011500	C04438|C05973		Lipids and lipid-like molecules	Glycerophospholipids	Glycerophosphoethanolamines		yes	yes							yes					yes							MsDial_Meta	Phosphoethanolamine	lysoPE
3954	M426T63	1.0494	426.022	0.0542		Adenosine 5'-Diphosphate		MS1+MS2	0.98		ADENOSINE 5'-DIPHOSPHATE|Spectral Match to Adenosine 5'-diphosphate from NIST14|Massbank:PR100514 Adenosine 5'-diphosphate|ADP	Adenosine 5'-diphosphate|ADP	C10H15N5O10P2	427.029	58-64-0|20398-34-9	0.0003	0.7393		M-H	HMDB0247869|HMDB0001341	C00008		Nucleosides， nucleotides， and analogues	Purine nucleotides	Purine ribonucleotides		yes	yes	yes						yes	yes	yes	yes	yes						yes		MoNA	Natural Product; Nucleoside; Phosphates
3980	M428T334	5.5596	428.156	0.0237		PC 7:0		MS1+MS2	0.36		PC 7:0	PC 2:0-5:0|PC 3:0-4:0	C15H30NO8P	383.171		0.0132	30.8382		M+FA-H		C00157		Lipids and lipid-like molecules	Glycerophospholipids	Glycerophosphocholines																						MoNA	PC	PC
3983	M428T340	5.6675	428.25	0.0502		LPC O-9:0		MS1+MS2	0.51		LPC O-9:0		C17H38NO6P	383.244		0.0077	18.0396		M+HCOO				Lipids and lipid-like molecules	Glycerophospholipids	Glycerophosphocholines																						MsDial_Lipid	EtherLPC	LPC
3994	M429T271	4.5205	429.153	0.0431		Tryptophan		MS1+MS2	0.52		Tryptophan|Massbank:CE000176 Tryptophan|Massbank:CE000177 Tryptophan|Massbank:CE000178 Tryptophan|Massbank:CE000179 Tryptophan|Massbank:MT000149 Tryptophan|Massbank:PB000415 Tryptophan|2-amino-3-(1H-indol-3-yl)propanoic acid|Massbank:PB000416 Tryptophan|Massbank:PB000417 Tryptophan|Massbank:PB000418 Tryptophan|Massbank:PB006082 Tryptophan|(2S)-2-amino-3-(1H-indol-3-yl)propanoic acid|Massbank:PB00…	Tryptophan|2-amino-3-(1H-indol-3-yl)propanoic acid|(2S)-2-amino-3-(1H-indol-3-yl)propanoic acid|L-Tryptophan	C11H12N2O2	204.09	73-22-3|153-94-6|54-12-6	0.0013	2.9715		2M-2H+Na	HMDB0000929|HMDB0013609|HMDB0030396	C00078|C00525|C00806		Organoheterocyclic compounds	Indoles and derivatives	Indolyl carboxylic acids and derivatives		yes	yes	yes			yes			yes	yes	yes	yes	yes	yes	yes	yes			yes		MoNA	Natural Product; Amino acids|Natural Product; amino acid|Natural Product|Natural Product; Amino acid|Tryptophan|Indole and derivatives
4002	M429T661	11.0157	429.299	0.0291		Barogenin		MS1+MS2	0.66		Barogenin	Kryptogenin|	C27H42O4	430.308	64161-55-3	0.0019	4.4487	10	M-H	HMDB0034403			Lipids and lipid-like molecules	Steroids and steroid derivatives	Bile acids， alcohols and derivatives		yes	yes																			HMDB
4025	M431T370	6.1632	431.066	0.0179		CAY10608		MS1+MS2	0.6				C18H22Cl2N2O4S	432.068	457897-92-6	0.0057	13.1452		M-H			45548																									Metlin
4067	M433T602	10.0255	433.201	0.0463		Dexamethasone Acetate		MS1+MS2	0.55		Dexamethasone acetate|Massbank:EQ326409 Dexamethasone acetate|Dexamethason-21-acetate|[2-(9-fluoro-11，17-dihydroxy-10，13，16-trimethyl-3-oxo-6，7，8，11，12，14，15，16-octahydrocyclopenta[a]phenanthren-17-yl)-2-oxoethyl] acetate|Massbank:EQ326403 Dexamethasone acetate|Massbank:EQ326456 Dexamethasone acetate|Massbank:EQ326408 Dexamethasone acetate|Massbank:EQ326457 Dexamethasone acetate|Massbank:EQ326451…	2-{1-fluoro-14，17-dihydroxy-2，13，15-trimethyl-5-oxotetracyclo[8.7.0.0，.0，]heptadeca-3，6-dien-14-yl}-2-oxoethyl acetic acid|Dexamethasone acetic acid|Dexamethasone acetate|Dexamethason-21-acetate|[2-(9-fluoro-11，17-dihydroxy-10，13，16-trimethyl-3-oxo-6，7，8，11，12，14，15，16-octahydrocyclopenta[a]phenanthren-17-yl)-2-oxoethyl] acetate	C24H31FO6	434.211	55812-90-3	0.0022	5.0021		M-H	HMDB0242728	C08174	44164|275946	Lipids and lipid-like molecules	Steroids and steroid derivatives	Pregnane steroids											yes											MsDial_Meta
4073	M433T818	13.64	433.33	0.1118		3a，7a-Dihydroxycoprostanic acid|3alpha，7alpha-Dihydroxycoprostanic acid		MS1+MS2	0.55		3alpha，7alpha-Dihydroxycoprostanic acid	3alpha，7alpha-Dihydroxy-5beta-cholestanate|3alpha，7alpha-Dihydroxy-5beta-cholestanic acid|3alpha，7alpha-Dihydroxy-5beta-cholestanoate|3alpha，7alpha-Dihydroxy-5beta-cholestanoic acid|3a，7a-Dihydroxy-5b-cholestanate|3a，7a-Dihydroxy-5b-cholestanic acid|3Α，7α-dihydroxy-5β-cholestanate|3Α，7α-dihydroxy-5β-cholestanic acid|3a，7a-Dihydroxy-5b-cholestanoate|3a，7a-Dihydroxy-5b-cholestanoic acid|3Α，7α-dihyd…	C27H46O4	434.34	17974-66-2	0.0023	5.3307	10	M-H	HMDB0000359		5348	Lipids and lipid-like molecules	Steroids and steroid derivatives	Bile acids， alcohols and derivatives		yes	yes								yes				yes							HMDB
4087	M434T657	10.9443	434.266	0.0252		LPE O-16:2		MS1+MS2	0.82		LPE O-16:2		C21H42NO6P	435.275		0.0019	4.3169		M-H				Lipids and lipid-like molecules	Glycerophospholipids	Glycerophosphoethanolamines																						MsDial_Lipid	EtherLPE	LPE
4106	M435T708	11.8038	435.25	0.1158		LPA 18:1		MS1+MS2	0.34		LPA 18:1	[M-H]-	C21H41O7P	436.259		0.0022	5.0322		M-H		C00681		Lipids and lipid-like molecules	Glycerophospholipids	Glycerophosphates																						MsDial_Lipid	LPA	LPA
4107	M435T693	11.5532	435.25	0.1076		DHAP(18:0)		MS1+MS2	0.34		DHAP(18:0)	1-Octadecanoyl dhap|1-Octadecanoyl dihydroxyacetone phosphate|1-Octadecanoyl-glycerone-3-phosphate|1-Stearoylglycerone 3-phosphate|Stearoylglycerone phosphate|Stearoylglycerone phosphoric acid|	C21H41O7P	436.259		0.0021	4.8025	40	M-H	HMDB0011133	C03805		Organic oxygen compounds	Organooxygen compounds	Carbonyl compounds		yes	yes																			HMDB
4108	M435T1080	17.994	435.25	0.0986		Oleoyl-L-alpha-lysophosphatidic acid		MS1+MS2	0.54				C21H41O7P	436.259	22556-62-3	0.0017	3.8835		M-H																												DICP
4131	M437T235	3.9134	437.212	0.1008		3-[[(2S)-2，4-Dihydroxy-3，3-dimethylbutanoyl]amino]propanoic acid|D-Pantothenic Acid|Pantothenate|D-pantothenic acid|pantothenic acid|Pantothenic acid|Pantothenic acid (Not validated)|D-Pantothenic acid hemicalcium salt|3-[[(2R)-2，4-dihydroxy-3，3-dimethylbutanoyl]amino]propanoic acid|Calcium (+)-pantothenate|Sodium pantothenate		MS1+MS2	0.63		3-[[(2S)-2，4-Dihydroxy-3，3-dimethylbutanoyl]amino]propanoic acid|D-PANTOTHENIC ACID - 20.0 eV|D-PANTOTHENIC ACID - 30.0 eV|D-PANTOTHENIC ACID - 40.0 eV|D-PANTOTHENIC ACID - 50.0 eV|D-PANTOTHENIC ACID - 60.0 eV|D-PANTOTHENIC ACID - 70.0 eV|PANTOTHENATE|D-PANTOTHENIC ACID|D-pantothenic acid CollisionEnergy:102040|pantothenic acid CollisionEnergy:102040|D-pantothenic acid CollisionEnergy:205060|pant…	N-(2，4-Dihydroxy-3，3-dimethylbutanoyl)-beta-alanine|N-(2，4-Dihydroxy-3，3-dimethylbutanoyl)-b-alanine|N-(2，4-Dihydroxy-3，3-dimethylbutanoyl)-β-alanine|Pantothenate|(+)-Pantothenate|(+)-Pantothenic acid|(D)-(+)-Pantothenate|(D)-(+)-Pantothenic acid|(R)-Pantothenate|Chick antidermatitis factor|D(+)-N-(2，4-Dihydroxy-3，3-dimethylbutyryl)-b-alanine|D(+)-N-(2，4-Dihydroxy-3，3-dimethylbutyryl)-beta-alanin…	C9H17NO5	219.111		0.0018	4.2206		2M-H	HMDB0250782			Organic acids and derivatives	Carboxylic acids and derivatives	Amino acids， peptides， and analogues											yes											GNPS	Fatty acids|Others
4132	M437T262	4.3649	437.213	0.0885		trans-zeatin		MS1+MS2	0.31		trans-zeatin CollisionEnergy:205060		C10H13N5O	219.112	1637-39-4|13114-27-7	0.0039	8.9661		2M-H	HMDB0012204	C00371		Organoheterocyclic compounds	Imidazopyrimidines	Purines and purine derivatives		yes	yes	yes																		GNPS
4136	M437T765	12.7439	437.265	0.1275		LPA 18:0		MS1+MS2	0.65		LPA 18:0	[M-H]-	C21H43O7P	438.275		0.0023	5.3522		M-H		C00681		Lipids and lipid-like molecules	Glycerophospholipids	Glycerophosphates																						MsDial_Lipid	LPA	LPA
4137	M437T1079	17.9773	437.265	0.0508		LysoPA(0:0/18:0)		MS1+MS2	0.39		LysoPA(0:0/18:0)	LPA(0:0/18:0)|LPA(18:0)|Lysophosphatidic acid(0:0/18:0)|Lysophosphatidic acid(18:0)|2-Stearoyl-glycero-3-phosphate|2-Octadecanoyl-glycero-3-phosphate|2-Octadecanoyl-phosphatidic acid|[3-Hydroxy-2-(octadecanoyloxy)propoxy]phosphonate|2-Octadecanoyl-sn-glycerol 3-phosphoric acid|	C21H43O7P	438.275		0.0018	4.2088	40	M-H	HMDB0007850	C00681		Lipids and lipid-like molecules	Glycerophospholipids	Glycerophosphates		yes	yes							yes					yes							HMDB		lysoPA
4152	M438T655	10.9198	438.261	0.0713		LPE 15:0		MS1+MS2	0.51		LPE 15:0	[M+H]+|[M-H]-	C20H42NO7P	439.27		0.0012	2.7137		M-H		C04438|C05973		Lipids and lipid-like molecules	Glycerophospholipids	Glycerophosphoethanolamines																						MoNA	LPE	LPE
4169	M440T282	4.6985	440.132	0.0293		Folcidin|FOLIC ACID|(2R)-2-[(4-{[(2-amino-4-oxo(8-hydropteridin-6-yl))methyl]amino}phenyl)carbonyl amino]pentanedioic acid， hydrate|folic acid|(S)-2-(4-(((2-amino-4-hydroxypteridin-6-yl)methyl)amino)benzamido)pentanedioic acid|(2S)-2-[(4-{[(2-amino-4-hydroxy-6-pteridinyl)methyl]amino}benzoyl)amino]pentanedioic acid|Folic_Acid|Vitamin Be|Folic acid ，approx		MS1+MS2	0.72		Folcidin|FOLIC ACID|"(2R)-2-[(4-{[(2-amino-4-oxo(8-hydropteridin-6-yl))methyl]amino}phenyl)carbonyl amino]pentanedioic acid， hydrate CollisionEnergy:102040"|folic acid CollisionEnergy:102040|"(2R)-2-[(4-{[(2-amino-4-oxo(8-hydropteridin-6-yl))methyl]amino}phenyl)carbonyl amino]pentanedioic acid， hydrate CollisionEnergy:205060"|folic acid CollisionEnergy:205060|(S)-2-(4-(((2-amino-4-hydroxypteridin…	2-[(4-{[(4-hydroxy-2-imino-1，2-dihydropteridin-6-yl)methyl]amino}phenyl)formamido]pentanedioate|Vitamin Be|PteGlu|Folate|Folbal|Folipac|Vitamin B11|Folvite|Folic acid ，approx|Folsan|Folicet|Folcidin|Foliamin|Folettes|Folsaure|Vitamin Bc|Millafol|Folacin|Acifolic|Folsav|Cytofol|Vitamin M|Incafoli|Pteroyl-L-glutamic acid|Foldine|Folacid|In	C19H19N7O6	441.14		0.0005	1.0936		M-H	HMDB0247172			Organoheterocyclic compounds	Pteridines and derivatives	Pterins and derivatives											yes											GNPS
4170	M440T299	4.9761	440.132	0.0288		folic acid		MS1+MS2	0.75		folic acid CollisionEnergy:102040		C19H19N7O6	441.14	59-30-3	0.0003	0.6392		M-H	HMDB0000121|HMDB0247172	C00504		Benzenoids|Organoheterocyclic compounds	Phenols|Pteridines and derivatives	Methoxyphenols|Pterins and derivatives			yes	yes	yes		yes			yes	yes	yes		yes	yes							GNPS
4178	M441T600	9.9982	440.995	0.0324		73FTA|73Fluorotelomer Acid		MS1+MS2	0.66		Massbank:FFF00391 73FTA|73Fluorotelomer Acid|4，4，5，5，6，6，7，7，8，8，9，9，10，10，10-Pentadecafluorodecanoic acid|Massbank:FFF00388 73FTA|Massbank:FFF00389 73FTA|Massbank:FFF00390 73FTA|Massbank:FFF00392 73FTA|Massbank:FFF00387 73FTA|MoNA:3298604 73FTA|MoNA:3298982 73FTA|MoNA:3298599 73FTA|MoNA:3298280 73FTA|MoNA:3298346 73FTA|MoNA:3404890 73Fluorotelomer Acid|73FTA|73FTA; LC-ESI-QQ; MS2; CE10; [M-H]-|7…	73FTA|73Fluorotelomer Acid|4，4，5，5，6，6，7，7，8，8，9，9，10，10，10-Pentadecafluorodecanoic acid	C10H5F15O2	442.005		0.0022	4.9948	30	M-H				Lipids and lipid-like molecules	Fatty Acyls	Fatty acids and conjugates																						MsDial_Meta	Non-Natural Product
4192	M442T65	1.0881	442.016	0.0525		Guanosine 5&prime|-diphosphate (GDP)|Guanosine Diphosphate		MS1+MS2	0.84		GUANOSINE DIPHOSPHATE		C10H15N5O11P2	443.024	43139-22-6	0.0012	2.7817		M-H			43385																									Metlin
4228	M445T61	1.0176	445.051	0.1412		CDP-ethanolamine		MS1+MS2	0.88		CDP-ethanolamine	CDP Ethanolamine|Cytidine 5'-(trihydrogen diphosphate)， p'-(2-aminoethyl) ester|Cytidine diphosphate ethanolamine|Cytidine 5'-(trihydrogen diphosphoric acid)， p'-(2-aminoethyl) ester|Cytidine diphosphoric acid ethanolamine|CDPethanolamine|CDP Ethanolamine， p'-(32)P-labeled|CDP-ethanolamine|Cytidine 5'-diphosphate ethanolamine|Cytidine 5'-diphosphoethanolamine|Cytidine 5’-diphosphate ethanolamine|…	C11H20N4O11P2	446.06	3036-18-8|3036-18-8 FREE BASE	0.0024	5.3493	35	M-H	HMDB0001564	C00570	3538	Nucleosides， nucleotides， and analogues	Pyrimidine nucleotides	Pyrimidine ribonucleotides		yes	yes	yes						yes										yes		HMDB
4232	M445T325	5.4225	445.182	0.0189		Estrone 3-glucuronide		MS1+MS2	0.31				C24H30O8	446.194		0.0045	10.0362		M-H		C11133	43173																									Metlin
4259	M447T60	1.0081	447.06	0.2084		Indolylmethyl glucosinolate		MS1+MS2	0.6		Massbank:PR309211 Indolylmethyl glucosinolate|Massbank:CE000585 Indolylmethyl glucosinolate|Massbank:CE000591 Indolylmethyl glucosinolate|Massbank:CE000586 Indolylmethyl glucosinolate|Massbank:CE000590 Indolylmethyl glucosinolate|Massbank:CE000593 Indolylmethyl glucosinolate|Massbank:CE000581 Indolylmethyl glucosinolate|Massbank:CE000588 Indolylmethyl glucosinolate|Massbank:CE000584 Indolylmethyl…		C16H20N2O9S2	448.061	4356-52-9	0.0062	13.8187		M-H	HMDB0030243			Organic oxygen compounds	Organooxygen compounds	Carbohydrates and carbohydrate conjugates		yes	yes	yes																yes		MsDial_Meta	Natural Product; Glucosinolate|Glucosinolates
4286	M448T690	11.5003	448.281	0.0437		LPE O-17:2		MS1+MS2	0.76		LPE O-17:2		C22H44NO6P	449.291		0.002	4.5167		M-H				Lipids and lipid-like molecules	Glycerophospholipids	Glycerophosphoethanolamines																						MsDial_Lipid	EtherLPE	LPE
4287	M448T498	8.3021	448.304	0.054		Glycoursodeoxycholic acid		MS1+MS2	0.62		Glycoursodeoxycholic acid|Spectral Match to Glycoursodeoxycholic acid from NIST14|Massbank:RP005503 Glycoursodeoxycholic acid|2-[[(4R)-4-[(3R，5S，7S，10S，13R，17R)-3，7-dihydroxy-10，13-dimethyl-2，3，4，5，6，7，8，9，11，12，14，15，16，17-tetradecahydro-1H-cyclopenta[a]phenanthren-17-yl]pentanoyl]amino]acetic acid|Massbank:RP005501 Glycoursodeoxycholic acid|Massbank:RP005502 Glycoursodeoxycholic acid	3alpha，7beta-Dihydroxy-5beta-cholanoylglycine|Glycine ursodeoxycholic acid|Glycylursodeoxycholic acid|GUDCA|N-(3alpha，7beta-Dihydroxy-5beta-cholan-24-oyl)glycine|N-[(3alpha，5beta，7beta)-3，7-Dihydroxy-24-oxocholan-24-yl]glycine|Ursodeoxycholylglycine|3a，7b-Dihydroxy-5b-cholanoylglycine|3Α，7β-dihydroxy-5β-cholanoylglycine|Glycine ursodeoxycholate|Glycylursodeoxycholate|N-(3a，7b-Dihydroxy-5b-cholan-…	C26H43NO5	449.314	64480-66-6	0.0031	6.9673		M-H	HMDB0000708		5676	Lipids and lipid-like molecules	Steroids and steroid derivatives	Bile acids， alcohols and derivatives		yes	yes		yes					yes	yes	yes			yes							GNPS
4296	M449T602	10.0254	449.172	0.0251		Geranylgeranyl pyrophosphate|Geranylgeranyl-PP|Geranylgeranyl pyrophosphate ammonium salt		MS1+MS2	0.33		Geranylgeranyl-PP|Geranylgeranyl pyrophosphate ammonium salt	all-trans-Geranylgeranyl diphosphate|all-trans-Geranylgeranyl pyrophosphate|Geranylgeranyl diphosphate|Geranylgeranyl pyrophosphate|GGDP|(2E，6E，10E)-3，7，11，15-Tetramethylhexadeca-2，6，10，14-tetraen-1-yl diphosphate|all-trans-Geranylgeranyl diphosphoric acid|all-trans-Geranylgeranyl pyrophosphoric acid|Geranylgeranyl diphosphoric acid|Geranylgeranyl pyrophosphoric acid|(2E，6E，10E)-3，7，11，15-Tetrame…	C20H36O7P2	450.194	6699-20-3	0.0142	31.6733	31	M-H	HMDB0004486	C00353		Lipids and lipid-like molecules	Prenol lipids	Diterpenoids		yes	yes	yes																yes		HMDB	Prenol lipids|Geranylgeranyl diphosphate
4303	M449T606	10.1052	449.325	0.0302		3alpha，7alpha，12alpha，24(S)-tetrahydroxy-5beta-cholestan-27-al		MS1+MS2	0.5		3alpha，7alpha，12alpha，24(S)-tetrahydroxy-5beta-cholestan-27-al	3alpha，7alpha，12alpha，24(S)-Tetrahydroxy-5beta-cholestan-27-al|3a，7a，12a，24(S)-Tetrahydroxy-5b-cholestan-27-al|3Α，7α，12α，24(S)-tetrahydroxy-5β-cholestan-27-al|(24S)-3a，7a，12a，24-Tetrahydroxy-5b-cholestan-26-al|(24S)-3Α，7α，12α，24-tetrahydroxy-5β-cholestan-26-al|	C27H46O5	450.334		0.0022	4.9509	10	M-H	HMDB0062206			Lipids and lipid-like molecules	Steroids and steroid derivatives	Bile acids， alcohols and derivatives		yes	yes																			HMDB
4317	M450T640	10.666	450.261	0.033		LPE 16:1		MS1+MS2	0.74		LPE 16:1	[M+H]+|[M-H]-	C21H42NO7P	451.27		0.0013	2.8635		M-H		C04438|C05973		Lipids and lipid-like molecules	Glycerophospholipids	Glycerophosphoethanolamines																						MsDial_Lipid	LPE	LPE
4318	M450T733	12.2226	450.297	0.0752		LPE O-17:1		MS1+MS2	0.83		LPE O-17:1		C22H46NO6P	451.306		0.0016	3.4973		M-H				Lipids and lipid-like molecules	Glycerophospholipids	Glycerophosphoethanolamines																						MsDial_Lipid	EtherLPE	LPE
4403	M455T309	5.1535	455.095	0.1059		Riboflavin-5-phosphate|Flavin mononucleotide|Flavine mononucleotide|Riboflavin-5'-monophosphate|Riboflavin-5′-monophosphate sodium salt hydrate		MS1+MS2	0.51		Flavin mononucleotide|Spectral Match to Flavine mononucleotide from NIST14|Massbank:PR100554 Riboflavin-5'-monophosphate|FMN|MoNA:2621906 Flavine mononucleotide|Flavin mononucleotide - 30.0 eV|Flavin mononucleotide - 40.0 eV|Riboflavin-5'-monophosphate|Riboflavin-5′-monophosphate sodium salt hydrate|Riboflavin-5'-monophosphate; LC-ESI-QTOF; MS2; CE	Riboflavin 5'-(dihydrogen phosphate)|Riboflavin 5'-monophosphate|Riboflavin 5'-phosphate|Riboflavin monophosphate|Riboflavin-5-phosphate|Riboflavine dihydrogen phosphate|Riboflavin 5'-(dihydrogen phosphoric acid)|Riboflavin 5'-monophosphoric acid|Riboflavin 5'-phosphoric acid|Riboflavin monophosphoric acid|Riboflavin-5-phosphoric acid|Riboflavine dihydrogen phosphoric acid|Flanin|Flavine mononucl…	C17H21N4O9P	456.105	146-17-8	0.002	4.4274		M-H	HMDB0001520	C00061	6295	Nucleosides， nucleotides， and analogues	Flavin nucleotides			yes	yes	yes						yes	yes				yes					yes		MsDial_Meta	vitamin|Natural Product; Nucleoside; Phosphates|Vitamin
4431	M457T1080	17.9953	457.234	0.1408		LPA 20:4		MS1+MS2	0.51		LPA 20:4	[M-H]-	C23H39O7P	458.243		0.002	4.4621		M-H		C00681		Lipids and lipid-like molecules	Glycerophospholipids	Glycerophosphates																						MsDial_Lipid	LPA	LPA
4484	M460T679	11.3111	460.281	0.0316		LPE O-18:3		MS1+MS2	0.7		LPE O-18:3		C23H44NO6P	461.291		0.002	4.399		M-H				Lipids and lipid-like molecules	Glycerophospholipids	Glycerophosphoethanolamines																						MsDial_Lipid	EtherLPE	LPE
4504	M462T65	1.0896	462.067	0.0828		Adenylosuccinic acid		MS1+MS2	0.52		Adenylosuccinic acid|Spectral Match to Adenylosuccinic acid from NIST14	2-[(9-{3，4-dihydroxy-5-[(phosphonooxy)methyl]oxolan-2-yl}-9H-purin-6-yl)amino]butanedioate|Adenylosuccinate|Aspartyl adenylate	C14H18N5O11P	463.074	19046-78-7	0.0001	0.1233		M-H	HMDB0000536|HMDB0248010	C03794		Benzenoids|Nucleosides， nucleotides， and analogues	Benzene and substituted derivatives|Purine nucleotides	Biphenyls and derivatives|Purine ribonucleotides		yes									yes									yes		DICP	Nucleosides
4518	M462T724	12.0606	462.299	0.0557		Phosphatidylethanolamine lyso alkenyl 18:1		MS1+MS2	0.63		Massbank:UT002932 Phosphatidylethanolamine lyso alkenyl 18:1|Massbank:UT002204 Phosphatidylethanolamine lyso alkenyl 18:1|Massbank:UT001464 Phosphatidylethanolamine lyso alkenyl 18:1|MoNA:75220 Phosphatidylethanolamine lyso alkenyl 18:1|MoNA:175330 Phosphatidylethanolamine lyso alkenyl 18:1|MoNA:126671 Phosphatidylethanolamine lyso alkenyl 18:1|Phosphatidylethanolamine lyso alkenyl 18:1		C23H46NO6P	463.306		0.0003	0.5945		M-H				Lipids and lipid-like molecules	Glycerophospholipids	Glycerophosphoethanolamines																						GNPS	Natural Product; Glycerophospholipids; Glycerophosphoethanolamines; 1Z-alkenylglycerophosphoethanolamines
4544	M464T673	11.2144	464.276	0.2081		LPE 17:1		MS1+MS2	0.69		LPE 17:1	[M+H]+|[M-H]-	C22H44NO7P	465.286		0.0025	5.4695		M-H		C04438|C05973		Lipids and lipid-like molecules	Glycerophospholipids	Glycerophosphoethanolamines																						MoNA	LPE	LPE
4547	M464T498	8.2923	464.301	0.018		Glycocholic acid|Glycocholate|Glycocholic Acid|Glycocholic acid M+H|N-[(3alpha，5beta，7alpha，12alpha)-3，7，12-Trihydroxy-24-oxocholan-24-yl]glycine|Glycocholic acid|ST 24:1;O4;G		MS1+MS2	0.73		Glycocholic acid|Spectral Match to Glycocholic acid from NIST14|GLYCOCHOLATE|Glycocholic acid CollisionEnergy:102040|Spectral Match to Glycocholic acid from NIST14 [IIN-based on: CCMSLIB00003139073]|Massbank:KO002989 Glycocholate|3alpha，7alpha，12alpha-Trihydroxy-5beta-cholan-24-oylglycine|Massbank:KO002990 Glycocholate|Massbank:KO002991 Glycocholate|Massbank:KO002992 Glycocholate|Massbank:KO00299…	Cholylglycine|3alpha，7alpha，12alpha-Trihydroxy-5beta-cholan-24-oylglycine|N-[(3alpha，5beta，7alpha，12alpha)-3，7，12-Trihydroxy-24-oxocholan-24-yl]glycine|N-Choloylglycine|3a，7a，12a-Trihydroxy-5b-cholan-24-oylglycine|3Α，7α，12α-trihydroxy-5β-cholan-24-oylglycine|N-[(3a，5b，7a，12a)-3，7，12-Trihydroxy-24-oxocholan-24-yl]glycine|N-[(3Α，5β，7α，12α)-3，7，12-trihydroxy-24-oxocholan-24-yl]glycine|Glycocholate|G…	C26H43NO6	465.309	475-31-0	0.001	2.2358		M-H	HMDB0000138	C01921	202	Lipids and lipid-like molecules	Steroids and steroid derivatives	Bile acids， alcohols and derivatives		yes	yes		yes					yes	yes	yes			yes							GNPS	Bile acids|Natural Product; Sterol Lipids; Steroid conjugates; Glycine conjugates|Natural Product; Bile acids|BileAcid	ST
4548	M464T722	12.035	464.312	0.1017		LPE O-18:1		MS1+MS2	0.75		LPE O-18:1		C23H48NO6P	465.322		0.0031	6.7301		M-H				Lipids and lipid-like molecules	Glycerophospholipids	Glycerophosphoethanolamines																						MsDial_Lipid	EtherLPE	LPE
4562	M465T895	14.9235	465.302	0.4769		Cholesterol sulfate		MS1+MS2	0.61		Cholesterol sulfate|HMDB:HMDB00653-892 Cholesterol sulfate|HMDB:HMDB00653-891 Cholesterol sulfate|HMDB:HMDB00653-893 Cholesterol sulfate	CHOLEST-5-en-3-yl hydrogen sulfATE|Cholest-5-en-3beta-ol sulfate|Cholesterol 3-sulfate|Cholesterol 3-sulphate|Cholesterol hydrogen sulfate|Cholesterol hydrogen sulphate|Cholesterol sulphate|Cholesteryl sulfate|Cholesteryl sulphate|CHOLEST-5-en-3-yl hydrogen sulfuric acid|CHOLEST-5-en-3-yl hydrogen sulphate|CHOLEST-5-en-3-yl hydrogen sulphuric acid|Cholest-5-en-3b-ol sulfate|Cholest-5-en-3b-ol sul…	C27H46O4S	466.312	1256-86-6	0.0025	5.3319	20	M-H	HMDB0000653	C18043	5625	Lipids and lipid-like molecules	Steroids and steroid derivatives	Cholestane steroids		yes	yes							yes	yes	yes								yes		HMDB
4579	M466T727	12.1125	466.292	0.0213		LPE 17:0		MS1+MS2	0.5		LPE 17:0	[M+H]+|[M-H]-	C22H46NO7P	467.301		0.0016	3.4087		M-H		C04438|C05973		Lipids and lipid-like molecules	Glycerophospholipids	Glycerophosphoethanolamines																						MoNA	LPE	LPE
4634	M470T573	9.5506	470.287	0.0748		LPC O-12:0		MS1+MS2	0.55		LPC O-12:0		C20H44NO6P	425.291		0.0015	3.2422		M+HCOO				Lipids and lipid-like molecules	Glycerophospholipids	Glycerophosphocholines																						MsDial_Lipid	EtherLPC	LPC
4679	M473T1058	17.6337	473.281	0.1491		NCGC00347571-02_C27H40O4_(3beta，5alpha，8xi，14xi，25S)-3-Hydroxyspirost-9(11)-en-12-one		MS1+MS2	0.52		NCGC00347571-02_C27H40O4_(3beta，5alpha，8xi，14xi，25S)-3-Hydroxyspirost-9(11)-en-12-one		C27H40O4	428.293		0.0101	21.2554		M+FA-H				Lipids and lipid-like molecules	Prenol lipids	Triterpenoids																						MsDial_Meta
4681	M473T1030	17.171	473.282	0.0495		Ser Gln Leu Lys		MS1+MS2	0.52			SQLK|Ser-Gln-Leu-Lys	C20H38N6O7	474.28		0.0087	18.3875		M-H			228867																									Metlin
4722	M476T624	10.3938	476.276	0.1018		Phosphatidylethanolamine lyso 18:2		MS1+MS2	0.64		Massbank:UT002668 Phosphatidylethanolamine lyso 18:2|Massbank:UT001936 Phosphatidylethanolamine lyso 18:2|Massbank:UT001194 Phosphatidylethanolamine lyso 18:2|MoNA:68635 Phosphatidylethanolamine lyso 18:2|MoNA:176747 Phosphatidylethanolamine lyso 18:2|MoNA:107722 Phosphatidylethanolamine lyso 18:2|Phosphatidylethanolamine lyso 18:2		C23H44NO7P	477.286		0.0021	4.4919		M-H				Lipids and lipid-like molecules	Glycerophospholipids	Glycerophosphoethanolamines																						MsDial_Meta	Natural Product; Glycerophospholipids; Glycerophosphoethanolamines; Monoacylglycerophosphoethanolamines
4723	M476T661	11.0241	476.276	0.0383		LysoPE(0:0/18:2(9Z，12Z))		MS1+MS2	0.55		LysoPE(0:0/18:2(9Z，12Z))	2-(9Z，12Z)-Octadecadienoyl-sn-glycero-3-phosphoethanolamine|2-Linoleoyllysophosphatidylethanolamine zwitterion|LPE[0:0/18:2(omega-6)] zwitterion|(9Z，12Z-Octadecadienoyl)-lysophosphatidylethanolamine|1-Hydroxy-2-linoleoyl-sn-glycero-3-phosphoethanolamine|LPE(0:0/18:2)|LPE(0:0/18:2n6)|LPE(0:0/18:2W6)|LPE(18:2)|Lyso-pe(0:0/18:2)|Lyso-pe(0:0/18:2n6)|Lyso-pe(0:0/18:2W6)|Lyso-pe(18:2)|LysoPE(0:0/18:2)|…	C23H44NO7P	477.286		0.002	4.2819	36	M-H	HMDB0011477	C04438|C05973		Lipids and lipid-like molecules	Glycerophospholipids	Glycerophosphoethanolamines		yes	yes							yes												HMDB		lysoPE
4725	M476T756	12.5975	476.312	0.0702		LPE O-19:2		MS1+MS2	0.69		LPE O-19:2		C24H48NO6P	477.322		0.0023	4.881		M-H				Lipids and lipid-like molecules	Glycerophospholipids	Glycerophosphoethanolamines																						MsDial_Lipid	EtherLPE	LPE
4739	M477T794	13.2304	477.39	0.0691		FAHFA 14:0/16:2		MS1+MS2	0.54		FAHFA 14:0/16:2		C30H54O4	478.402		0.0053	11.1234		M-H				Lipids and lipid-like molecules	Fatty Acyls	Fatty acid esters|Fatty acids and conjugates																						MsDial_Lipid	FAHFA	FAHFA
4748	M478T359	5.9762	478.196	0.1014		Nicardipine		MS1+MS2	0.31		Nicardipine|Massbank:LU044201 Nicardipine|5-O-[2-[benzyl(methyl)amino]ethyl] 3-O-methyl 2，6-dimethyl-4-(3-nitrophenyl)-1，4-dihydropyridine-3，5-dicarboxylate|Massbank:LU044206 Nicardipine|Massbank:LU044253 Nicardipine|Massbank:LU044256 Nicardipine|Massbank:LU044205 Nicardipine|Massbank:LU044255 Nicardipine|Massbank:LU044202 Nicardipine|Massbank:LU044203 Nicardipine|Massbank:LU044252 Nicardipine|Ma…	Cardene|Flusemide|LA， nicardipine|Lincil|Lucenfal|Nicardipine hydrochloride|Nicardipino ratiopharm|Novartis brand OF nicardipine hydrochloride|Roche brand OF nicardipine hydrochloride|Tedec meiji brand OF nicardipine hydrochloride|Yamanouchi brand 3 OF nicardipine hydrochloride|Farma lepori brand OF nicardipine hydrochloride|Loxen|Ratiopharm brand OF nicardipine hydrochloride|Ridene|Seid brand OF…	C26H29N3O6	479.206	55985-32-5	0.0022	4.6752	30	M-H	HMDB0014760	C07264	1505|278536	Organoheterocyclic compounds	Pyridines and derivatives	Hydropyridines							yes				yes	yes								yes		HMDB
4752	M478T1078	17.972	478.291	0.1599		Phosphatidylethanolamine lyso 18:1		MS1+MS2	0.76		Massbank:UT001457 Phosphatidylethanolamine lyso 18:1|Massbank:UT001193 Phosphatidylethanolamine lyso 18:1|Massbank:UT002667 Phosphatidylethanolamine lyso 18:1|Massbank:UT001935 Phosphatidylethanolamine lyso 18:1|Massbank:UT002925 Phosphatidylethanolamine lyso 18:1|Massbank:UT002197 Phosphatidylethanolamine lyso 18:1|MoNA:68623 Phosphatidylethanolamine lyso 18:1|MoNA:174739 Phosphatidylethanolamin…		C23H46NO7P	479.301		0.0026	5.4139		M-H				Lipids and lipid-like molecules	Glycerophospholipids	Glycerophosphoethanolamines																						GNPS	Natural Product; Glycerophospholipids; Glycerophosphoethanolamines; Monoacylglycerophosphoethanolamines
4753	M478T672	11.2016	478.291	0.3384		LysoPE(0:0/18:1(9Z))		MS1+MS2	0.31		LysoPE(0:0/18:1(9Z))	2-(9Z-Octadecenoyl)-sn-glycero-3-phosphoethanolamine|2-Oleoyllysophosphatidylethanolamine zwitterion|LPE[0:0/18:1(omega-9)] zwitterion|2-(9Z)-Octadecenoyl-sn-glycero-3-phosphoethanolamine|(9Z-Octadecenoyl)-lysophosphatidylethanolamine|1-Hydroxy-2-oleoyl-sn-glycero-3-phosphoethanolamine|LPE(0:0/18:1)|LPE(0:0/18:1n9)|LPE(0:0/18:1W9)|LPE(18:1)|Lyso-pe(0:0/18:1)|Lyso-pe(0:0/18:1n9)|Lyso-pe(0:0/18:1W9…	C23H46NO7P	479.301		0.0024	4.9958	10	M-H	HMDB0011476	C04438|C05973		Lipids and lipid-like molecules	Glycerophospholipids	Glycerophosphoethanolamines		yes	yes							yes					yes							HMDB		lysoPE
4755	M478T724	12.0701	478.292	0.0432		LysoPE(0:0/18:1(11Z))		MS1+MS2	0.63		LysoPE(0:0/18:1(11Z))	(11Z-Octadecenoyl)-lysophosphatidylethanolamine|1-Hydroxy-2-vaccenoyl-sn-glycero-3-phosphoethanolamine|LPE(0:0/18:1)|LPE(0:0/18:1n7)|LPE(0:0/18:1W7)|LPE(18:1)|Lyso-pe(0:0/18:1)|Lyso-pe(0:0/18:1n7)|Lyso-pe(0:0/18:1W7)|Lyso-pe(18:1)|LysoPE(0:0/18:1)|LysoPE(0:0/18:1n7)|LysoPE(0:0/18:1W7)|LysoPE(18:1)|Lysophosphatidylethanolamine(0:0/18:1)|Lysophosphatidylethanolamine(0:0/18:1n7)|Lysophosphatidyletha…	C23H46NO7P	479.301		0.0022	4.5776	10	M-H	HMDB0011475	C04438|C05973		Lipids and lipid-like molecules	Glycerophospholipids	Glycerophosphoethanolamines		yes	yes							yes					yes							HMDB		lysoPE
4756	M478T692	11.5274	478.292	0.0406		Phosphatidylethanolamine lyso 18		MS1+MS2	0.66		Phosphatidylethanolamine lyso 18		C23H46NO7P	479.301		0.0021	4.3686	30	M-H																												MsDial_Meta
4762	M479T425	7.0816	479.105	0.0439		cefepime		MS1+MS2	0.4		Cefepime	(6R，7R)-7-{[(2Z)-2-(2-amino-1，3-thiazol-4-yl)-2-(methoxyimino)acetyl]amino}-3-[(1-methylpyrrolidinium-1-yl)methyl]-8-oxo-5-thia-1-azabicyclo[4.2.0]oct-2-ene-2-carboxylate|Cefepima|Cefepimum|CFPM|(6R，7R)-7-{[(2Z)-2-(2-amino-1，3-thiazol-4-yl)-2-(methoxyimino)acetyl]amino}-3-[(1-methylpyrrolidinium-1-yl)methyl]-8-oxo-5-thia-1-azabicyclo[4.2.0]oct-2-ene-2-carboxylic acid|Bristol-myers brand OF cefepi…	C19H24N6O5S2	480.125	88040-23-7	0.0125	26.0065	40	M-H	HMDB0015483	C08111	4036	Organoheterocyclic compounds	Imidazopyrimidines	Purines and purine derivatives							yes				yes	yes										HMDB
4790	M480T581	9.684	480.307	0.071		LysoPE(0:0/18:0)		MS1+MS2	0.4		LysoPE(0:0/18:0)	octadecanoyl-lysophosphatidylethanolamine|1-hydroxy-2-stearoyl-sn-glycero-3-phosphoethanolamine|LPE(0:0/18:0)|Lysophosphatidylethanolamine(0:0/18:0)|Lysophosphatidylethanolamine(18:0)|Lyso-PE(0:0/18:0)|Lyso-PE(18:0)|LPE(18:0)|LysoPE(0:0/18:0)|1-hydroxy-2-octadecanoyl-sn-glycero-3-phosphoethanolamine|LysoPE(18:0)|2-Stearoyl-gpe|2-Stearoyl-gpe (18:0)|2-Stearoyl-sn-glycero-3-phosphoethanolamine zwit…	C23H48NO7P	481.317	899443-67-5	0.0022	4.6627	20	M-H	HMDB0011129	C04438|C05973		Lipids and lipid-like molecules	Glycerophospholipids	Glycerophosphoethanolamines		yes	yes							yes												HMDB		lysoPE
4793	M480T748	12.4638	480.308	0.0602		LPE 18:0		MS1+MS2	0.81		LPE 18:0	[M+H]+|[M-H]-	C23H48NO7P	481.317		0.0013	2.7888		M-H		C04438|C05973		Lipids and lipid-like molecules	Glycerophospholipids	Glycerophosphoethanolamines																						MsDial_Lipid	LPE	LPE
4794	M480T762	12.7062	480.309	0.0693		Phosphatidylethanolamine lyso 18		MS1+MS2	0.91		Phosphatidylethanolamine lyso 18		C23H48NO7P	481.317		0.0009	1.956	30	M-H																												MsDial_Meta
4810	M481T723	12.051	481.255	0.0795		LPG 16:1		MS1+MS2	0.56		LPG 16:1	[M-H]-	C22H43O9P	482.264		0.0021	4.3004		M-H		C18126		Lipids and lipid-like molecules	Glycerophospholipids	Glycerophosphoglycerols																						MsDial_Lipid	LPG	LPG
4820	M482T63	1.0492	481.975	0.1482		Cytidine triphosphate		MS1+MS2	0.64		Cytidine triphosphate|HMDB:HMDB00082-132 Cytidine triphosphate|HMDB:HMDB00082-133 Cytidine triphosphate|HMDB:HMDB00082-134 Cytidine triphosphate	5'-CTP|Cytidine 5'-triphosphate|CYTIDINE-5'-triphosphATE|H4CTP|Cytidine 5'-triphosphoric acid|CYTIDINE-5'-triphosphoric acid|Cytidine triphosphoric acid|5'-(Tetrahydrogen triphosphate) cytidine|CTP|Cytidine 3'-triphosphate|Cytidine 5'-(tetrahydrogen triphosphate)|Cytidine 5-prime-triphosphate|Cytidine mono|Cytidine mono(tetrahydrogen triphosphate) (ester)|Deoxycytosine triphosphate|Triphosphate， …	C9H16N3O14P3	482.985	65-47-4|36051-68-0	0.002	4.1747	43	M-H	HMDB0000082	C00063	5136	Organic oxygen compounds|Nucleosides， nucleotides， and analogues	Organooxygen compounds|Pyrimidine nucleotides	Carbohydrates and carbohydrate conjugates|Pyrimidine ribonucleotides		yes	yes							yes										yes		HMDB
4834	M482T583	9.724	482.293	0.044		Lithocholyltaurine		MS1+MS2	0.3		Lithocholyltaurine	Taurolithocholate|Taurolithocholic acid|Taurine lithocholate|Acid， taurolithocholic|Taurolithocholic acid， monosodium salt|Lithocholate， taurine|3alpha-Hydroxy-5beta-cholanoyltaurine|3alpha-Hydroxy-N-(2-sulfoethyl)-5beta-cholan-24-amide|3Α-hydroxy-5β-cholanoyltaurine|3Α-hydroxy-N-(2-sulfoethyl)-5β-cholan-24-amide|Lithocholic acid taurine conjugate|Lithocholyltaurine	C26H45NO5S	483.302	516-90-5|6042-32-6	0.0018	3.8245	40	M-H	HMDB0000722	C02592	5690	Lipids and lipid-like molecules	Steroids and steroid derivatives	Bile acids， alcohols and derivatives		yes	yes							yes	yes	yes			yes			yes				HMDB
4841	M483T62	1.0361	482.96	0.1433		Uridine 5'-triphosphate		MS1+MS2	0.77		URIDINE 5'-TRIPHOSPHATE		C9H15N2O15P3	483.969	63-39-8	0.0015	3.1631		M-H	HMDB0000285	C00075	302362	Nucleosides， nucleotides， and analogues|Organic oxygen compounds	Pyrimidine nucleotides|Organooxygen compounds	Pyrimidine ribonucleotides|Carbohydrates and carbohydrate conjugates		yes	yes	yes									yes							yes		MsDial_Meta
4874	M485T968	16.1379	485.277	0.1507		1-(7Z，10Z，13Z，16Z-docosatetraenoyl)-glycero-3-phosphate		MS1+MS2	0.73		1-(7Z，10Z，13Z，16Z-docosatetraenoyl)-glycero-3-phosphate	1-(7Z，10Z，13Z，16Z-Docosatetraenoyl)-glycero-3-phosphoric acid|	C25H43O7P	486.275		0.0099	20.3176	20	M-H	HMDB0062310			Lipids and lipid-like molecules	Glycerophospholipids	Glycerophosphates		yes	yes																			HMDB
4877	M485T999	16.6484	485.282	0.0552		LysoPA(22:4(7Z，10Z，13Z，16Z)/0:0)		MS1+MS2	0.69		LysoPA(22:4(7Z，10Z，13Z，16Z)/0:0)	1-Adrenoyl-glycero-3-phosphate|1-Adrenoyl-lysophosphatidic acid|LPA(22:4)|LPA(22:4(7Z，10Z，13Z，16Z))|LPA(22:4n6/0:0)|LPA(22:4W6/0:0)|LPA(22:4n6)|LPA(22:4W6)|Lysophosphatidic acid(22:4(7Z，10Z，13Z，16Z)/0:0)|Lysophosphatidic acid(22:4)|Lysophosphatidic acid(22:4(7Z，10Z，13Z，16Z))|Lysophosphatidic acid(22:4n6/0:0)|Lysophosphatidic acid(22:4W6/0:0)|Lysophosphatidic acid(22:4n6)|Lysophosphatidic acid(22:…	C25H43O7P	486.275		0.015	30.8267	20	M-H	HMDB0114752	C00681		Lipids and lipid-like molecules	Glycerophospholipids	Glycerophosphates		yes	yes																			HMDB		lysoPA
4897	M487T360	6.0078	487.185	0.2362		LPI 10:0		MS1+MS2	0.39		LPI 10:0	[M-H]-	C19H37O12P	488.202		0.0097	19.8349		M-H		C03819		Lipids and lipid-like molecules	Glycerophospholipids	Glycerophosphoinositols																						MoNA	LPI	LPI
4921	M488T740	12.3315	488.312	0.0583		LPE O-20:3		MS1+MS2	0.59		LPE O-20:3		C25H48NO6P	489.322		0.0023	4.7611		M-H				Lipids and lipid-like molecules	Glycerophospholipids	Glycerophosphoethanolamines																						MsDial_Lipid	EtherLPE	LPE
4947	M490T789	13.1445	490.328	0.0705		LPE O-20:2		MS1+MS2	0.67		LPE O-20:2		C25H50NO6P	491.338		0.0025	5.0475		M-H				Lipids and lipid-like molecules	Glycerophospholipids	Glycerophosphoethanolamines																						MsDial_Lipid	EtherLPE	LPE
4977	M492T738	12.3026	492.307	0.1132		1-(9Z-Nonadecenoyl)-glycero-3-phosphoethanolamine		MS1+MS2	0.53		1-(9Z-Nonadecenoyl)-glycero-3-phosphoethanolamine		C24H48NO7P	493.317		0.0026	5.3615	40	M-H	HMDB0243799			Lipids and lipid-like molecules	Glycerophospholipids	Glycerophosphoethanolamines											yes											HMDB
4978	M492T675	11.2424	492.307	0.0797		Phosphatidylcholine lyso 17:1		MS1+MS2	0.76		Massbank:UT001821 Phosphatidylcholine lyso 17:1|MoNA:99665 Phosphatidylcholine lyso 17:1|MoNA:136286 Phosphatidylcholine lyso 17:1|Phosphatidylcholine lyso 17:1		C25H50NO7P	507.332		0.0018	3.6858		M-CH3				Lipids and lipid-like molecules	Glycerophospholipids	Glycerophosphocholines																						MsDial_Meta	Natural Product; Glycerophospholipids; Glycerophosphocholines; Monoacylglycerophosphocholines
5007	M494T257	4.2755	494.223	0.0644		PS 15:1		MS1+MS2	0.3		PS 15:1	PS 2:0-13:1	C21H38NO10P	495.223		0.0069	13.8944		M-H		C02737		Lipids and lipid-like molecules	Glycerophospholipids	Glycerophosphoserines																						MoNA	PS	PS
5010	M494T657	10.9433	494.25	0.0415		LPS 16:1		MS1+MS2	0.69		LPS 16:1	[M-H]-	C22H42NO9P	495.26		0.0025	5.0957		M-H		C18125|C05974		Lipids and lipid-like molecules	Glycerophospholipids	Glycerophosphoserines																						MsDial_Lipid	LPS	LPS
5011	M494T693	11.5531	494.286	0.0898		LNAPE 16:0/N-2:0		MS1+MS2	0.63		LNAPE 16:0/N-2:0		C23H46NO8P	495.296		0.0023	4.6614		M-H				Lipids and lipid-like molecules	Glycerophospholipids																							MsDial_Lipid	LNAPE	LNAPE
5045	M496T737	12.2886	496.266	0.0803		LPS 16:0		MS1+MS2	0.6		LPS 16:0	[M-H]-	C22H44NO9P	497.275		0.0024	4.7729		M-H		C18125|C05974		Lipids and lipid-like molecules	Glycerophospholipids	Glycerophosphoserines																						MoNA	LPS	LPS
5082	M498T640	10.6618	498.318	0.0165		LPC O-14:0		MS1+MS2	0.81		LPC O-14:0		C22H48NO6P	453.322		0.0022	4.4648		M+HCOO				Lipids and lipid-like molecules	Glycerophospholipids	Glycerophosphocholines																						MsDial_Lipid	EtherLPC	LPC
5106	M500T323	5.3911	500.272	0.1233		LysoPE(20:4(5Z，8Z，11Z，14Z)/0:0)|1-(5Z，8Z，11Z，14Z-Eicosatetraenoyl)-sn-glycero-3-phosphoethanolamine		MS1+MS2	0.3		LysoPE(20:4(5Z，8Z，11Z，14Z)/0:0)|Spectral Match to 1-(5Z，8Z，11Z，14Z-Eicosatetraenoyl)-sn-glycero-3-phosphoethanolamine from NIST14	(5Z，8Z，11Z，14Z-Eicosatetraenoyl)-lysophosphatidylethanolamine|1-(5Z，8Z，11Z，14Z-Eicosatetraenoyl)-sn-glycero-3-phosphoethanolamine|1-Arachidonyl-sn-glycero-3-phosphoethanolamine|1-O-Arachidonoyl-sn-glycero-3-phosphoethanolamine|1-O-Arachidonyl-sn-glycero-3-phosphoethanolamine|LPE(20:4)|LPE(20:4/0:0)|LPE(20:4omega6/0:0)|LysoPE(20:4)|LysoPE(20:4/0:0)|LysoPE(20:4omega6/0:0)|Lysophosphatidylethanolami…	C25H44NO7P	501.286	652149-09-2	0.0065	13.0717		M-H	HMDB0011517	C04438|C05973		Lipids and lipid-like molecules	Glycerophospholipids	Glycerophosphoethanolamines		yes	yes							yes												GNPS		lysoPE
5143	M502T702	11.6997	502.291	0.0733		Phosphatidylethanolamine lyso 20		MS1+MS2	0.61		Phosphatidylethanolamine lyso 20		C25H46NO7P	503.301		0.0027	5.3543	30	M-H																												MsDial_Meta
5144	M502T686	11.432	502.291	0.0625		LPE 20:3		MS1+MS2	0.73		LPE 20:3	[M+H]+|[M-H]-	C25H46NO7P	503.301		0.0025	4.9562		M-H		C04438|C05973		Lipids and lipid-like molecules	Glycerophospholipids	Glycerophosphoethanolamines																						MoNA	LPE	LPE
5167	M504T723	12.0484	504.307	0.1787		LPE 20:2		MS1+MS2	0.67		LPE 20:2	[M+H]+|[M-H]-	C25H48NO7P	505.317		0.0028	5.6305		M-H		C04438|C05973		Lipids and lipid-like molecules	Glycerophospholipids	Glycerophosphoethanolamines																						MoNA	LPE	LPE
5184	M506T93	1.5554	505.987	0.1519		Adenosine triphosphate		MS1+MS2	0.84		Adenosine triphosphate	Adenosine 5'-triphosphate|Adenosine-5'-triphosphate|Adephos|Adetol|Adynol|Atipi|Atriphos|Cardenosine|Fosfobion|Glucobasin|H4ATP|Myotriphos|Triadenyl|Triphosphaden|Adenosine 5'-triphosphoric acid|Adenosine triphosphoric acid|ADENOSINE-5'-triphosphoric acid|5'-(Tetrahydrogen triphosphate) adenosine|5'-ATP|Adenosine 5'-triphosphorate|Adenylpyrophosphorate|Adenylpyrophosphoric acid|ATP|Phosphobion|St…	C10H16N5O13P3	506.996	56-65-5|34369-07-8|987-65-5	0.0016	3.252		M-H	HMDB0000538	C00002	5523|274065	Nucleosides， nucleotides， and analogues	Purine nucleotides	Purine ribonucleotides		yes								yes	yes		yes	yes						yes		GNPS	Nucleosides
5185	M506T61	1.0169	505.988	0.1824		3'-Phosphoadenylyl sulfate (PAPS)|Phosphoadenosine phosphosulfate		MS1+MS2	0.72		Phosphoadenosine phosphosulfate	3'-Phosphoadenosine 5'-phosphosulfate|3'-Phosphoadenylyl sulfate|PAPS|3'-Phospho-5'-adenylyl sulfate|3'-Phosphoadenosine 5'-phosphosulfuric acid|3'-Phosphoadenosine 5'-phosphosulphate|3'-Phosphoadenosine 5'-phosphosulphuric acid|3'-Phosphoadenylyl sulfuric acid|3'-Phosphoadenylyl sulphate|3'-Phosphoadenylyl sulphuric acid|3'-Phospho-5'-adenylyl sulfuric acid|3'-Phospho-5'-adenylyl sulphate|3'-Pho…	C10H15N5O13P2S	506.986	482-67-7	0.0087	17.1352		M-H	HMDB0001134	C00053	3587|6028	Nucleosides， nucleotides， and analogues	Purine nucleotides	Purine ribonucleotides		yes								yes												Metlin
5200	M506T758	12.6373	506.323	0.0798		LPE 20:1		MS1+MS2	0.84		LPE 20:1	[M+H]+|[M-H]-	C25H50NO7P	507.332		0.0026	5.1145		M-H		C04438|C05973		Lipids and lipid-like molecules	Glycerophospholipids	Glycerophosphoethanolamines																						MoNA	LPE	LPE
5201	M506T772	12.8634	506.323	0.0621		Phosphatidylethanolamine lyso 20:1		MS1+MS2	0.68		Massbank:UT001196 Phosphatidylethanolamine lyso 20:1|Massbank:UT002926 Phosphatidylethanolamine lyso 20:1|Massbank:UT002670 Phosphatidylethanolamine lyso 20:1|Massbank:UT002198 Phosphatidylethanolamine lyso 20:1|Massbank:UT001458 Phosphatidylethanolamine lyso 20:1|Massbank:UT001938 Phosphatidylethanolamine lyso 20:1|MoNA:73111 Phosphatidylethanolamine lyso 20:1|MoNA:193628 Phosphatidylethanolamin…		C25H50NO7P	507.332		0.0023	4.522		M-H				Lipids and lipid-like molecules	Glycerophospholipids	Glycerophosphoethanolamines																						MsDial_Meta	Natural Product; Glycerophospholipids; Glycerophosphoethanolamines; Monoacylglycerophosphoethanolamines
5243	M508T562	9.3725	508.338	0.0125		LysoPE(0:0/20:0)		MS1+MS2	0.42		LysoPE(0:0/20:0)	(2-Aminoethoxy)[(2R)-3-hydroxy-2-(icosanoyloxy)propoxy]phosphinic acid|1-Hydroxy-2-arachidonyl-sn-glycero-3-phosphoethanolamine|2-Arachidoyl-sn-glycero-3-phosphoethanolamine|2-Eicosanoyl-sn-glycero-3-phosphoethanolamine|Eicosanoyl-lysophosphatidylethanolamine|LPE(0:0/20:0)|LPE(20:0)|Lyso-pe(0:0/20:0)|Lyso-pe(20:0)|LysoPE(20:0)|Lysophosphatidylethanolamine(0:0/20:0)|Lysophosphatidylethanolamine(20…	C25H52NO7P	509.348		0.0026	5.1927	40	M-H	HMDB0011481	C04438|C05973		Lipids and lipid-like molecules	Glycerophospholipids	Glycerophosphoethanolamines		yes	yes							yes												HMDB		lysoPE
5256	M509T1078	17.9681	509.286	0.0874		LysoPG(18:1(9Z)/0:0)|1-(9Z-Octadecenoyl)-sn-glycero-3-phospho-(1'-sn-glycerol)		MS1+MS2	0.79		LysoPG(18:1(9Z)/0:0)|Spectral Match to 1-(9Z-Octadecenoyl)-sn-glycero-3-phospho-(1'-sn-glycerol) from NIST14	1-Oleoyl-sn-glycero-3-phospho-(1'-sn-glycerol)|PG(18:1(9Z)/0:0)|PG(18:1/0:0)|1-Oleoyl-GPC|1-Oleoyl-GPG|1-Oleoyl-lysophosphatidylglycerol|1-Oleoyl-sn-glycero-3-phospho-(1’-sn-glycerol)|1-Oleoyl-sn-glycero-3-phosphoglycerol|GPG(18:1(9Z))|GPG(18:1(9Z)/0:0)|GPG(18:1)|GPG(18:1n9)|GPG(18:1n9/0:0)|GPG(18:1w9)|GPG(18:1w9/0:0)|LPG(18:1(9Z))|LPG(18:1(9Z)/0:0)|LPG(18:1)|LPG(18:1n9)|LPG(18:1n9/0:0)|LPG(18:1w…	C24H47O9P	510.296		0.0022	4.2603		M-H	HMDB0240602	C18126		Lipids and lipid-like molecules	Glycerophospholipids	Glycerophosphoglycerols										yes												GNPS		lysoPG
5267	M510T669	11.1437	510.318	0.0512		LPC O-15:1		MS1+MS2	0.6		LPC O-15:1		C23H48NO6P	465.322		0.0024	4.7517		M+HCOO				Lipids and lipid-like molecules	Glycerophospholipids	Glycerophosphocholines																						MsDial_Lipid	EtherLPC	LPC
5295	M512T518	8.6373	512.266	0.0343		Sulfolithocholylglycine|Glyco 3a-sulfate-5b-cholanic acid|ST 24:1;O3;G;S		MS1+MS2	0.51		Sulfolithocholylglycine|Glyco 3a-sulfate-5b-cholanic acid|ST 24:1;O3;G;S	Glycolithocholate 3-sulfate|Glycolithocholate sulfate|Glycolithocholic acid 3-sulfate|Glycolithocholic acid sulfate|Sulfoglycolithocholate|Glycolithocholate 3-sulphate|Glycolithocholic acid 3-sulfuric acid|Glycolithocholic acid 3-sulphuric acid|Glycolithocholate sulphate|Glycolithocholic acid sulfuric acid|Glycolithocholic acid sulphuric acid|Sulfoglycolithocholic acid|Sulphoglycolithocholate|Sul…	C26H43NO7S	513.276	15324-64-8	0.0029	5.7074		M-H	HMDB0002639	C11301		Lipids and lipid-like molecules	Steroids and steroid derivatives	Bile acids， alcohols and derivatives		yes	yes		yes						yes	yes			yes							MsDial_Lipid	Natural Product; Bile acids|BASulfate	ST
5299	M512T609	10.1578	512.298	0.0374		LPC 14:0		MS1+MS2	0.82		LPC 14:0	[M+H]+|[M+FA-H]-|[M+Hac-H]-	C22H46NO7P	467.301		0.0016	3.1026		M+HCOO		C04230|C04233		Lipids and lipid-like molecules	Glycerophospholipids	Glycerophosphocholines																						MsDial_Lipid	LPC	LPC
5336	M514T467	7.7795	514.283	0.0123		ST 24:1;O4;T		MS1+MS2	0.86		ST 24:1;O4;T		C26H45NO7S	515.292	81-24-3	0.0013	2.4768		M-H	HMDB0000036	C05122		Lipids and lipid-like molecules	Steroids and steroid derivatives	Steroidal glycosides|Bile acids， alcohols and derivatives		yes	yes							yes	yes	yes			yes			yes				MsDial_Lipid	BileAcid	ST
5369	M516T658	10.9615	516.284	0.0397		LysoPC(15:0/0:0)|1-Pentadecanoyl-sn-glycero-3-phosphocholine|1-pentadecanoyl-2-hydroxy-sn-glycero-3-phosphocholine		MS1+MS2	0.67		LysoPC(15:0/0:0)|Spectral Match to 1-Pentadecanoyl-sn-glycero-3-phosphocholine from NIST14|Massbank:RP025901 1-pentadecanoyl-2-hydroxy-sn-glycero-3-phosphocholine|1-pentadecanoyl-sn-glycero-3-phosphocholine|[(2R)-2-hydroxy-3-pentadecanoyloxypropyl] 2-(trimethylazaniumyl)ethyl phosphate|Massbank:RP025903 1-pentadecanoyl-2-hydroxy-sn-glycero-3-phosphocholine|Massbank:RP025902 1-pentadecanoyl-2-hydr…	1-Pentadecanoyl-glycero-3-phosphocholine|LPC(15:0)|LPC(15:0/0:0)|LysoPC(15:0)|Lysophosphatidylcholine (15:0)|Lysophosphatidylcholine (15:0/0:0)|PC(15:0)|PC(15:0/0:0)|LyPC(15:0)|LyPC(15:0/0:0)|Lysophosphatidylcholine(15:0)|Lysophosphatidylcholine(15:0/0:0)|1-Pentadecanoylglycerophosphocholine|LysoPC(15:0/0:0)|1-pentadecanoyl-2-hydroxy-sn-glycero-3-phosphocholine|1-pentadecanoyl-sn-glycero-3-phosph…	C23H48NO7P	481.317		0.0024	4.7251	40	M+Cl	HMDB0010381	C04230		Lipids and lipid-like molecules	Glycerophospholipids	Glycerophosphocholines		yes	yes							yes	yes											HMDB		lysoPC
5372	M516T712	11.8593	516.319	0.1133		Lyso-PAF C-16|1-Hexadecyl-sn-glycero-3-phosphocholine		MS1+MS2	0.55		Spectral Match to 1-Hexadecyl-sn-glycero-3-phosphocholine from NIST14		C24H52NO6P	481.353	52691-62-0	0.0038	7.4082		M+Cl			24070	Lipids and lipid-like molecules	Glycerophospholipids	Glycerophosphocholines																						Metlin
5402	M519T389	6.4794	519.184	0.1544		pinoresinol 4-O-glucoside		MS1+MS2	0.61		pinoresinol 4-O-glucoside		C26H32O11	520.194	81446-29-9	0.0029	5.5122		M-H	HMDB0301807	C17529		Lignans， neolignans and related compounds	Lignan glycosides																							GNPS
5414	M520T684	11.405	520.266	0.0242		LPS 18:2		MS1+MS2	0.89		LPS 18:2	[M-H]-	C24H44NO9P	521.275		0.0025	4.7449		M-H		C18125|C05974		Lipids and lipid-like molecules	Glycerophospholipids	Glycerophosphoserines																						MsDial_Lipid	LPS	LPS
5428	M522T65	1.0915	521.982	0.34		Guanosine triphosphate		MS1+MS2	0.55		Guanosine triphosphate|HMDB:HMDB01273-1502 Guanosine triphosphate|HMDB:HMDB01273-1501 Guanosine triphosphate|HMDB:HMDB01273-1503 Guanosine triphosphate	5'-GTP|Guanosine 5'-triphosphate|Guanosine 5'-triphosphoric acid|GUANOSINE-5'-triphosphATE|H4GTP|GUANOSINE-5'-triphosphoric acid|Guanosine triphosphoric acid|GTG|GTP|Guanosine 5'-(tetrahydrogen triphosphate)|Guanosine 5'-triphosphorate|Guanosine mono(tetrahydrogen triphosphate) (ester)|Triphosphate， guanosine|({[({[(2R，3S，4R，5R)-5-(2-amino-6-oxo-6，9-dihydro-1H-purin-9-yl)-3，4-dihydroxyoxolan-2-yl…	C10H16N5O14P3	522.991	86-01-1|36051-31-7	0.0016	2.9888		M-H	HMDB0001273	C00044	515609|6128	Nucleosides， nucleotides， and analogues	Purine nucleotides	Purine ribonucleotides		yes	yes	yes						yes	yes			yes						yes		MsDial_Meta
5437	M522T768	12.8024	522.281	0.3943		PS(18:1(9Z)/0:0)		MS1+MS2	0.8			L-Serine， 2-hydroxy-3-[(1-oxo-9-octadecenyl)oxy]propyl hydrogen phosphate (ester)， [R-(Z)]-|PS(18:1/0:0)|GPSer(18:1(9Z)/0:0)	C24H46NO9P	523.291		0.003	5.7798		M-H		C02737	40829	Lipids and lipid-like molecules	Glycerophospholipids	Glycerophosphoserines																						Metlin		PS
5438	M522T724	12.07	522.281	0.5028		LysoPS(18:1(9Z)/0:0)		MS1+MS2	0.4		LysoPS(18:1(9Z)/0:0)	1-(9Z-Octadecenoyl)-sn-glycero-3-phosphoserine|1-Oleoyl-sn-glycero-3-phosphoserine|PS(18:1(9Z)/0:0)|1-Oleoyl-GPS|1-Oleoyl-lysophosphatidylserine|GPS(18:1(9Z))|GPS(18:1(9Z)/0:0)|GPS(18:1)|GPS(18:1n9)|GPS(18:1n9/0:0)|GPS(18:1w9)|GPS(18:1w9/0:0)|LPS(18:1(9Z))|LPS(18:1(9Z)/0:0)|LPS(18:1)|LPS(18:1n9)|LPS(18:1n9/0:0)|LPS(18:1w9)|LPS(18:1w9/0:0)|LysoPS(18:1(9Z))|LysoPS(18:1(9Z)/0:0)|LysoPS(18:1)|LysoPS(…	C24H46NO9P	523.291	89319-60-8	0.0029	5.5883	10	M-H	HMDB0240603	C18125|C05974		Lipids and lipid-like molecules	Glycerophospholipids	Glycerophosphoserines										yes												HMDB		lysoPS
5439	M522T785	13.0917	522.281	0.4219		2-amino-3-[hydroxy-[2-hydroxy-3-[octadec-9-enoyl]oxypropoxy]phosphoryl]oxypropanoic acid		MS1+MS2	0.61		2-amino-3-[hydroxy-[2-hydroxy-3-[octadec-9-enoyl]oxypropoxy]phosphoryl]oxypropanoic acid		C24H46NO9P	523.291	326589-90-6	0.0028	5.3969		M-H				Lipids and lipid-like molecules	Glycerophospholipids	Glycerophosphoserines																						MsDial_Meta
5441	M522T658	10.9702	522.318	0.0387		LPC O-16:2		MS1+MS2	0.57		LPC O-16:2		C24H48NO6P	477.322		0.0021	4.0682		M+HCOO				Lipids and lipid-like molecules	Glycerophospholipids	Glycerophosphocholines																						MsDial_Lipid	EtherLPC	LPC
5467	M524T657	10.9495	524.279	0.0261		LysoPE(22:6(4Z，7Z，10Z，13Z，16Z，19Z)/0:0)		MS1+MS2	0.46		LysoPE(22:6(4Z，7Z，10Z，13Z，16Z，19Z)/0:0)	LPE 22:6(4Z，7Z，10Z，13Z，16Z，19Z)/0:0|LPE(22:6(4Z，7Z，10Z，13Z，16Z，19Z)/0:0)|Lyso-pe(22:6(4Z，7Z，10Z，13Z，16Z，19Z)/0:0)|PE 22:6(4Z，7Z，10Z，13Z，16Z，19Z)/0:0|PE(22:6(4Z，7Z，10Z，13Z，16Z，19Z)/0:0)|(4Z，7Z，10Z，13Z，16Z，19Z-Docosahexaenoyl)-lysophosphatidylethanolamine|1-Docosahexaenoyl-2-hydroxy-sn-glycero-3-phosphoethanolamine|LPE(22:6)|LPE(22:6/0:0)|LPE(22:6n3/0:0)|LPE(22:6W3/0:0)|Lyso-pe(22:6)|Lyso-pe(22:6/0…	C27H44NO7P	525.285		0.0008	1.4508	40	M-H	HMDB0011526	C04438|C05973		Lipids and lipid-like molecules	Glycerophospholipids	Glycerophosphoethanolamines		yes	yes							yes	yes											HMDB		lysoPE
5468	M524T1079	17.985	524.296	0.055		LPS 18:0		MS1+MS2	0.86		LPS 18:0	[M-H]-	C24H48NO9P	525.307		0.003	5.6623		M-H		C18125|C05974		Lipids and lipid-like molecules	Glycerophospholipids	Glycerophosphoserines																						MsDial_Lipid	LPS	LPS
5469	M524T711	11.8458	524.334	0.0615		LPC O-16:1		MS1+MS2	0.76		LPC O-16:1		C24H50NO6P	479.338		0.0015	2.813		M+HCOO				Lipids and lipid-like molecules	Glycerophospholipids	Glycerophosphocholines																						MsDial_Lipid	EtherLPC	LPC
5481	M525T711	11.8528	525.337	0.0582		SM 8:0;2O/10:0|SM 18:0;2O		MS1+MS2	0.59		SM 8:0;2O/10:0|SM 18:0;2O		C23H49N2O6P	480.333		0.0059	11.1854		M+HCOO		C00550		Lipids and lipid-like molecules	Sphingolipids	Phosphosphingolipids																						MsDial_Lipid	SM	SM
5490	M526T674	11.2289	526.292	0.0318		LPE 22:5		MS1+MS2	0.74		LPE 22:5	[M+H]+|[M-H]-	C27H46NO7P	527.301		0.0017	3.2101		M-H		C04438|C05973		Lipids and lipid-like molecules	Glycerophospholipids	Glycerophosphoethanolamines																						MoNA	LPE	LPE
5492	M526T692	11.5404	526.293	0.1968		LysoPE(22:5(7Z，10Z，13Z，16Z，19Z)/0:0)		MS1+MS2	0.49		LysoPE(22:5(7Z，10Z，13Z，16Z，19Z)/0:0)	(7Z，10Z，13Z，16Z，19Z-Docosapentaenoyl)-lysophosphatidylethanolamine|1-Docosapentaenoyl-2-hydroxy-sn-glycero-3-phosphoethanolamine|LPE(22:5)|LPE(22:5/0:0)|LPE(22:5n3/0:0)|LPE(22:5W3/0:0)|Lyso-pe(22:5)|Lyso-pe(22:5/0:0)|Lyso-pe(22:5n3/0:0)|Lyso-pe(22:5W3/0:0)|LysoPE(22:5)|LysoPE(22:5/0:0)|LysoPE(22:5n3/0:0)|LysoPE(22:5W3/0:0)|Lysophosphatidylethanolamine(22:5)|Lysophosphatidylethanolamine(22:5/0:0)|…	C27H46NO7P	527.301		0.0006	1.12	10	M-H	HMDB0011525	C04438|C05973		Lipids and lipid-like molecules	Glycerophospholipids	Glycerophosphoethanolamines		yes	yes							yes												HMDB		lysoPE
5494	M526T658	10.9631	526.313	0.0346		LPC 15:0		MS1+MS2	0.87		LPC 15:0	[M+H]+|[M+FA-H]-|[M+Hac-H]-	C23H48NO7P	481.317		0.0024	4.6351		M+HCOO		C04230|C04233		Lipids and lipid-like molecules	Glycerophospholipids	Glycerophosphocholines																						MsDial_Lipid	LPC	LPC
5496	M526T711	11.8581	526.35	0.0593		LPC O-16:0		MS1+MS2	0.88		LPC O-16:0		C24H52NO6P	481.353		0.0019	3.6573		M+HCOO				Lipids and lipid-like molecules	Glycerophospholipids	Glycerophosphocholines																						MsDial_Lipid	EtherLPC	LPC
5521	M528T644	10.7362	528.284	0.0275		LysoPC(16:1(9Z)/0:0)		MS1+MS2	0.69		LysoPC(16:1(9Z)/0:0)	1-(9Z-Hexadecenoyl)-sn-glycero-3-phosphocholine|1-Palmitoleoyl-glycero-3-phosphocholine|1-Palmitoleoyl-glycerophosphocholine|1-Palmitoleoyl-GPC|GPC(16:1(9Z))|GPC(16:1)|LPC 16:1(9Z)/0:0|LPC(16:1(9Z)/0:0)|LysoPC 16:1(9Z)/0:0|Lysophosphatidylcholine(16:1(9Z)/0:0)|PC 16:1(9Z)/0:0|PC(16:1(9Z)/0:0)|LPC(16:1)|LPC(16:1/0:0)|LPC(16:1n7/0:0)|LPC(16:1W7/0:0)|LyPC(16:1)|LyPC(16:1/0:0)|LyPC(16:1n7/0:0)|LyPC(1…	C24H48NO7P	493.317	76790-27-7	0.002	3.8606	40	M+Cl	HMDB0010383	C04230		Lipids and lipid-like molecules	Glycerophospholipids	Glycerophosphocholines		yes	yes							yes	yes	yes			yes							HMDB		lysoPC
5523	M528T1078	17.9682	528.306	0.2031		LysoPE(0:0/22:4(7Z，10Z，13Z，16Z))		MS1+MS2	0.41		LysoPE(0:0/22:4(7Z，10Z，13Z，16Z))	(7Z，10Z，13Z，16Z-Docosatetraenoyl)-lysophosphatidylethanolamine|1-Hydroxy-2-adrenoyl-sn-glycero-3-phosphoethanolamine|LPE(0:0/22:4)|LPE(0:0/22:4n6)|LPE(0:0/22:4W6)|LPE(22:4)|Lyso-pe(0:0/22:4)|Lyso-pe(0:0/22:4n6)|Lyso-pe(0:0/22:4W6)|Lyso-pe(22:4)|LysoPE(0:0/22:4)|LysoPE(0:0/22:4n6)|LysoPE(0:0/22:4W6)|LysoPE(22:4)|Lysophosphatidylethanolamine(0:0/22:4)|Lysophosphatidylethanolamine(0:0/22:4n6)|Lysoph…	C27H48NO7P	529.317		0.0037	7.0783	10	M-H	HMDB0011493	C04438|C05973		Lipids and lipid-like molecules	Glycerophospholipids	Glycerophosphoethanolamines		yes	yes							yes												HMDB		lysoPE
5524	M528T710	11.8279	528.307	0.1374		LPE 22:4		MS1+MS2	0.77		LPE 22:4	[M+H]+|[M-H]-	C27H48NO7P	529.317		0.0021	4.0497		M-H		C04438|C05973		Lipids and lipid-like molecules	Glycerophospholipids	Glycerophosphoethanolamines																						MoNA	LPE	LPE
5563	M530T688	11.4605	530.301	0.077		1-Palmitoyl-Sn-Glycero-3-Phosphocholine|PC(16:0/0:0)[U] / PC(16:0/0:0)[rac]|LysoPC(16:0/0:0)|1-Hexadecanoyl-sn-glycero-3-phosphocholine|Lyso-PC(16:0)|LysoPhosphatidylcholine_16_0		MS1+MS2	0.83		LysoPC(16:0/0:0)|Spectral Match to 1-Hexadecanoyl-sn-glycero-3-phosphocholine from NIST14|Spectral Match to Lyso-PC(16:0) from NIST14|LysoPhosphatidylcholine_16_0|1-Palmitoyl-sn-glycero-3-phosphocholine	Choline， phosphate， 1-ester with 2-monopalmitin|Choline， phosphate， ester with 2-monopalmitin|3-Palmitoyl-rac-glycerol-1-phosphorylcholine|1-Palmitoyllysophosphatidylcholine|1-Palmitoyl-sn-glycero-3-phosphocholine|(2R)-2-Hydroxy-3-(hexadecanoyloxy)propyl 2-(trimethylazaniumyl)ethyl phosphate|1-16:0-LysoPC|1-16:0-Lysophosphatidylcholine|1-Hexadecanoyl-2-lysophosphatidylcholine|1-Palmitoyl-2-hydrox…	C24H50NO7P	495.332	17364-16-8	0.0011	2.0546	20	M+Cl	HMDB0010382	C04230|C04102	182	Lipids and lipid-like molecules	Glycerophospholipids	Glycerophosphocholines		yes	yes							yes	yes	yes			yes							HMDB	alkaloids	lysoPC|PC
5577	M531T802	13.3717	531.27	0.3002		LPG 20:4		MS1+MS2	0.55		LPG 20:4	[M-H]-	C26H45O9P	532.28		0.0029	5.4956		M-H		C18126		Lipids and lipid-like molecules	Glycerophospholipids	Glycerophosphoglycerols																						MsDial_Lipid	LPG	LPG
5609	M533T823	13.7173	533.286	0.5747		LPG 20:3		MS1+MS2	0.56		LPG 20:3	[M-H]-	C26H47O9P	534.296		0.0027	5.0062		M-H		C18126		Lipids and lipid-like molecules	Glycerophospholipids	Glycerophosphoglycerols																						MsDial_Lipid	LPG	LPG
5617	M533T849	14.1478	533.453	0.0777		FAHFA 16:0/18:2		MS1+MS2	0.69		FAHFA 16:0/18:2		C34H62O4	534.465		0.0045	8.4552		M-H				Lipids and lipid-like molecules	Fatty Acyls	Fatty acid esters|Fatty acids and conjugates																						MsDial_Lipid	FAHFA	FAHFA
5661	M536T743	12.385	536.296	0.2402		LPS 19:1		MS1+MS2	0.52		LPS 19:1	[M-H]-	C25H48NO9P	537.307		0.0031	5.7221		M-H		C18125|C05974		Lipids and lipid-like molecules	Glycerophospholipids	Glycerophosphoserines																						MoNA	LPS	LPS
5668	M536T388	6.4712	536.343	0.0429		PE 21:0		MS1+MS2	0.31		PE 21:0	PE 2:0-19:0|PE 3:0-18:0|PE 4:0-17:0|PE 5:0-16:0|PE 6:0-15:0|PE 7:0-14:0|PE 8:0-13:0|PE 9:0-12:0|PE 10:0-11:0	C26H52NO8P	537.343		0.0076	14.2553		M-H		C00350		Lipids and lipid-like molecules	Glycerophospholipids	Glycerophosphoethanolamines																						MoNA	PE	PE
5696	M538T1080	17.9939	538.313	0.0613		LPS 19:0		MS1+MS2	0.62		LPS 19:0	[M-H]-	C25H50NO9P	539.322		0.0022	4.1218		M-H		C18125|C05974		Lipids and lipid-like molecules	Glycerophospholipids	Glycerophosphoserines																						MsDial_Lipid	LPS	LPS
5697	M538T682	11.3639	538.314	0.4291		LPC 16:1		MS1+MS2	0.68		LPC 16:1	[M+H]+|[M+FA-H]-|[M+Hac-H]-	C24H48NO7P	493.317		0.0006	1.188		M+HCOO		C04230|C04233		Lipids and lipid-like molecules	Glycerophospholipids	Glycerophosphocholines																						MsDial_Lipid	LPC	LPC
5699	M538T748	12.4591	538.349	0.0573		LPC O-17:1		MS1+MS2	0.63		LPC O-17:1		C25H52NO6P	493.353		0.0022	4.133		M+HCOO				Lipids and lipid-like molecules	Glycerophospholipids	Glycerophosphocholines																						MsDial_Lipid	EtherLPC	LPC
5710	M539T60	0.9964	539.136	0.0794		Raffinose		MS1+MS2	0.49		Raffinose	6g-alpha-D-Galactosylsucrose|alpha-D-Galactopyranosyl-(1-&gt;6)-alpha-D-glucopyranosyl beta-D-fructofuranoside|alpha-D-Galp-(1-&gt;6)-alpha-D-GLCP-(12)-beta-D-fruf|Gossypose|Melitose|Melitriose|Rafinose|Raflinose|6g-a-D-Galactosylsucrose|6g-Α-D-galactosylsucrose|a-D-Galactopyranosyl-(1-&gt;6)-a-D-glucopyranosyl b-D-fructofuranoside|Α-D-galactopyranosyl-(1-&gt;6)-α-D-glucopyranosyl β-D-fructofuran…	C18H32O16	504.169	512-69-6|17629-30-0	0.0019	3.589	48	M+Cl	HMDB0003213	C00492	138|302256	Organic oxygen compounds	Organooxygen compounds	Carbohydrates and carbohydrate conjugates			yes	yes						yes	yes				yes					yes		HMDB
5718	M539T736	12.2674	539.352	0.0979		SM 13:0;2O/6:0		MS1+MS2	0.5		SM 13:0;2O/6:0		C24H51N2O6P	494.349		0.0054	10.0603		M+HCOO		C00550		Lipids and lipid-like molecules	Sphingolipids	Phosphosphingolipids																						MsDial_Lipid	SM	SM
5731	M540T726	12.0994	540.321	0.2319		LysoPC(P-18:1(9Z)/0:0)		MS1+MS2	0.59		LysoPC(P-18:1(9Z)/0:0)	1-(1-Enyl-oleoyl)-glycero-3-phosphocholine|1-(1-Enyl-oleoyl)-GPC|1-(1-Enyl-oleoyl)-GPC (p-18:1)|GPC(p-18:1)|GPC(p-18:1/0:0)|LPC(O-18:2(1Z，9Z))|LPC(P18:1)|PC(p-18:1(9Z)/0:0)|PC(p-18:1/0:0)|LPC(18:1)|LPC(18:1/0:0)|LPC(18:1n9/0:0)|LPC(18:1W9/0:0)|LyPC(18:1)|LyPC(18:1/0:0)|LyPC(18:1n9/0:0)|LyPC(18:1W9/0:0)|LysoPC a C18:1|LysoPC(18:1)|LysoPC(18:1/0:0)|LysoPC(18:1n9/0:0)|LysoPC(18:1W9/0:0)|Lysophosphat…	C26H52NO6P	505.353		0.0016	3.0075	20	M+Cl	HMDB0010408	C04230		Lipids and lipid-like molecules	Glycerophospholipids	Glycerophosphocholines		yes	yes							yes	yes				yes							HMDB		lysoPC
5758	M542T781	13.024	542.336	0.0739		LysoPC(P-18:0/0:0)|1-(1Z-Octadecenyl)-sn-glycero-3-phosphocholine		MS1+MS2	0.55		LysoPC(P-18:0/0:0)|Spectral Match to 1-(1Z-Octadecenyl)-sn-glycero-3-phosphocholine from NIST14	1-(1-Enyl-stearoyl)-glycero-3-phosphocholine|1-(1-Enyl-stearoyl)-GPC|1-(1-Enyl-stearoyl)-GPC (p-18:0)|GPC(p-18:0)|GPC(p-18:0/0:0)|LysoPC(p-18:0)|PC(p-18:0/0:0)|1-(1Z-Octadecenyl)-GPC|1-(1Z-Octadecenyl)-lysophosphatidylcholine|1-(1Z-Octadecenyl)-sn-glycero-3-phosphocholine|GPC(18:1)|GPC(O-18:1(1Z))|GPC(O-18:1(1Z)/0:0)|LPC(18:1)|LPC(O-18:1(1Z))|LPC(O-18:1(1Z)/0:0)|LPC(p-18:0)|LPC(p-18:0/0:0)|LysoPC…	C26H54NO6P	507.369		0.0026	4.7481	20	M+Cl	HMDB0013122	C04230		Lipids and lipid-like molecules	Glycerophospholipids	Glycerophosphocholines		yes	yes								yes			yes								HMDB		lysoPC
5778	M544T684	11.3919	544.266	0.0186		LPS 20:4		MS1+MS2	0.85		LPS 20:4	[M-H]-	C26H44NO9P	545.275		0.0019	3.4333		M-H		C18125|C05974		Lipids and lipid-like molecules	Glycerophospholipids	Glycerophosphoserines																						MsDial_Lipid	LPS	LPS
5780	M544T729	12.1458	544.316	0.0258		1-heptadecanoyl-sn-glycero-3-phosphocholine|LysoPC(17:0/0:0)|1-heptadecanoyl-2-hydroxy-sn-glycero-3-phosphocholine		MS1+MS2	0.63		LysoPC(17:0/0:0)|Spectral Match to 1-Heptadecanoyl-sn-glycero-3-phosphocholine from NIST14|Massbank:RP026203 1-heptadecanoyl-2-hydroxy-sn-glycero-3-phosphocholine|1-heptadecanoyl-sn-glycero-3-phosphocholine|[(2R)-3-heptadecanoyloxy-2-hydroxypropyl] 2-(trimethylazaniumyl)ethyl phosphate|Massbank:RP026202 1-heptadecanoyl-2-hydroxy-sn-glycero-3-phosphocholine|Massbank:RP026201 1-heptadecanoyl-2-hydr…	1-Heptadecanoyl-glycero-3-phosphocholine|1-Margaroyl-GPC|1-Margaroyl-GPC (17:0)|GPC(17:0)|LPC (17:0/0:0)|LPC 17:0/0:0|LPC(17:0/0:0)|LysoPC 17:0/0:0|Lysophosphatidylcholine(17:0)|Lysophosphatidylcholine(17:0/0:0)|PC 17:0/0:0|PC(17:0/0:0)|LPC(17:0)|LyPC(17:0)|LyPC(17:0/0:0)|LysoPC a C17:0|1-Margaroyl-glycero-3-phosphocholine|LysoPC(17:0)|1-Heptadecanoyl-2-hydroxy-sn-glycero-3-phosphocholine|1-Hepta…	C25H52NO7P	509.348	50930-23-9	0.0014	2.6448	40	M+Cl	HMDB0012108	C04230	24068	Lipids and lipid-like molecules	Glycerophospholipids	Glycerophosphocholines		yes	yes								yes	yes			yes							HMDB		lysoPC
5784	M544T785	13.077	544.352	0.063		Lyso-PAF C-18|LysoPC(O-18:0/0:0)|1-Octadecyl-sn-glycero-3-phosphocholine		MS1+MS2	0.59		LysoPC(O-18:0/0:0)|Spectral Match to 1-Octadecyl-sn-glycero-3-phosphocholine from NIST14	1-O-Octadecylglycerol-3-phosphatidylcholine|1-Octadecyl-sn-glycero-3-phosphocholine|1-Stearyl-GPC|1-Stearyl-GPC (O-18:0)|GPC(O-18:0)|GPC(O-18:0/0:0)|LPC (O-18:0)|LysoPC(18:0E/0:0)|LysoPC(O-18:0)|PC(O-18:0/0:0)|LysoPC(DM18:0)|1-O-Octadecyl-sn-glycero-3-phosphocholine|1-O-Octadecyl-sn-glyceryl-3-phosphorylcholine|1-Octadecyl-GPC|1-Octadecyl-lysophosphatidylcholine|1-Octadecylglycero-3-phosphocholin…	C26H56NO6P	509.385	74430-89-0	0.0023	4.2714	20	M+Cl	HMDB0011149	C04317	43411	Lipids and lipid-like molecules	Glycerophospholipids	Glycerophosphocholines		yes	yes												yes							HMDB		lysoPC
5805	M546T705	11.7541	546.28	0.0709		LPS 20:3		MS1+MS2	0.71		LPS 20:3	[M-H]-	C26H46NO9P	547.291		0.0041	7.5395		M-H		C18125|C05974		Lipids and lipid-like molecules	Glycerophospholipids	Glycerophosphoserines																						MsDial_Lipid	LPS	LPS
5835	M548T680	11.3387	548.333	0.0373		LPC O-18:3		MS1+MS2	0.63		LPC O-18:3		C26H50NO6P	503.338		0.0029	5.2431		M+HCOO				Lipids and lipid-like molecules	Glycerophospholipids	Glycerophosphocholines																						MsDial_Lipid	EtherLPC	LPC
5854	M549T680	11.3385	549.337	0.0518		SM 12:2;2O/8:0|SM 20:2;2O		MS1+MS2	0.53		SM 12:2;2O/8:0|SM 20:2;2O		C25H49N2O6P	504.333		0.006	10.8787		M+HCOO		C00550		Lipids and lipid-like molecules	Sphingolipids	Phosphosphingolipids																						MsDial_Lipid	SM	SM
5866	M550T1079	17.9915	550.313	0.174		LPS 20:1		MS1+MS2	0.65		LPS 20:1	[M-H]-	C26H50NO9P	551.322		0.0022	4.0319		M-H		C18125|C05974		Lipids and lipid-like molecules	Glycerophospholipids	Glycerophosphoserines																						MsDial_Lipid	LPS	LPS
5869	M550T679	11.3122	550.349	0.033		LNAPE 16:0/N-6:0		MS1+MS2	0.8		LNAPE 16:0/N-6:0		C27H54NO8P	551.359		0.0024	4.3687		M-H				Lipids and lipid-like molecules	Glycerophospholipids																							MsDial_Lipid	LNAPE	LNAPE
5884	M552T55	0.9197	552.143	0.1204		2-phenylethyl 4-(3-bromo-5-ethoxy-4-hydroxyphenyl)-2，7，7-trimethyl-5-oxo-1，4，6 ，7，8-pentahydroquinoline-3-carboxylate		MS1+MS2	0.68		"2-phenylethyl 4-(3-bromo-5-ethoxy-4-hydroxyphenyl)-2，7，7-trimethyl-5-oxo-1，4，6 ，7，8-pentahydroquinoline-3-carboxylate CollisionEnergy:102040"|"2-phenylethyl 4-(3-bromo-5-ethoxy-4-hydroxyphenyl)-2，7，7-trimethyl-5-oxo-1，4，6 ，7，8-pentahydroquinoline-3-carboxylate CollisionEnergy:205060"		C29H32BrNO5	553.146		0.0043	7.8146		M-H				Organoheterocyclic compounds	Quinolines and derivatives	Phenylquinolines																						GNPS
5895	M552T725	12.0899	552.366	0.0571		LPC O-18:1		MS1+MS2	0.95		LPC O-18:1		C26H54NO6P	507.369		0.0013	2.3084		M+HCOO				Lipids and lipid-like molecules	Glycerophospholipids	Glycerophosphocholines																						MsDial_Lipid	EtherLPC	LPC
5909	M553T781	13.0242	553.368	0.0917		SM 9:0;2O/11:0		MS1+MS2	0.51		SM 9:0;2O/11:0		C25H53N2O6P	508.364		0.0061	10.9799		M+HCOO		C00550		Lipids and lipid-like molecules	Sphingolipids	Phosphosphingolipids																						MsDial_Lipid	SM	SM
5910	M553T725	12.0882	553.369	0.0594		SM 12:0;2O/8:0		MS1+MS2	0.54		SM 12:0;2O/8:0		C25H53N2O6P	508.364		0.0067	12.0642		M+HCOO		C00550		Lipids and lipid-like molecules	Sphingolipids	Phosphosphingolipids																						MsDial_Lipid	SM	SM
5931	M554T725	12.0815	554.347	0.0923		LPC 17:0		MS1+MS2	0.9		LPC 17:0	[M+H]+|[M+FA-H]-|[M+Hac-H]-	C25H52NO7P	509.348		0.0006	1.0109		M+HCOO		C04230|C04233		Lipids and lipid-like molecules	Glycerophospholipids	Glycerophosphocholines																						MsDial_Lipid	LPC	LPC
5932	M554T785	13.0776	554.381	0.072		LPC O-18:0		MS1+MS2	0.87		LPC O-18:0		C26H56NO6P	509.385		0.0018	3.2922		M+HCOO				Lipids and lipid-like molecules	Glycerophospholipids	Glycerophosphocholines																						MsDial_Lipid	EtherLPC	LPC
5942	M555T774	12.9036	555.27	0.5246		LPG 22:6		MS1+MS2	0.47		LPG 22:6	[M-H]-	C28H45O9P	556.28		0.0026	4.7178		M-H		C18126		Lipids and lipid-like molecules	Glycerophospholipids	Glycerophosphoglycerols																						MsDial_Lipid	LPG	LPG
5966	M556T708	11.7923	556.316	0.0337		LysoPC(18:1(11Z)/0:0)		MS1+MS2	0.78		LysoPC(18:1(11Z)/0:0)	1-Vaccenoyl-glycero-3-phosphocholine|LPC(18:1)|LysoPC(18:1(11Z))|LysoPC(18:1)|Lysophosphatidylcholine(18:1)|PC 18:1(11Z)/0:0|PC(18:1(11Z)/0:0)|LPC(18:1/0:0)|LPC(18:1n7/0:0)|LPC(18:1W7/0:0)|LyPC(18:1)|LyPC(18:1/0:0)|LyPC(18:1n7/0:0)|LyPC(18:1W7/0:0)|LysoPC a C18:1|LysoPC(18:1/0:0)|LysoPC(18:1n7/0:0)|LysoPC(18:1W7/0:0)|Lysophosphatidylcholine(18:1/0:0)|Lysophosphatidylcholine(18:1n7/0:0)|Lysophosph…	C26H52NO7P	521.348		0.0015	2.7676	40	M+Cl	HMDB0010385	C04230		Lipids and lipid-like molecules	Glycerophospholipids	Glycerophosphocholines		yes	yes							yes	yes				yes							HMDB		lysoPC
5988	M558T64	1.0625	558.062	0.0508		Adenosine diphosphate ribose		MS1+MS2	0.5		Adenosine diphosphate ribose	Adenosine diphosphoric acid ribose|(Rib5)ppa|5-(Adenosine 5'-pyrophosphoryl)-D-ribose|a5'pp5RIb|Adenosine 5'-diphosphoribose|AdoPPRib|ADP Ribose|ADP-D-Ribose|ADP-Rib|ADP-Ribose|ADPribose|D-Ribofuranos-5-yl-ADP|Ribose adenosine diphosphate|[5-(6-Aminopurin-9-yl)-3，4-dihydroxyoxolan-2-yl]methyl [hydroxy-[(3，4，5-trihydroxyoxolan-2-yl)methoxy]phosphoryl] hydrogen phosphate|Diphosphate ribose， adenosi…	C15H23N5O14P2	559.072	20762-30-5|68414-18-6	0.0022	3.895		M-H	HMDB0001178	C00301	6059	Nucleosides， nucleotides， and analogues	Purine nucleotides	Purine nucleotide sugars		yes								yes										yes		MsDial_Meta
5996	M558T330	5.4928	558.313	0.081		LNAPE 7:0/N-16:3		MS1+MS2	0.59		LNAPE 7:0/N-16:3		C28H50NO8P	559.327		0.0068	12.187		M-H				Lipids and lipid-like molecules	Glycerophospholipids																							MsDial_Lipid	LNAPE	LNAPE
6000	M558T750	12.4973	558.331	0.0367		1-Stearoyl-Sn-Glycerol-3-Phosphocholine|LysoPC(18:0/0:0)|1-Octadecanoyl-sn-glycero-3-phosphocholine|1-Stearoyl-2-hydroxy-sn-glycero-3-phosphocholine|1-Stearoyl-sn-glycero-3-phosphocholine|LPC(18:0)|Lyso-PC 18:0		MS1+MS2	0.8		LysoPC(18:0/0:0)|Spectral Match to 1-Octadecanoyl-sn-glycero-3-phosphocholine from NIST14|Spectral Match to 1-Stearoyl-2-hydroxy-sn-glycero-3-phosphocholine from NIST14|Massbank:RP025803 1-Stearoyl-sn-glycero-3-phosphocholine|1-octadecanoyl-sn-glycero-3-phosphocholine|[(2R)-2-hydroxy-3-octadecanoyloxypropyl] 2-(trimethylazaniumyl)ethyl phosphate|Massbank:RP025801 1-Stearoyl-sn-glycero-3-phosphoch…	(2R)-2-Hydroxy-3-(stearoyloxy)propyl 2-(trimethylazaniumyl)ethyl phosphate|1-O-Stearoyl-sn-glycero-3-phosphocholine|1-Octadecanoyl-sn-glycero-3-phosphocholine|1-Stearoyl-glycero-3-phosphocholine|1-Stearoylglycerophosphocholine (18:0)|1-Stearoylglycerophosphocholine(18:0)|18:0 LYSO-PC|GPCho 18:0/0:0|GPCho(18:0/0:0)|LPC 18:0/0:0|LPC(18:0)|LPC(18:0/0:0)|LysoPC 18:0/0:0|LysoPC(18:0)|Lysophosphatidylc…	C26H54NO7P	523.364	19420-57-6	0.0019	3.3845	20	M+Cl	HMDB0010384	C04230		Lipids and lipid-like molecules	Glycerophospholipids	Glycerophosphocholines		yes	yes							yes	yes	yes	yes	yes	yes							HMDB	alkaloids|Natural product; Phospholipid	lysoPC|LPC
6081	M563T58	0.9702	563.067	0.0276		dTDP-D-glucose		MS1+MS2	0.33		dTDP-D-glucose	dTDP-D-Glucose|DTDPglucose|dTDP-alpha-D-Glucose|dTDP-a-D-Glucose|dTDP-Α-D-glucose|2'Deoxy-thymidine-5'-diphospho-a-D-glucose|2'Deoxy-thymidine-5'-diphospho-α-D-glucose|Deoxythymidine diphosphate-glucose|TDP-D-glucose|TDP-Glc|TDP-alpha-D-glucose|TDP-glucose|TDP-α-D-glucose|TDPG|Thymidine 5'-diphosphate-D-glucose|Thymidine 5'-diphosphoglucose|Thymidine 5'-pyrophosphate alpha-D-glucosyl ester|Thymid…	C16H26N2O16P2	564.076	2196-62-5|148296-43-9	0.0016	2.7635	40	M-H	HMDB0001328	C00842	6163	Nucleosides， nucleotides， and analogues	Pyrimidine nucleotides	Pyrimidine nucleotide sugars		yes																		yes		HMDB
6093	M564T853	14.2247	563.503	0.124		17-OAHSA		MS1+MS2	0.71		17-OAHSA	18:1-(17-O-18:0)	C36H68O4	564.512		0.0017	2.947		M-H																												MoNA
6106	M564T650	10.8279	564.329	0.0334		LPC 18:2		MS1+MS2	0.92		Massbank:PR310844 LPC 18:2|Massbank:PR310843 LPC 18:2|Massbank:PR309159 LPC 18:2|Massbank:PR309158 LPC 18:2|LPC 18:2|LPC 18:2; PlaSMA ID-1555|LPC 18:2; PlaSMA ID-1556|LPC 18:2; PlaSMA ID-2754|LPC 18:2; PlaSMA ID-2753	[M+H]+|[M+FA-H]-|[M+Hac-H]-	C26H50NO7P	519.332		0.0013	2.2851		M+HCOO		C04230|C04233		Lipids and lipid-like molecules	Glycerophospholipids	Glycerophosphocholines																						MsDial_Meta	LPC|Lipids	LPC
6107	M564T664	11.0595	564.33	0.0306		LPC 18:2		MS1+MS2	0.7		LPC 18:2; PlaSMA ID-1554		C35H43N5O2	565.342		0.0042	7.3992		M-H		C04230|C04233		Lipids and lipid-like molecules	Glycerophospholipids	Glycerophosphocholines																						MsDial_Meta		LPC
6114	M565T56	0.9312	565.047	0.1714		Uridine diphosphate glucose		MS1+MS2	0.81		Uridine diphosphate glucose|HMDB:HMDB00286-485 Uridine diphosphate glucose|HMDB:HMDB00286-484 Uridine diphosphate glucose|HMDB:HMDB00286-483 Uridine diphosphate glucose	GLUCOSE-uridine-C1，5'-diphosphATE|UDP-D-Glucose|UDPglucose|URIDINE-5'-diphosphATE-glucose|UDP-alpha-D-Glucose|GLUCOSE-uridine-C1，5'-diphosphoric acid|URIDINE-5'-diphosphoric acid-glucose|UDP-a-D-Glucose|UDP-Α-D-glucose|Uridine diphosphoric acid glucose|Diphosphate glucose， uridine|Diphosphoglucose， uridine|Glucose， UDP|Glucose， uridine diphosphate|UDP Glucose|UDPG|Uridine diphosphoglucose|UDP-GLC…	C15H24N2O17P2	566.055	133-89-1|28053-08-9	0.0012	2.1601	35	M-H	HMDB0000286|HMDB0259387	C00029	419460	Nucleosides， nucleotides， and analogues	Pyrimidine nucleotides	Pyrimidine nucleotide sugars		yes	yes	yes						yes	yes	yes			yes							HMDB
6135	M566T694	11.566	566.345	0.0492		LPC 18:1		MS1+MS2	0.95		Massbank:PR309160 LPC 18:1|Massbank:PR310846 LPC 18:1|Massbank:PR310845 LPC 18:1|LPC 18:1|LPC 18:1; PlaSMA ID-1563|LPC 18:1; PlaSMA ID-2760|LPC 18:1; PlaSMA ID-2759	[M+H]+|[M+FA-H]-|[M+Hac-H]-	C26H52NO7P	521.348		0.0009	1.6591		M+HCOO		C04230|C04233		Lipids and lipid-like molecules	Glycerophospholipids	Glycerophosphocholines																						MsDial_Lipid	LPC|Lipids	LPC
6145	M567T635	10.5799	567.255	0.0435		LPI 16:2		MS1+MS2	0.7		LPI 16:2	[M-H]-	C25H45O12P	568.265		0.0023	3.9903		M-H		C03819		Lipids and lipid-like molecules	Glycerophospholipids	Glycerophosphoinositols																						MsDial_Lipid	LPI	LPI
6166	M568T694	11.5661	568.351	0.0512		PE 25:5e		MS1+MS2	0.33		PE 25:5e	PE 18:5e/7:0|PE 20:5e/5:0|PE 22:5e/3:0	C30H52NO7P	569.348		0.0097	16.9972		M-H		C00350		Lipids and lipid-like molecules	Glycerophospholipids	Glycerophosphoethanolamines																						MoNA	EtherPE	PE
6168	M568T750	12.4925	568.362	0.0789		LPC 18:0		MS1+MS2	0.91		LPC 18:0	[M+H]+|[M+FA-H]-|[M+Hac-H]-	C26H54NO7P	523.364		0.0002	0.37		M+HCOO		C04230|C04233		Lipids and lipid-like molecules	Glycerophospholipids	Glycerophosphocholines																						MsDial_Lipid	LPC	LPC
6178	M569T669	11.1487	569.271	0.1903		LPI 16:1		MS1+MS2	0.74		LPI 16:1	[M-H]-	C25H47O12P	570.28		0.0026	4.5911		M-H		C03819		Lipids and lipid-like molecules	Glycerophospholipids	Glycerophosphoinositols																						MsDial_Lipid	LPI	LPI
6192	M570T706	11.7663	570.282	0.0639		LPS 22:5		MS1+MS2	0.67		LPS 22:5	[M-H]-	C28H46NO9P	571.291		0.002	3.5398		M-H		C18125|C05974		Lipids and lipid-like molecules	Glycerophospholipids	Glycerophosphoserines																						MsDial_Lipid	LPS	LPS
6206	M571T814	13.5748	571.286	0.3762		LPI 16:0		MS1+MS2	0.48		LPI 16:0	[M-H]-	C25H49O12P	572.296		0.0026	4.4875		M-H		C03819		Lipids and lipid-like molecules	Glycerophospholipids	Glycerophosphoinositols																						MoNA	LPI	LPI
6207	M571T1078	17.9747	571.287	0.1417		Phosphatidylinositol lyso 16:0|Phosphatidylinositol lyso 16		MS1+MS2	0.56		Massbank:UT001490 Phosphatidylinositol lyso 16:0|Massbank:UT002956 Phosphatidylinositol lyso 16:0|Massbank:UT002229 Phosphatidylinositol lyso 16:0|Massbank:UT001986 Phosphatidylinositol lyso 16:0|Massbank:UT001244 Phosphatidylinositol lyso 16:0|MoNA:57344 Phosphatidylinositol lyso 16:0|MoNA:76926 Phosphatidylinositol lyso 16:0|MoNA:177664 Phosphatidylinositol lyso 16:0|MoNA:111304 Phosphatidylino…		C25H49O12P	572.296		0.0018	3.0871	30	M-H				Lipids and lipid-like molecules	Glycerophospholipids	Glycerophosphoinositols																						MsDial_Meta	Natural Product; Glycerophospholipids; Glycerophosphoinositols; Monoacylglycerophosphoinositols
6208	M571T729	12.1519	571.288	0.2257		1-Hexadecanoyl-sn-glycero-3-phospho-(1'-myo-inositol)		MS1+MS2	0.65		Spectral Match to 1-Hexadecanoyl-sn-glycero-3-phospho-(1'-myo-inositol) from NIST14		C25H49O12P	572.296		0.0008	1.3367		M-H				Lipids and lipid-like molecules	Glycerophospholipids	Glycerophosphoinositols																						GNPS
6228	M572T778	12.9637	572.292	0.3368		LPS 22:4		MS1+MS2	0.4		LPS 22:4	[M-H]-	C28H48NO9P	573.307		0.0073	12.7011		M-H		C18125|C05974		Lipids and lipid-like molecules	Glycerophospholipids	Glycerophosphoserines																						MsDial_Lipid	LPS	LPS
6231	M572T693	11.5532	572.318	0.0469		1-acyl-PAF		MS1+MS2	0.58		1-acyl-PAF		C26H52NO8P	537.343		0.0057	10.0394	40	M+Cl	HMDB0243815			Lipids and lipid-like molecules	Glycerophospholipids	Glycerophosphocholines											yes											HMDB
6293	M577T441	7.3506	577.133	0.1197		Genistein 7-O-(2-p-coumaroylglucoside)		MS1+MS2	0.65		Genistein 7-O-(2-p-coumaroylglucoside)	Genistein 7-O-(2''-P-coumaroylglucoside)|4，5-Dihydroxy-2-{[5-hydroxy-3-(4-hydroxyphenyl)-4-oxo-4H-chromen-7-yl]oxy}-6-(hydroxymethyl)oxan-3-yl 3-(4-hydroxyphenyl)prop-2-enoic acid|	C30H26O12	578.142	106915-84-8	0.0017	2.9911	20	M-H	HMDB0038741			Phenylpropanoids and polyketides	Isoflavonoids	Isoflavonoid O-glycosides			yes	yes																		HMDB
6295	M577T408	6.8036	577.16	0.048		(2S)-7-[(2S，3R，4S，5S，6R)-4，5-dihydroxy-6-(hydroxymethyl)-3-[(2S，3R，4R，5R，6S)-3，4，5-trihydroxy-6-methyloxan-2-yl]oxyoxan-2-yl]oxy-2-(3，4-dihydroxyphenyl)-5-hydroxy-2，3-dihydrochromen-4-one		MS1+MS2	0.32		NCGC00169807-02!(2S)-7-[(2S，3R，4S，5S，6R)-4，5-dihydroxy-6-(hydroxymethyl)-3-[(2S，3R，4R，5R，6S)-3，4，5-trihydroxy-6-methyloxan-2-yl]oxyoxan-2-yl]oxy-2-(3，4-dihydroxyphenyl)-5-hydroxy-2，3-dihydrochromen-4-one		C27H32O15	596.174		0.0046	7.9348		M-H2O-H	HMDB0302534	C09805		Phenylpropanoids and polyketides	Flavonoids	Flavonoid glycosides																						MsDial_Meta
6312	M578T663	11.0434	578.3	0.0209		LysoPC(20:4(8Z，11Z，14Z，17Z)/0:0)		MS1+MS2	0.58		LysoPC(20:4(8Z，11Z，14Z，17Z)/0:0)	1-Eicsoatetraenoyl-glycero-3-phosphocholine|LPC(20:4/0:0)|LysoPC(20:4(8Z，11Z，14Z，17Z))|LysoPC(20:4/0:0)|Lysophosphatidylcholine(20:4/0:0)|1-Eicsoate|1-Eicsoic acid|LPC(20:4)|LPC(20:4n3/0:0)|LPC(20:4W3/0:0)|LyPC(20:4)|LyPC(20:4/0:0)|LyPC(20:4n3/0:0)|LyPC(20:4W3/0:0)|LysoPC a C20:4|LysoPC(20:4)|LysoPC(20:4n3/0:0)|LysoPC(20:4W3/0:0)|Lysophosphatidylcholine(20:4)|Lysophosphatidylcholine(20:4n3/0:0)|L…	C28H50NO7P	543.332		0.0017	2.9216	40	M+Cl	HMDB0010396	C04230		Lipids and lipid-like molecules	Glycerophospholipids	Glycerophosphocholines		yes	yes							yes	yes	yes	yes	yes	yes							HMDB		lysoPC
6316	M579T56	0.9312	579.025	0.613		Uridine 5'-Diphosphoglucuronic Acid		MS1+MS2	0.82		URIDINE 5'-DIPHOSPHOGLUCURONIC ACID|Massbank:PR100622 Uridine 5'-diphosphoglucuronic acid|UDPGA|UDP-GlcA|UDP-Glucuronate|Uridine-diphosphate-glucuronic acid|UDP-Glucopyranosuronic Acid|UDP-D-Glucuronic acid	Uridine 5'-diphosphoglucuronic acid|UDPGA|UDP-GlcA|UDP-Glucuronate|Uridine-diphosphate-glucuronic acid|UDP-Glucopyranosuronic Acid|UDP-D-Glucuronic acid	C15H22N2O18P2	580.034	2616-64-0|63700-19-6	0.0024	4.1192		M-H	HMDB0000935	C00167		Organoheterocyclic compounds	Lactones	Gamma butyrolactones		yes	yes	yes						yes												GNPS	Nucleotide-carbohydrates
6331	M579T804	13.4022	579.437	0.0587		FAHFA 38:7		MS1+MS2	0.58		FAHFA 38:7	FAHFA 16:2/22:5|FAHFA 16:3/22:4|FAHFA 16:4/22:3|FAHFA 18:3/20:4|FAHFA 18:4/20:3|FAHFA 18:5/20:2|FAHFA 20:4/18:3|FAHFA 20:5/18:2|FAHFA 22:4/16:3|FAHFA 22:5/16:2|FAHFA 22:6/16:1	C38H60O4	580.449		0.0054	9.2511		M-H				Lipids and lipid-like molecules	Fatty Acyls	Fatty acid esters																						MoNA	FAHFA	FAHFA
6340	M580T42	0.7014	580.257	0.0661		Streptomycin		MS1+MS2	0.47		Streptomycin|Massbank: Streptomycin|Massbank:KO003997 Streptomycin|Massbank:KO003998 Streptomycin|Massbank:KO003999 Streptomycin|Massbank:KO004000 Streptomycin|Massbank:KO004001 Streptomycin|Massbank:KO004002 Streptomycin|Massbank:KO004003 Streptomycin|Massbank:KO004004 Streptomycin|Massbank:KO004005 Streptomycin|Massbank:KO004006 Streptomycin|Massbank:KO001831 Streptomycin|Massbank:KO001828 Stre…	2，4-Diguanidino-3，5，6-trihydroxycyclohexyl 5-deoxy-2-O-(2-deoxy-2-methylamino-alpha-L-glucopyranosyl)-3-C-formyl-beta-L-lyxopentanofuranoside|[2-Deoxy-2-(dimethylamino)-alpha-L-glucopyranosyl]-(1-&gt;2)-[5-deoxy-3-C-formyl-alpha-L-lyxofuranosyl]-(1-&gt;4)-{n'，n'''-[(1，3，5/2，4，6)-2，4，5，6-tetrahydroxycyclohexane-1，3-diyl]diguanidine}|Kantrex|SM|Streomycin|2，4-Diguanidino-3，5，6-trihydroxycyclohexyl …	C21H39N7O12	581.266	57-92-1	0.0016	2.7052		M-H	HMDB0015214	C00413	2496	Benzenoids	Benzene and substituted derivatives	Diphenylacetonitriles							yes				yes	yes								yes		GNPS	Aminoglycosides
6344	M580T687	11.4468	580.316	0.0802		LysoPC(20:3(8Z，11Z，14Z)/0:0)		MS1+MS2	0.45		LysoPC(20:3(8Z，11Z，14Z)/0:0)	1-[(8Z，11Z，14Z)-Eicosatrienoyl]-sn-glycero-3-phosphocholine|1-Dihomo-linolenoyl-GPC|1-Dihomo-linolenoyl-GPC(20:3n6)|1-Homo-gamma-linolenoyl-glycero-3-phosphocholine|GPC(20:3n6)|GPC(20:3n6/0:0)|LPC(20:3)|LysoPC(20:3)|Lysophosphatidylcholine(20:3)|1-Homo-g-linolenoyl-glycero-3-phosphocholine|1-Homo-γ-linolenoyl-glycero-3-phosphocholine|LyPC(20:3/0:0)|LysoPC(20:3(8Z，11Z，14Z))|LPC(20:3/0:0)|LysoPC(20…	C28H52NO7P	545.348	1006703-11-2	0.0013	2.3085	20	M+Cl	HMDB0010394	C04230|C04233		Lipids and lipid-like molecules	Glycerophospholipids	Glycerophosphocholines		yes	yes							yes	yes	yes			yes							HMDB		lysoPC
6346	M580T725	12.0875	580.36	0.0932		LPC 19:1		MS1+MS2	0.87		LPC 19:1	[M+H]+|[M+FA-H]-|[M+Hac-H]-	C27H54NO7P	535.364		0.0019	3.2561		M+HCOO		C04230|C04233		Lipids and lipid-like molecules	Glycerophospholipids	Glycerophosphocholines																						MsDial_Lipid	LPC	LPC
6362	M581T815	13.5849	581.453	0.0662		FAHFA 18:2/20:4		MS1+MS2	0.57		FAHFA 18:2/20:4		C38H62O4	582.465		0.0047	8.1012		M-H				Lipids and lipid-like molecules	Fatty Acyls	Fatty acid esters|Fatty acids and conjugates																						MsDial_Lipid	FAHFA	FAHFA
6375	M582T722	12.0348	582.338	0.0492		PC 18:0		MS1+MS2	0.57		PC 18:0	PC 2:0-16:0|PC 3:0-15:0|PC 4:0-14:0|PC 5:0-13:0|PC 6:0-12:0|PC 7:0-11:0|PC 8:0-10:0|PC 9:0-9:0	C26H52NO8P	537.343		0.0033	5.5883		M+FA-H		C00157		Lipids and lipid-like molecules	Glycerophospholipids	Glycerophosphocholines																						MoNA	PC	PC
6378	M582T786	13.104	582.376	0.0458		LPC 19:0		MS1+MS2	0.8		LPC 19:0	[M+H]+|[M+FA-H]-|[M+Hac-H]-	C27H56NO7P	537.379		0.0019	3.3308		M+HCOO		C04230|C04233		Lipids and lipid-like molecules	Glycerophospholipids	Glycerophosphocholines																						MsDial_Lipid	LPC	LPC
6389	M583T1078	17.9681	583.287	0.042		LPI 17:1		MS1+MS2	0.31		LPI 17:1	[M-H]-	C26H49O12P	584.296		0.0024	4.0523		M-H		C03819		Lipids and lipid-like molecules	Glycerophospholipids	Glycerophosphoinositols																						MsDial_Lipid	LPI	LPI
6406	M584T773	12.8782	584.347	0.0618		LysoPC(20:1(11Z)/0:0)		MS1+MS2	0.63		LysoPC(20:1(11Z)/0:0)	(2-{[(2R)-2-hydroxy-3-[(11Z)-icos-11-enoyloxy]propyl phosphonato]oxy}ethyl)trimethylazanium|1-(11Z)-Eicosenoyl-sn-glycero-3-phosphocholine|1-(11Z-Eicosenoyl)-glycero-3-phosphocholine|LPC(20:1n9/0:0)|LPC(20:1W9/0:0)|LyPC(20:1n9/0:0)|LyPC(20:1W9/0:0)|LysoPC(20:1(11Z))|LysoPC(20:1n9/0:0)|LysoPC(20:1W9/0:0)|Lysophosphatidylcholine(20:1n9/0:0)|Lysophosphatidylcholine(20:1W9/0:0)|1-Eicosenoyl-glycero-3…	C28H56NO7P	549.379		0.002	3.4907	40	M+Cl	HMDB0010391	C04230		Lipids and lipid-like molecules	Glycerophospholipids	Glycerophosphocholines		yes	yes							yes	yes											HMDB		lysoPC
6417	M585T1078	17.9747	585.303	0.022		LPI 17:0		MS1+MS2	0.69		LPI 17:0	[M-H]-	C26H51O12P	586.312		0.0018	3.0987		M-H		C03819		Lipids and lipid-like molecules	Glycerophospholipids	Glycerophosphoinositols																						MsDial_Lipid	LPI	LPI
6425	M585T853	14.2247	585.485	0.1243		FAHFA 38:4		MS1+MS2	0.69		FAHFA 38:4	FAHFA 20:4/18:0|FAHFA 12:0/26:4|FAHFA 14:0/24:4|FAHFA 16:0/22:4|FAHFA 16:1/22:3|FAHFA 16:2/22:2|FAHFA 16:3/22:1|FAHFA 16:4/22:0|FAHFA 17:2/21:2|FAHFA 18:0/20:4|FAHFA 18:1/20:3|FAHFA 18:2/20:2|FAHFA 18:3/20:1|FAHFA 18:4/20:0|FAHFA 19:2/19:2|FAHFA 20:1/18:3|FAHFA 20:2/18:2|FAHFA 20:3/18:1|FAHFA 21:2/17:2|FAHFA 22:1/16:3|FAHFA 22:2/16:2|FAHFA 22:3/16:1|FAHFA 22:4/16:0|FAHFA 24:4/14:0|FAHFA 26:4/12:0	C38H66O4	586.496		0.0043	7.3624		M-H				Lipids and lipid-like molecules	Fatty Acyls	Fatty acid esters																						MoNA	FAHFA	FAHFA
6453	M587T765	12.7442	587.356	0.0878		NAGlySer 18:5/10:0		MS1+MS2	0.58		NAGlySer 18:5/10:0		C33H52N2O7	588.378		0.0144	24.4349		M-H				Organic acids and derivatives	Carboxylic acids and derivatives	Amino acids， peptides， and analogues																						MsDial_Lipid	NAGlySer	NAGlySer
6455	M588T849	14.1472	587.506	0.0557		FAHFA 16:0/22:3		MS1+MS2	0.67		FAHFA 16:0/22:3		C38H68O4	588.512		0.0012	2.1095		M-H				Lipids and lipid-like molecules	Fatty Acyls	Fatty acid esters|Fatty acids and conjugates																						MsDial_Lipid	FAHFA	FAHFA
6458	M588T65	1.0762	588.073	0.0366		Guanosine 5'-diphospho-beta-L-fucose|Guanosine-5'-diphospho-beta-L-fucose		MS1+MS2	0.72		Massbank:PR100566 Guanosine 5'-diphospho-beta-L-fucose|GDP-Fuc|GDP-fucose|6-Deoxy-beta-L-galactopyranosylguanosine 5'-diphosphate|Guanosine 5'-diphospho-beta-L-fucose|Guanosine 5'-diphospho-beta-L-fucose; LC-ESI-QTOF; MS2; CE|Guanosine-5'-diphospho-beta-L-fucose	Guanosine 5'-diphospho-beta-L-fucose|GDP-Fuc|GDP-fucose|6-Deoxy-beta-L-galactopyranosylguanosine 5'-diphosphate	C16H25N5O15P2	589.082		0.0019	3.2961		M-H				Nucleosides， nucleotides， and analogues	Purine nucleotides	Purine nucleotide sugars																						GNPS	Natural Product; Nucleoside; Phosphates
6459	M588T100	1.669	588.073	0.0873		GDP-D-Rhamnose		MS1+MS2	0.32		GDP-D-Rhamnose	GDP-6-Deoxy-D-mannose|GDP-6-Deoxy-alpha-D-mannose|GDP-alpha-D-Rhamnose|GDP-6-Deoxy-a-D-mannose|GDP-6-Deoxy-α-D-mannose|GDP-a-D-Rhamnose|GDP-Α-D-rhamnose|GDP-6-Deoxy-alpha-delta-mannose|GDP-6-Deoxy-delta-mannose|GDP-delta-Rhamnose|Guanosine-5-diphosphate-rhamnose|GDP-Rhamnose|Guanosine diphosphate rhamnose|GDP-D-Rhamnose|Guanosine-5'-diphosphoric acid-rhamnose|	C16H25N5O15P2	589.082	15839-74-4	0.0015	2.6159	20	M-H	HMDB0001499	C03117	6283	Nucleosides， nucleotides， and analogues	Purine nucleotides	Purine nucleotide sugars		yes																		yes		HMDB
6470	M588T1078	17.972	588.328	0.1488		LPC 20:4		MS1+MS2	0.54		LPC 20:4	[M+H]+|[M+FA-H]-|[M+Hac-H]-	C28H50NO7P	543.332		0.0024	4.0616		M+HCOO		C04230|C04233		Lipids and lipid-like molecules	Glycerophospholipids	Glycerophosphocholines																						MsDial_Lipid	LPC	LPC
6486	M590T901	15.0106	589.516	0.1506		FAHFA 38:2		MS1+MS2	0.65		FAHFA 38:2	FAHFA 20:1/18:1|FAHFA 12:0/26:2|FAHFA 14:0/24:2|FAHFA 14:1/24:1|FAHFA 16:0/22:2|FAHFA 16:1/22:1|FAHFA 16:2/22:0|FAHFA 17:0/21:2|FAHFA 17:1/21:1|FAHFA 17:2/21:0|FAHFA 18:0/20:2|FAHFA 18:1/20:1|FAHFA 18:2/20:0|FAHFA 19:0/19:2|FAHFA 19:1/19:1|FAHFA 19:2/19:0|FAHFA 20:0/18:2|FAHFA 20:2/18:0|FAHFA 21:0/17:2|FAHFA 21:1/17:1|FAHFA 21:2/17:0|FAHFA 22:0/16:2|FAHFA 22:1/16:1|FAHFA 22:2/16:0|FAHFA 24:1/14:1…	C38H70O4	590.527		0.0045	7.6516		M-H				Lipids and lipid-like molecules	Fatty Acyls	Fatty acid esters																						MoNA	FAHFA	FAHFA
6499	M590T704	11.7381	590.345	0.0803		LPC 20:3		MS1+MS2	0.92		LPC 20:3	[M+H]+|[M+FA-H]-|[M+Hac-H]-	C28H52NO7P	545.348		0.0018	3.1162		M+HCOO		C04230|C04233		Lipids and lipid-like molecules	Glycerophospholipids	Glycerophosphocholines																						MsDial_Lipid	LPC	LPC
6507	M591T665	11.0814	591.343	0.0433		PG 23:2		MS1+MS2	0.34		PG 23:2	PG 2:0-21:2|PG 3:0-20:2|PG 4:0-19:2|PG 5:0-18:2|PG 6:0-17:2|PG 7:0-16:2	C29H53O10P	592.338		0.0125	21.0799		M-H		C00344		Lipids and lipid-like molecules	Glycerophospholipids	Glycerophosphoglycerols																						MoNA	PG	PG
6519	M592T725	12.0876	592.36	0.0555		LPC 20:2		MS1+MS2	0.93		LPC 20:2	[M+H]+|[M+FA-H]-|[M+Hac-H]-	C28H54NO7P	547.364		0.0016	2.6837		M+HCOO		C04230|C04233		Lipids and lipid-like molecules	Glycerophospholipids	Glycerophosphocholines																						MsDial_Lipid	LPC	LPC
6529	M593T661	11.0126	593.271	0.0853		LPI 18:3		MS1+MS2	0.68		LPI 18:3	[M-H]-	C27H47O12P	594.28		0.0024	4.0683		M-H		C03819		Lipids and lipid-like molecules	Glycerophospholipids	Glycerophosphoinositols																						MsDial_Lipid	LPI	LPI
6535	M593T725	12.0875	593.363	0.0531		PG 23:1		MS1+MS2	0.34		PG 23:1	PG 2:0-21:1|PG 3:0-20:1|PG 4:0-19:1|PG 5:0-18:1|PG 6:0-17:1|PG 7:0-16:1|PG 8:0-15:1|PG 9:0-14:1|PG 10:0-13:1	C29H55O10P	594.353		0.0172	29.0133		M-H		C00344		Lipids and lipid-like molecules	Glycerophospholipids	Glycerophosphoglycerols																						MoNA	PG	PG
6546	M594T759	12.6497	594.376	0.0624		LPC 20:1		MS1+MS2	0.91		LPC 20:1	[M+H]+|[M+FA-H]-|[M+Hac-H]-	C28H56NO7P	549.379		0.0016	2.7588		M+HCOO		C04230|C04233		Lipids and lipid-like molecules	Glycerophospholipids	Glycerophosphocholines																						MsDial_Lipid	LPC	LPC
6556	M595T678	11.2975	595.286	0.1404		LPI 18:2		MS1+MS2	0.57		LPI 18:2	[M-H]-	C27H49O12P	596.296		0.0026	4.3066		M-H		C03819		Lipids and lipid-like molecules	Glycerophospholipids	Glycerophosphoinositols																						MoNA	LPI	LPI
6558	M595T725	12.0915	595.287	0.1848		(2R)-2-Hydroxy-3-[(hydroxy{[(1S，2R，3R，4S，5S，6R)-2，3，4，5，6-pentahydroxycyclohexyl]oxy}phosphoryl)oxy]propyl (9Z，12Z)-octadeca-9，12-dienoate		MS1+MS2	0.57		(2R)-2-Hydroxy-3-[(hydroxy{[(1S，2R，3R，4S，5S，6R)-2，3，4，5，6-pentahydroxycyclohexyl]oxy}phosphoryl)oxy]propyl (9Z，12Z)-octadeca-9，12-dienoate	(2R)-2-Hydroxy-3-[(hydroxy{[(1S，2R，3R，4S，5S，6R)-2，3，4，5，6-pentahydroxycyclohexyl]oxy}phosphoryl)oxy]propyl (9Z，12Z)-octadeca-9，12-dienoic acid|	C27H49O12P	596.296		0.0023	3.8026	40	M-H	HMDB0242155																											HMDB
6559	M595T704	11.7406	595.287	0.1926		LysoPI(18:2(9Z，12Z)/0:0)		MS1+MS2	0.44		LysoPI(18:2(9Z，12Z)/0:0)	1-(9Z，12Z-Octadecadienoyl)-glycero-3-phospho-(1'-myo-inositol)|1-[(9Z，12Z)-Octadecadienoyl]-sn-glycero-3-phospho-D-myo-inositol|1-Linoleoyl-gpi|1-Linoleoyl-gpi (18:2)|GPI(18:2)|GPI(18:2/0:0)|LPI(18:2(9Z，12Z)/0:0)|PI(18:2(9Z，12Z)/0:0)|PI(18:2/0:0)|1-Linoleoyl-glycero-3-phospho-(1'-myo-inositol)|1-Linoleoyl-glycero-3-phospho-(1’-myo-inositol)|1-Linoleoyl-lysophosphatidylinositol|1-Linoleoyl-sn-glyc…	C27H49O12P	596.296	1425501-10-5	0.0019	3.1307	40	M-H	HMDB0240597	C03819		Lipids and lipid-like molecules	Glycerophospholipids	Glycerophosphoinositols										yes	yes	yes										HMDB		lysoPI
6580	M596T832	13.8656	596.392	0.0432		LPC 20:0		MS1+MS2	0.72		LPC 20:0	[M+H]+|[M+FA-H]-|[M+Hac-H]-	C28H58NO7P	551.395		0.0017	2.8334		M+HCOO		C04230|C04233		Lipids and lipid-like molecules	Glycerophospholipids	Glycerophosphocholines																						MsDial_Lipid	LPC	LPC
6628	M599T1078	17.97	599.319	0.0758		1-Octadecanoyl-sn-glycero-3-phospho-(1'-myo-inositol)		MS1+MS2	0.58		Spectral Match to 1-Octadecanoyl-sn-glycero-3-phospho-(1'-myo-inositol) from NIST14		C27H53O12P	600.327		0.0007	1.1075		M-H				Lipids and lipid-like molecules	Glycerophospholipids	Glycerophosphoinositols																						GNPS
6650	M601T71	1.1785	601.007	0.1273		Uridine diphosphate glucuronic Acid		MS1+MS2	0.58		Uridine diphosphate glucuronic acid	UDP-alpha-D-Glucuronate|UDP-D-Glucuronate|UDP-Glucuronate|UDPglucuronate|URIDINE-5'-diphosphATE-glucuronIC ACID|UDP-a-D-Glucuronate|UDP-a-D-Glucuronic acid|UDP-alpha-D-Glucuronic acid|UDP-Α-D-glucuronate|UDP-Α-D-glucuronic acid|UDP-D-Glucuronic acid|UDP-Glucuronic acid|UDPglucuronic acid|URIDINE-5'-diphosphate-glucuronate|URIDINE-5'-diphosphoric acid-glucuronic acid|Uridine diphosphate glucuronat…	C15H22N2O18P2	580.034	2616-64-0|63700-19-6	0.002	3.303		M+Na-2H	HMDB0000935	C00167	5884	Organoheterocyclic compounds	Lactones	Gamma butyrolactones		yes	yes	yes						yes												DICP	Nucleosides
6691	M604T675	11.2564	604.316	0.0354		LysoPC(22:5(7Z，10Z，13Z，16Z，19Z)/0:0)		MS1+MS2	0.56		LysoPC(22:5(7Z，10Z，13Z，16Z，19Z)/0:0)	1-Docosapentaenoyl-glycero-3-phosphocholine|1-Docosapentaenoyl-GPC|1-Docosapentaenoyl-GPC (22:5n3)|GPC(22:5n3)|LPC(22:5(7Z，10Z，13Z，16Z，19Z)/0:0)|LPC(22:5)|LPC(22:5/0:0)|LPC(22:5n3/0:0)|LPC(22:5W3/0:0)|LyPC(22:5)|LyPC(22:5/0:0)|LyPC(22:5n3/0:0)|LyPC(22:5W3/0:0)|LysoPC(22:5)|LysoPC(22:5/0:0)|LysoPC(22:5n3/0:0)|LysoPC(22:5W3/0:0)|Lysophosphatidylcholine(22:5(7Z，10Z，13Z，16Z，19Z)/0:0)|Lysophosphatidyl…	C30H52NO7P	569.348		0.0018	3.0442	20	M+Cl	HMDB0010403	C04230		Lipids and lipid-like molecules	Glycerophospholipids	Glycerophosphocholines		yes	yes							yes	yes											HMDB		lysoPC
6692	M604T663	11.0423	604.324	0.0423		LysoPC(22:5(4Z，7Z，10Z，13Z，16Z)/0:0)		MS1+MS2	0.51		LysoPC(22:5(4Z，7Z，10Z，13Z，16Z)/0:0)	1-Docosapentaenoyl-glycero-3-phosphocholine|1-Docosapentaenoyl-GPC|1-Docosapentaenoyl-GPC (22:5n6)|1-Osbondoyl-glycero-3-phosphocholine|GPC(22:5n6)|LPC 22:5(4Z，7Z，10Z，13Z，16Z)/0:0|LPC(22:5(4Z，7Z，10Z，13Z，16Z)/0:0)|LysoPC 22:5(4Z，7Z，10Z，13Z，16Z)/0:0|Lysophosphatidylcholine(22:5(4Z，7Z，10Z，13Z，16Z)/0:0)|PC 22:5(4Z，7Z，10Z，13Z，16Z)/0:0|PC(22:5(4Z，7Z，10Z，13Z，16Z)/0:0)|PC(22:5n6)|LPC(22:5)|LPC(22:5/0:0)|…	C30H52NO7P	569.348		0.0066	10.8557	20	M+Cl	HMDB0010402	C04230		Lipids and lipid-like molecules	Glycerophospholipids	Glycerophosphocholines		yes	yes							yes	yes											HMDB		lysoPC
6711	M606T58	0.9702	606.074	0.038		UDP-N-acetyl-alpha-D-galactosamine|Uridine 5'-diphospho-N-acetylgalactosamine|Uridine-5-diphosphoacetylgalactosamine		MS1+MS2	0.92		UDP-N-acetyl-alpha-D-galactosamine|Massbank:PR100211 Uridine 5'-diphospho-N-acetylgalactosamine|UDP-GalNAc|UDP-N-acetylgalactosamine|Uridine diphospho-2-acetamido-2-deoxy-D-galactose|Massbank:PR100619 Uridine 5'-diphospho-N-acetylgalactosamine|Massbank:PR100618 Uridine 5'-diphospho-N-acetylgalactosamine|Uridine 5'-diphospho-N-acetylgalactosamine|Uridine-5-diphosphoacetylgalactosamine|Uridine 5'-d…	(2R，3R，4R，5R，6R)-3-(Acetylamino)-4，5-dihydroxy-6-(hydroxymethyl)tetrahydro-2H-pyran-2-yl [(2R，3S，4R，5R)-5-(2，4-dioxo-3，4-dihydropyrimidin-1(2H)-yl)-3，4-dihydroxytetrahydrofuran-2-yl]methyl dihydrogen diphosphate (non-preferred name)|UDP-GalNac|URIDINE-diphosphATE-N-acetylgalactosamine|(2R，3R，4R，5R，6R)-3-(Acetylamino)-4，5-dihydroxy-6-(hydroxymethyl)tetrahydro-2H-pyran-2-yl [(2R，3S，4R，5R)-5-(2，4-di…	C17H27N3O17P2	607.082		0.0002	0.38	30	M-H	HMDB0060522			Nucleosides， nucleotides， and analogues	Pyrimidine nucleotides	Pyrimidine nucleotide sugars																						HMDB	Nucleotide-carbohydrates
6719	M606T712	11.8724	606.331	0.0287		LysoPC(22:4(7Z，10Z，13Z，16Z)/0:0)		MS1+MS2	0.54		LysoPC(22:4(7Z，10Z，13Z，16Z)/0:0)	1-(7Z，10Z，13Z，16Z-Docosatetraenoyl)-glycero-3-phosphocholine|1-Adrenoyl-glycero-3-phosphocholine|1-Adrenoyl-GPC|1-Adrenoyl-GPC (22:4)|1-Adrenoyl-sn-glycero-3-phosphocholine|GPC(22:4)|GPC(22:4/0:0)|LPC(22:4(7Z，10Z，13Z，16Z)/0:0)|LPC(22:4)|LPC(22:4/0:0)|LPC(22:4n6/0:0)|LPC(22:4W6/0:0)|LyPC(22:4)|LyPC(22:4/0:0)|LyPC(22:4n6/0:0)|LyPC(22:4W6/0:0)|LysoPC(22:4)|LysoPC(22:4/0:0)|LysoPC(22:4n6/0:0)|LysoPC(…	C30H54NO7P	571.364		0.002	3.2815	20	M+Cl	HMDB0010401	C04230		Lipids and lipid-like molecules	Glycerophospholipids	Glycerophosphocholines		yes	yes							yes	yes											HMDB		lysoPC
6720	M606T691	11.5137	606.34	0.1112		PC 20:2		MS1+MS2	0.6		PC 20:2	PC 2:0-18:2|PC 3:0-17:2|PC 4:0-16:2	C28H52NO8P	561.343		0.0014	2.2335		M+FA-H		C00157		Lipids and lipid-like molecules	Glycerophospholipids	Glycerophosphocholines																						MoNA	PC	PC
6721	M606T760	12.6651	606.375	0.0561		LPC 21:2		MS1+MS2	0.47		LPC 21:2	[M+H]+|[M+FA-H]-|[M+Hac-H]-	C29H56NO7P	561.379		0.0027	4.5183		M+HCOO		C04230|C04233		Lipids and lipid-like molecules	Glycerophospholipids	Glycerophosphocholines																						MsDial_Lipid	LPC	LPC
6738	M607T407	6.7908	607.38	0.019		MGDG 20:0		MS1+MS2	0.37		MGDG 20:0	MGDG 2:0-18:0|MGDG 3:0-17:0|MGDG 4:0-16:0|MGDG 5:0-15:0|MGDG 6:0-14:0|MGDG 7:0-13:0|MGDG 8:0-12:0|MGDG 9:0-11:0|MGDG 10:0-10:0	C29H54O10	562.372		0.0104	17.1261		M+FA-H		C03692		Lipids and lipid-like molecules	Glycerolipids	Glycosylglycerols																						MoNA	MGDG	MGDG
6739	M607T805	13.4157	607.471	0.1252		FAHFA 20:4/20:3		MS1+MS2	0.68		FAHFA 20:4/20:3		C40H64O4	608.481		0.0025	4.0504		M-H				Lipids and lipid-like molecules	Fatty Acyls	Fatty acid esters|Fatty acids and conjugates																						MsDial_Lipid	FAHFA	FAHFA
6753	M608T736	12.2618	608.355	0.0719		PC 20:1		MS1+MS2	0.61		PC 20:1	PC 2:0-18:1|PC 3:0-17:1|PC 4:0-16:1|PC 5:0-15:1|PC 6:0-14:1|PC 7:0-13:1	C28H54NO8P	563.359		0.0021	3.459		M+FA-H		C00157		Lipids and lipid-like molecules	Glycerophospholipids	Glycerophosphocholines																						MoNA	PC	PC
6775	M610T764	12.7412	610.367	0.0765		PC 20:0		MS1+MS2	0.39		PC 20:0	PC 2:0-18:0|PC 3:0-17:0|PC 4:0-16:0|PC 5:0-15:0|PC 6:0-14:0|PC 7:0-13:0|PC 8:0-12:0|PC 9:0-11:0|PC 10:0-10:0	C28H56NO8P	565.374		0.0059	9.5916		M+FA-H		C00157		Lipids and lipid-like molecules	Glycerophospholipids	Glycerophosphocholines																						MoNA	PC	PC
6791	M612T815	13.5836	611.506	0.0666		FAHFA 18:2/22:3		MS1+MS2	0.55		FAHFA 18:2/22:3		C40H68O4	612.512		0.0014	2.3538		M-H				Lipids and lipid-like molecules	Fatty Acyls	Fatty acid esters|Fatty acids and conjugates																						MsDial_Lipid	FAHFA	FAHFA
6803	M612T659	10.9762	612.329	0.0259		LPC 22:6		MS1+MS2	0.66		LPC 22:6	[M+H]+|[M+FA-H]-|[M+Hac-H]-	C30H50NO7P	567.332		0.0013	2.106		M+HCOO		C04230|C04233		Lipids and lipid-like molecules	Glycerophospholipids	Glycerophosphocholines																						MsDial_Lipid	LPC	LPC
6809	M613T65	1.0778	613.141	0.0455		Cytidine|CMP-N-acetylneuraminic acid|Cytidine 5'-monophosphate-N-acetylneuraminic acid		MS1+MS2	0.82		Cytidine 5'-monophosphate-N-acetylneuraminic acid	CMP-N-acetylneuraminate|CMP-N-acylneuraminate|Cytidine Monophosphate N-Acetylneuraminate|Cytidine Monophosphate N-Acetylneuraminic acid|Cytidine 5'-monophosphate N-acetylneuraminic acid|CMP-NeuNAc|CMP Acetylneuraminic acid|CMP-beta-Neu5ac|CMP-Nana|CMP-Neu5ac|CMP-Sialic acid|CYTIDINE-5'-monophosphATE-5-N-acetylneuraminIC ACID|Cytidine-5'-monophospho-N-acetylneuraminic acid|Cytidine-5'-monophosphon…	C20H31N4O16P	614.147	3063-71-6	0.001	1.6839		M-H	HMDB0001176	C00128	434	Nucleosides， nucleotides， and analogues	Pyrimidine nucleotides	Pyrimidine nucleotide sugars		yes								yes										yes		Metlin
6823	M614T853	14.2094	613.522	0.06		FAHFA 40:4		MS1+MS2	0.54		FAHFA 40:4	FAHFA 14:0/26:4|FAHFA 16:0/24:4|FAHFA 16:2/24:2|FAHFA 16:3/24:1|FAHFA 16:4/24:0|FAHFA 18:0/22:4|FAHFA 18:1/22:3|FAHFA 18:2/22:2|FAHFA 18:3/22:1|FAHFA 18:4/22:0|FAHFA 19:2/21:2|FAHFA 20:0/20:4|FAHFA 20:1/20:3|FAHFA 20:2/20:2|FAHFA 20:3/20:1|FAHFA 20:4/20:0|FAHFA 21:2/19:2|FAHFA 22:1/18:3|FAHFA 22:2/18:2|FAHFA 22:3/18:1|FAHFA 22:4/18:0|FAHFA 24:1/16:3|FAHFA 24:2/16:2|FAHFA 24:4/16:0|FAHFA 26:4/14:0	C40H70O4	614.527		0.0015	2.4274		M-H				Lipids and lipid-like molecules	Fatty Acyls	Fatty acid esters																						MoNA	FAHFA	FAHFA
6836	M614T675	11.2561	614.345	0.0322		LPC 22:5		MS1+MS2	0.8		LPC 22:5	[M+H]+|[M+FA-H]-|[M+Hac-H]-	C30H52NO7P	569.348		0.0015	2.5061		M+HCOO		C04230|C04233		Lipids and lipid-like molecules	Glycerophospholipids	Glycerophosphocholines																						MsDial_Lipid	LPC	LPC
6870	M616T712	11.8701	616.361	0.087		LPC 22:4		MS1+MS2	0.92		LPC 22:4	[M+H]+|[M+FA-H]-|[M+Hac-H]-	C30H54NO7P	571.364		0.0014	2.2547		M+HCOO		C04230|C04233		Lipids and lipid-like molecules	Glycerophospholipids	Glycerophosphocholines																						MsDial_Lipid	LPC	LPC
6877	M617T391	6.5088	617.259	1.002		APC		MS1+MS2	0.41		APC	1，2-Propanedione|2-Ketopropionaldehyde|2-Oxopropanal|2-Oxopropionaldehyde|Acetylformaldehyde|Acetylformyl|alpha-Ketopropionaldehyde|CH3COCHO|Pyruvic aldehyde|a-Ketopropionaldehyde|Α-ketopropionaldehyde|1-Ketopropionaldehyde|2-Keto propionaldehyde|2-oxo-Propionaldehyde|Ketopropionaldehyde|Methylglyoxal|Propanedione|Propanolone|Pyroracemic aldehyde|Aldehyde， pyruvic|Oxopropanal|APC CPD|7-Ethyl-10-(…	C33H38N4O8	618.269		0.0023	3.6681	10	M-H	HMDB0060661	C16542	6049	Organic oxygen compounds	Organooxygen compounds	Carbonyl compounds		yes					yes	yes		yes	yes	yes										HMDB
6878	M617T645	10.7478	617.271	0.0199		LPI 20:5		MS1+MS2	0.73		LPI 20:5	[M-H]-	C29H47O12P	618.28		0.0021	3.4241		M-H		C03819		Lipids and lipid-like molecules	Glycerophospholipids	Glycerophosphoinositols																						MsDial_Lipid	LPI	LPI
6893	M618T744	12.3974	618.375	0.0524		LPC 22:3		MS1+MS2	0.93		LPC 22:3	[M+H]+|[M+FA-H]-|[M+Hac-H]-	C30H56NO7P	573.379		0.0023	3.7837		M+HCOO		C04230|C04233		Lipids and lipid-like molecules	Glycerophospholipids	Glycerophosphocholines																						MsDial_Lipid	LPC	LPC
6900	M619T732	12.1952	619.287	0.4757		LPI 20:4		MS1+MS2	0.36		LPI 20:4	[M-H]-	C29H49O12P	620.296		0.0019	3.0093		M-H		C03819		Lipids and lipid-like molecules	Glycerophospholipids	Glycerophosphoinositols																						MsDial_Lipid	LPI	LPI
6901	M619T682	11.3635	619.288	0.0244		Phosphatidylinositol lyso 20:4|Phosphatidylinositol lyso 20		MS1+MS2	0.57		Massbank:UT001493 Phosphatidylinositol lyso 20:4|Massbank:UT002958 Phosphatidylinositol lyso 20:4|Massbank:UT002232 Phosphatidylinositol lyso 20:4|MoNA:77382 Phosphatidylinositol lyso 20:4|MoNA:197751 Phosphatidylinositol lyso 20:4|MoNA:149543 Phosphatidylinositol lyso 20:4|Phosphatidylinositol lyso 20:4|Phosphatidylinositol lyso 20		C29H49O12P	620.296		0.0007	1.0716	30	M-H				Lipids and lipid-like molecules	Glycerophospholipids	Glycerophosphoinositols																						MsDial_Meta	Natural Product; Glycerophospholipids; Glycerophosphoinositols; Monoacylglycerophosphoinositols
6902	M619T702	11.6978	619.289	0.0267		1-(5Z，8Z，11Z，14Z-Eicosatetraenoyl)-sn-glycero-3-phospho-(1'-myo-inositol)		MS1+MS2	0.64		Spectral Match to 1-(5Z，8Z，11Z，14Z-Eicosatetraenoyl)-sn-glycero-3-phospho-(1'-myo-inositol) from NIST14		C29H49O12P	620.296		0.0001	0.2202		M-H				Lipids and lipid-like molecules	Glycerophospholipids	Glycerophosphoinositols																						GNPS
6916	M620T791	13.1847	620.391	0.0531		LPC 22:2		MS1+MS2	0.75		LPC 22:2	[M+H]+|[M+FA-H]-|[M+Hac-H]-	C30H58NO7P	575.395		0.0024	3.8521		M+HCOO		C04230|C04233		Lipids and lipid-like molecules	Glycerophospholipids	Glycerophosphocholines																						MsDial_Lipid	LPC	LPC
6928	M621T1079	17.9773	621.303	0.0277		LPI 20:3		MS1+MS2	0.77		LPI 20:3	[M-H]-	C29H51O12P	622.312		0.0018	2.9192		M-H		C03819		Lipids and lipid-like molecules	Glycerophospholipids	Glycerophosphoinositols																						MsDial_Lipid	LPI	LPI
6945	M622T836	13.9314	622.407	0.1167		LPC 22:1		MS1+MS2	0.67		LPC 22:1	[M+H]+|[M+FA-H]-|[M+Hac-H]-	C30H60NO7P	577.411		0.0018	2.9561		M+HCOO		C04230|C04233		Lipids and lipid-like molecules	Glycerophospholipids	Glycerophosphocholines																						MsDial_Lipid	LPC	LPC
7011	M626T738	12.3024	626.402	0.0723		HexCer 9:0;2O/16:4		MS1+MS2	0.53		HexCer 9:0;2O/16:4		C31H53NO8	567.377		0.0108	17.2131		M+CH3COO				Lipids and lipid-like molecules	Sphingolipids	Glycosphingolipids																						MsDial_Lipid	HexCer_NDS	HexCer
7071	M630T688	11.4664	630.339	0.0693		PC 22:4		MS1+MS2	0.48		PC 22:4	PC 2:0-20:4|PC 4:0-18:4|PC 6:0-16:4	C30H52NO8P	585.343		0.0024	3.7349		M+FA-H		C00157		Lipids and lipid-like molecules	Glycerophospholipids	Glycerophosphocholines																						MoNA	PC	PC
7084	M631T675	11.2561	631.341	0.0571		PG 26:3		MS1+MS2	0.31		PG 26:3	PG 4:0-22:3|PG 6:0-20:3|PG 8:0-18:3|PG 10:0-16:3	C32H57O10P	632.369		0.0204	32.3671		M-H		C00344		Lipids and lipid-like molecules	Glycerophospholipids	Glycerophosphoglycerols																						MoNA	PG	PG
7090	M632T59	0.9776	632.203	0.047		3'-Sialyllactose		MS1+MS2	0.61		3'-Sialyllactose|HMDB:HMDB00825-1174 3'-Sialyllactose|HMDB:HMDB00825-1173 3'-Sialyllactose|HMDB:HMDB00825-1175 3'-Sialyllactose	3'-a-Sialyllactose|(2->3')-a-Sialyllactose|N-acetylneuraminoyllactose|3'-N-Acetylneuraminyl-D-lactose|3'-Sialyl-D-lactose|32-N-Acetyl-a-neuraminyllactose|3'-Monosialyllactose|a2，3-Sialyllactose|a-Neu5Ac-(2->3)-b-D-Gal-(1->4)-D-Glc|3'-(N-Acetyl-a-neuraminosyl)lactose|3'-α-Sialyllactose|(2->3')-α-Sialyllactose|32-N-Acetyl-α-neuraminyllactose|3'-(N-Acetyl-α-neuraminosyl)lactose|3'-N-Acetylneuraminyl…	C23H39NO19	633.212	35890-38-1	0.0017	2.7333		M-H	HMDB0000825	G00436	3628|5788	Organic oxygen compounds	Organooxygen compounds	Carbohydrates and carbohydrate conjugates		yes										yes					yes			yes		Metlin
7133	M636T805	13.4233	635.505	0.1278		FAHFA 42:7		MS1+MS2	0.57		FAHFA 42:7	FAHFA 16:3/26:4|FAHFA 18:3/24:4|FAHFA 18:5/24:2|FAHFA 20:2/22:5|FAHFA 20:3/22:4|FAHFA 20:4/22:3|FAHFA 20:5/22:2|FAHFA 22:3/20:4|FAHFA 22:4/20:3|FAHFA 22:5/20:2|FAHFA 22:6/20:1|FAHFA 24:4/18:3|FAHFA 26:4/16:3	C42H68O4	636.512		0.001	1.6355		M-H				Lipids and lipid-like molecules	Fatty Acyls	Fatty acid esters																						MoNA	FAHFA	FAHFA
7220	M642T727	12.1138	642.375	0.0639		LPC 24:5-SN1|LPC 24:5-SN2|LPC 24:5		MS1+MS2	0.62		LPC 24:5-SN1|LPC 24:5-SN2|LPC 24:5		C32H56NO7P	597.379		0.0028	4.4207		M+HCOO		C04230|C04233		Lipids and lipid-like molecules	Glycerophospholipids	Glycerophosphocholines																						MsDial_Lipid	LPC	LPC
7243	M644T764	12.7372	644.391	0.0301		LPC 24:4		MS1+MS2	0.62		LPC 24:4	[M+H]+|[M+FA-H]-|[M+Hac-H]-	C32H58NO7P	599.395		0.0024	3.7087		M+HCOO		C04230|C04233		Lipids and lipid-like molecules	Glycerophospholipids	Glycerophosphocholines																						MsDial_Lipid	LPC	LPC
7250	M645T699	11.6449	645.293	0.2098		LPI 22:5		MS1+MS2	0.69		LPI 22:5	[M-H]-	C31H51O12P	646.312		0.0111	17.2227		M-H		C03819		Lipids and lipid-like molecules	Glycerophospholipids	Glycerophosphoinositols																						MsDial_Lipid	LPI	LPI
7277	M647T1078	17.9747	647.318	0.0591		LPI 22:4		MS1+MS2	0.69		LPI 22:4	[M-H]-	C31H53O12P	648.327		0.0018	2.7247		M-H		C03819		Lipids and lipid-like molecules	Glycerophospholipids	Glycerophosphoinositols																						MsDial_Lipid	LPI	LPI
7368	M655T794	13.2372	655.421	0.0378		PA(18:3(9Z，12Z，15Z)/15:0)		MS1+MS2	0.32		PA(18:3(9Z，12Z，15Z)/15:0)	1-alpha-linolenoyl-2-pentadecanoyl-sn-glycero-3-phosphate |1-alpha-linolenoyl-2-pentadecanoyl-sn-phosphatidic acid |PA(18:3/15:0) |PA(18:3n3/15:0) |PA(18:3w3/15:0) |PA(33:3) |Phosphatidic acid(18:3(9Z，12Z，15Z)/15:0) |Phosphatidic acid(18:3/15:0) |Phosphatidic acid(18:3n3/15:0) |Phosphatidic acid(18:3w3/15:0) |Phosphatidic acid(33:3) |Phosphatidate(18:3(9Z，12Z，15Z)/15:0) |Phosphatidate(18:3/15:0) …	C36H65O8P	656.442		0.0138	21.0638	40	M-H	HMDB0115002	C00416		Lipids and lipid-like molecules	Glycerophospholipids	Glycerophosphates		yes	yes																			HMDB		PA
7404	M660T822	13.6934	659.545	0.0433		Glycerol 1-hexadecanoate|1-Monopalmitin		MS1+MS2	0.67				C19H38O4	330.277	542-44-9	0.0021	3.2134		2M-H			24076	Lipids and lipid-like molecules	Glycerolipids	Monoradylglycerols		yes																				DICP	Monoacylglycerols
7422	M661T365	6.0828	661.406	0.0378		PG 28:2		MS1+MS2	0.31		PG 28:2	PG 2:0-26:2|PG 4:0-24:2|PG 6:0-22:2|PG 7:0-21:2|PG 8:0-20:2|PG 9:0-19:2|PG 10:0-18:2|PG 11:0-17:2|PG 12:0-16:2|PG 13:1-15:1|PG 14:1-14:1	C34H63O10P	662.416		0.0027	4.0593		M-H		C00344		Lipids and lipid-like molecules	Glycerophospholipids	Glycerophosphoglycerols																						MoNA	PG	PG
7428	M662T65	1.0868	662.101	0.0661		alpha-Nicotinamide adenine dinucleotide		MS1+MS2	0.82				C21H27N7O14P2	663.109	7298-93-3	0.0011	1.6943		M-H																												DICP
7444	M663T115	1.9153	663.103	0.0847		NAD+|beta-Nicotinamide adenine dinucleotide hydrate|NAD		MS1+MS2	0.39		NAD+|beta-Nicotinamide adenine dinucleotide hydrate|NAD	Nicotinamide dinucleotide|NAD|beta-NAD	[C21H28N7O14P2]+	664.117	53-84-9	0.0063	9.5714		M-H	HMDB0000902	C00003		Nucleosides， nucleotides， and analogues	(5'->5')-dinucleotides			yes								yes	yes									yes		MoNA	Natural Product|Vitamin
7458	M664T65	1.0873	664.116	0.0433		beta-Nicotinamide adenine dinucleotide， reduced		MS1+MS2	0.57				C21H29N7O14P2	665.125	104809-32-7	0.0019	2.8186		M-H																												DICP	Nucleosides
7489	M667T535	8.914	667.189	0.04		Penicillin G		MS1+MS2	0.67		Penicillin G|Penicillin G; LC-tDDA; CE10|Penicillin G; LC-tDDA; CE20|Penicillin G; LC-tDDA; CE30|Penicillin G; LC-tDDA; CE40|Penicillin G; AIF; CE0; CorrDec|Penicillin G; AIF; CE10; CorrDec|Penicillin G; AIF; CE30; CorrDec|Penicillin G; AIF; CE0; MS2Dec|Penicillin G; AIF; CE10; MS2Dec|Penicillin G; AIF; CE30; MS2Dec	(2S，5R，6R)-3，3-Dimethyl-7-oxo-6-(phenylacetamido)-4-thia-1-azabicyclo[3.2.0]heptane-2-carboxylic acid|6-(2-Phenylacetamido)penicillanic acid|Bencilpenicilina|Bensylpenicillin|Benzyl benicillin|Benzylpenicilline|Benzylpenicillinic acid|Benzylpenicillinum|Free penicillin II|PCG|PG|Benzylpenicillin|(2S，5R，6R)-3，3-Dimethyl-7-oxo-6-(phenylacetamido)-4-thia-1-azabicyclo[3.2.0]heptane-2-carboxylate|6-(2…	C16H18N2O4S	334.099	61-33-6	0.001	1.433		2M-H	HMDB0015186	C05551	1735|316491	Organic acids and derivatives	Carboxylic acids and derivatives	Amino acids， peptides， and analogues							yes			yes	yes	yes										DICP	Penicillins
7502	M668T822	13.695	667.532	0.09		DG(i-16:0/0:0/PGF1alpha)		MS1+MS2	0.36		DG(i-16:0/0:0/PGF1alpha)	(2R)-3-({7-[(1R，2R，3R，5S)-3，5-dihydroxy-2-[(1E，3S)-3-hydroxyoct-1-en-1-yl]cyclopentyl]heptanoyl}oxy)-2-hydroxypropyl 14-methylpentadecanoic acid|	C39H72O8	668.523		0.0163	24.3895	10	M-H	HMDB0299334	C00165		Lipids and lipid-like molecules	Glycerolipids	Diradylglycerols																					yes	HMDB		DG
7841	M698T829	13.8199	698.416	0.0525		Tris(4-tert-butyl-3-hydroxy-2，6-dimethylbenzyl) isocyanurate		MS1+MS2	0.72		Spectral Match to Tris(4-tert-butyl-3-hydroxy-2，6-dimethylbenzyl) isocyanurate from NIST14		C42H57N3O6	699.425		0.0016	2.3432		M-H				Benzenoids	Benzene and substituted derivatives	Xylenes																						GNPS
7861	M701T1079_1	17.9909	700.526	0.3113		PE O-16:1_18:1		MS1+MS2	0.53		PE O-16:1_18:1		C39H76NO7P	701.536		0.0023	3.3409		M-H				Lipids and lipid-like molecules	Glycerophospholipids	Glycerophosphoethanolamines																						MsDial_Lipid	EtherPE	PE
8020	M715T1079	17.9895	714.506	0.2114		PE 34:2		MS1+MS2	0.52		Massbank:LQB00185 PE 34:2|Massbank:LQB00176 PE 34:2|Massbank:LQB00571 PE 34:2|Massbank:LQB00562 PE 34:2|PE 34:2	PE 8:0-26:2|PE 10:0-24:2|PE 12:0-22:2|PE 13:0-21:2|PE 13:1-21:1|PE 14:0-20:2|PE 14:1-20:1|PE 15:0-19:2|PE 15:1-19:1|PE 16:0-18:2|PE 16:1-18:1|PE 18:0-16:2|PE 17:0-17:2|PE 17:1-17:1	C39H74NO8P	715.515		0.0014	1.9663		M-H		C00350		Lipids and lipid-like molecules	Glycerophospholipids	Glycerophosphoethanolamines																						MoNA	PE	PE
8089	M720T331	5.519	720.284	0.0677		Trypanothione disulfide		MS1+MS2	0.58		Trypanothione disulfide	2-AMINO-4-[4-(4-amino-4-carboxy-butyrylamino)-5，8，19，22-tetraoxo-1，2-dithia-6，9，13，18，21-pentaaza-cyclotetracos-23-ylcarbamoyl]-butyrIC ACID|Oxidized trypanothione|Trypanothiondisulfid|TSST|2-AMINO-4-[4-(4-amino-4-carboxy-butyrylamino)-5，8，19，22-tetraoxo-1，2-dithia-6，9，13，18，21-pentaaza-cyclotetracos-23-ylcarbamoyl]-butyrate|Trypanothiondisulphid|Trypanothione disulphide|N(1)，N(8)-Bis(gamma-glu-h…	C27H47N9O10S2	721.289		0.0023	3.1506	10	M-H	HMDB0060521	C03170		Organic acids and derivatives	Carboxylic acids and derivatives	Amino acids， peptides， and analogues																						HMDB
8115	M723T911	15.1883	722.511	0.4785		PE O-16:1_20:4		MS1+MS2	0.69		PE O-16:1_20:4		C41H74NO7P	723.52		0.0018	2.4779		M-H				Lipids and lipid-like molecules	Glycerophospholipids	Glycerophosphoethanolamines																						MsDial_Lipid	EtherPE	PE
8159	M727T1080	17.992	726.543	0.2791		(2-aminoethoxy)[2-[octadec-9-enoyloxy]-3-[octadeca-1.11-dien-1-yloxy]propoxy]phosphinic acid		MS1+MS2	0.65		(2-aminoethoxy)[2-[octadec-9-enoyloxy]-3-[octadeca-1.11-dien-1-yloxy]propoxy]phosphinic acid		C41H78NO7P	727.552		0.0015	2.0514		M-H	HMDB0011408	C00350		Lipids and lipid-like molecules	Glycerophospholipids	Glycerophosphoethanolamines		yes	yes							yes					yes							MsDial_Meta		PE
8183	M729T1080	17.992	728.556	0.0961		PE(P-18:0/18:1(9Z))|1-(1Z-Octadecenyl)-2-(9Z-octadecenoyl)-sn-glycero-3-phosphoethanolamine|PE(P-18:0_18:1) - (2-aminoethoxy)[3-[octadec-1-en-1-yloxy]-2-[octadec-9-enoyloxy]propoxy]phosphinic acid|(2-aminoethoxy)[3-[octadec-1-en-1-yloxy]-2-[octadec-9-enoyloxy]propoxy]phosphinic acid		MS1+MS2	0.51		PE(P-18:0/18:1(9Z))|Spectral Match to 1-(1Z-Octadecenyl)-2-(9Z-octadecenoyl)-sn-glycero-3-phosphoethanolamine from NIST14|PE(P-18:0_18:1) - (2-aminoethoxy)[3-[octadec-1-en-1-yloxy]-2-[octadec-9-enoyloxy]propoxy]phosphinic acid|(2-aminoethoxy)[3-[octadec-1-en-1-yloxy]-2-[octadec-9-enoyloxy]propoxy]phosphinic acid	1-(1-Enyl-stearoyl)-2-oleoyl-gpe|1-(1Z-Octadecenyl)-2-(9Z-octadecenoyl)-sn-glycero-3-phosphoethanolamine|GPE(p-18:0/18:1)|1-(1Z-Octadecenyl)-2-oleoyl-sn-glycero-3-phosphoethanolamine|1-(1-Enyl-stearoyl)-2-oleoyl-sn-glycero-3-phosphoethanolamine|1-(1Z-Octadecenyl)-2-oleoyl-gpe|1-(1Z-Octadecenyl)-2-oleoyl-sn-glycero-phosphatidylethanolamine|GPE(18:1/18:1)|GPE(36:2)|GPE(O-18:1(1Z)/18:1(9Z))|GPE(O-18…	C41H80NO7P	729.567	144371-68-6	0.0035	4.8597		M-H	HMDB0011375	C00350		Lipids and lipid-like molecules	Glycerophospholipids	Glycerophosphoethanolamines		yes	yes							yes					yes							GNPS		PE
8263	M736T1079	17.9844	736.493	0.0542		PE 36:5		MS1+MS2	0.56		Massbank:LQB00573 PE 36:5|Massbank:LQB00187 PE 36:5|Massbank:LQB00179 PE 36:5|Massbank:LQB00565 PE 36:5|PE 36:5	PE 14:0-22:5|PE 14:1-22:4|PE 16:0-20:5|PE 16:1-20:4|PE 16:2-20:3|PE 20:2-16:3|PE 20:1-16:4|PE 18:0-18:5|PE 18:1-18:4|PE 18:2-18:3	C41H72NO8P	737.5		0.0008	1.1475		M-H		C00350		Lipids and lipid-like molecules	Glycerophospholipids	Glycerophosphoethanolamines																						MoNA	PE	PE
8279	M739T851	14.179	738.506	0.3521		PE(16:0/20:4(5Z，8Z，11Z，14Z))		MS1+MS2	0.37		PE(16:0/20:4(5Z，8Z，11Z，14Z))	5，8，11，14-Eicosatetraenoic acid， 1-[[[(2-aminoethoxy)hydroxyphosphinyl]oxy]methyl]-2-[(1-oxohexadecyl)oxy]ethyl ester， [R-(all-Z)]-|PE(16:0/20:4)|GPEtn(16:0/20:4(5Z，8Z，11Z，14Z))|1-Hexadecanoyl-2-(5Z，8Z，11Z，14Z-eicosatetraenoyl)-sn-glycero-3-phosphoethanolamine|1-Hexadecanoyl-2-(5Z，8Z，11Z，14Z-eicosatetraenoyl)-sn-glycero-3-phosphoethanolamine zwitterion|1-Hexadecanoyl-2-arachidonoyl-sn-glycero-3-p…	C41H74NO8P	739.515	70812-59-8	0.002	2.7149	20	M-H	HMDB0008937	C00350	40495	Lipids and lipid-like molecules	Glycerophospholipids	Glycerophosphoethanolamines		yes	yes							yes					yes							HMDB		PE
8304	M741T1079	17.982	740.522	0.2391		PE 36:3		MS1+MS2	0.66		Massbank:LQB00209 PE 36:3|Massbank:LQB00595 PE 36:3|PE 36:3	PE 14:0-22:3|PE 14:1-22:2|PE 15:1-21:2|PE 16:0-20:3|PE 16:1-20:2|PE 20:1-16:2|PE 20:0-16:3|PE 17:1-19:2|PE 19:1-17:2|PE 18:0-18:3|PE 18:1-18:2	C41H76NO8P	741.531		0.0017	2.2349		M-H		C00350		Lipids and lipid-like molecules	Glycerophospholipids	Glycerophosphoethanolamines																						MsDial_Meta	PE	PE
8320	M742T65	1.0778	742.067	0.0501		beta-Nicotinamide Adenine Dinucleotide Phosphate		MS1+MS2	0.39		BETA-NICOTINAMIDE ADENINE DINUCLEOTIDE PHOSPHATE		C21H28N7O17P3	743.076	698999-85-8	0.0014	1.8224		M-H	HMDB0246919|HMDB0304435	C00006		Nucleosides， nucleotides， and analogues|Organic acids and derivatives	(5'->5')-dinucleotides|Carboxylic acids and derivatives	Amino acids， peptides， and analogues											yes											GNPS
8321	M742T96	1.6082	742.068	0.0953		NADP		MS1+MS2	0.54		NADP	Codehydrase II|Codehydrogenase II|Coenzyme II|NAD phosphate|NADP nicotinamide-adenine-dinucleotide phosphATE|TPN|Triphosphopyridine nucleotide|NAD phosphoric acid|NADP nicotinamide-adenine-dinucleotide phosphoric acid|Dinucleotide phosphate， nicotinamide-adenine|NADPH|Nicotinamide-adenine dinucleotide phosphate|Nicotinamide adenine dinucleotide phosphate|Nucleotide， triphosphopyridine|Phosphate， …	C21H28N7O17P3	743.076	53-59-8|698999-85-8	0.0005	0.6095		M-H	HMDB0000217|HMDB0246919	C00006		Benzenoids|Nucleosides， nucleotides， and analogues	Phenols|(5'->5')-dinucleotides	Benzenediols		yes	yes	yes						yes	yes									yes		HMDB
8327	M743T822	13.6943	742.537	0.3528		PE 36:2		MS1+MS2	0.54		Massbank:LQB00196 PE 36:2|Massbank:LQB00582 PE 36:2|Massbank:LQB00208 PE 36:2|Massbank:LQB00594 PE 36:2|PE 36:2	PE 10:0-26:2|PE 12:0-24:2|PE 14:0-22:2|PE 14:1-22:1|PE 15:0-21:2|PE 15:1-21:1|PE 16:0-20:2|PE 16:1-20:1|PE 20:0-16:2|PE 17:0-19:2|PE 17:1-19:1|PE 19:0-17:2|PE 18:0-18:2|PE 18:1-18:1	C41H78NO8P	743.547		0.0021	2.835		M-H		C00350		Lipids and lipid-like molecules	Glycerophospholipids	Glycerophosphoethanolamines																						GNPS	PE	PE
8340	M743T1079_2	17.985	743.489	0.3347		PG 34:3		MS1+MS2	0.3		Massbank:LQB00254 PG 34:3|Massbank:LQB00640 PG 34:3|Massbank:LQB00255 PG 34:3|Massbank:LQB00641 PG 34:3|PG 34:3	PG 12:0-22:3|PG 13:1-21:2|PG 14:0-20:3|PG 14:1-20:2|PG 15:1-19:2|PG 16:0-18:3|PG 16:1-18:2|PG 18:1-16:2|PG 18:0-16:3|PG 17:1-17:2	C40H73O10P	744.494		0.002	2.6427		M-H		C00344		Lipids and lipid-like molecules	Glycerophospholipids	Glycerophosphoglycerols																						GNPS	PG	PG
8344	M744T66	1.0927	744.082	0.0439		NADPH		MS1+MS2	0.52		NADPH|NADPH - 40.0 eV|NADPH - 30.0 eV	TPNH|Nicotinamide Adenine Dinucleotide Phosphate|Triphosphopyridine nucleotide|Dihydronicotinamide-adenine dinucleotide phosphate|NADPH dihydro-nicotinamide-adenine-dinucleotide phosphATE|Reduced nicotinamide adenine dinucleotide phosphate|Reduced nicotinamide-adenine dinucleotide phosphate|Dihydronicotinamide-adenine dinucleotide phosphoric acid|NADPH dihydro-nicotinamide-adenine-dinucleotide ph…	C21H30N7O17P3	745.091	2646-71-1|53-57-6	0.0013	1.7503		M-H	HMDB0000221	C00005	3691	Nucleosides， nucleotides， and analogues	(5'->5')-dinucleotides			yes	yes	yes						yes	yes									yes		GNPS
8357	M746T1079	17.9831	745.503	0.1678		PG 16:1_18:1		MS1+MS2	0.62		PG 16:1_18:1		C40H75O10P	746.51		0.0001	0.1539		M-H		C00344		Lipids and lipid-like molecules	Glycerophospholipids	Glycerophosphoglycerols																						MsDial_Lipid	PG	PG
8358	M746T776	12.9319	745.549	0.4058		SM 31:2;2O/3:0		MS1+MS2	0.71		SM 31:2;2O/3:0		C39H77N2O6P	700.552		0.0013	1.777		M+HCOO		C00550		Lipids and lipid-like molecules	Sphingolipids	Phosphosphingolipids																						MsDial_Lipid	SM	SM
8359	M746T797	13.2818	745.549	0.2966		SM 25:2;2O/9:0		MS1+MS2	0.55		SM 25:2;2O/9:0		C39H77N2O6P	700.552		0.0012	1.6428		M+HCOO		C00550		Lipids and lipid-like molecules	Sphingolipids	Phosphosphingolipids																						MsDial_Lipid	SM	SM
8369	M747T874	14.5622	746.511	0.3698		PE(O-22:6_16:1) - 1-(((2-aminoethoxy)(hydroxy)phosphoryl)oxy)-3-((docosa-5.7.9.11.13.15-hexaen-1-yl)oxy)propan-2-yl-hexadec-9-enoate		MS1+MS2	0.51		PE(O-22:6_16:1) - 1-(((2-aminoethoxy)(hydroxy)phosphoryl)oxy)-3-((docosa-5.7.9.11.13.15-hexaen-1-yl)oxy)propan-2-yl-hexadec-9-enoate		C43H74NO7P	747.52		0.0024	3.202		M-H				Lipids and lipid-like molecules	Glycerophospholipids	Glycerophosphoethanolamines																						GNPS		PE
8370	M747T851	14.1762	746.511	0.4341		Phosphatidylethanolamine alkenyl 16:0_22:6		MS1+MS2	0.59		Massbank:UT001411 Phosphatidylethanolamine alkenyl 16:0-22:6|Massbank:UT002880 Phosphatidylethanolamine alkenyl 16:0-22:6|Massbank:UT002151 Phosphatidylethanolamine alkenyl 16:0-22:6|MoNA:86645 Phosphatidylethanolamine alkenyl 16:0-22:6|MoNA:171410 Phosphatidylethanolamine alkenyl 16:0-22:6|MoNA:122964 Phosphatidylethanolamine alkenyl 16:0-22:6|Phosphatidylethanolamine alkenyl 16:0-22:6		C43H74NO7P	747.52		0.0024	3.202		M-H				Lipids and lipid-like molecules	Glycerophospholipids	Glycerophosphoethanolamines																						GNPS	Natural Product; Glycerophospholipids; Glycerophosphoethanolamines; 1Z-alkenyl，2-acylglycerophosphoethanolamines
8371	M747T822	13.6951	746.511	0.4338		PE 38:7e		MS1+MS2	0.5		PE 38:7e	PE 16:1e/22:6|PE 16:2e/22:5|PE 18:2e/20:5|PE 18:3e/20:4|PE 18:4e/20:3|PE 18:5e/20:2|PE 20:3e/18:4|PE 20:4e/18:3|PE 20:5e/18:2|PE 22:3e/16:4|PE 22:4e/16:3|PE 22:5e/16:2|PE 22:6e/16:1	C43H74NO7P	747.52		0.0015	1.9964		M-H		C00350		Lipids and lipid-like molecules	Glycerophospholipids	Glycerophosphoethanolamines																						MoNA	EtherPE	PE
8397	M749T822	13.6924	748.523	0.1617		PC 30:1		MS1+MS2	0.33		Massbank:LQB00085 PC 30:1|Massbank:LQB00471 PC 30:1|Massbank:LQB00084 PC 30:1|Massbank:LQB00470 PC 30:1|PC 30:1	PC 4:0-26:1|PC 6:0-24:1|PC 8:0-22:1|PC 9:0-21:1|PC 10:0-20:1|PC 11:0-19:1|PC 12:0-18:1|PC 13:0-17:1|PC 17:0-13:1|PC 14:0-16:1|PC 16:0-14:1|PC 15:0-15:1	C38H74NO8P	703.515		0.0098	13.0858		M+FA-H		C00157		Lipids and lipid-like molecules	Glycerophospholipids	Glycerophosphocholines																						MoNA	PC	PC
8399	M749T873_1	14.5549	748.526	0.4723		PE O-18:2_20:4		MS1+MS2	0.8		PE O-18:2_20:4		C43H76NO7P	749.536		0.0029	3.9283		M-H				Lipids and lipid-like molecules	Glycerophospholipids	Glycerophosphoethanolamines																						MsDial_Lipid	EtherPE	PE
8400	M749T1079	17.9875	748.527	0.2681		PE(22:5(4Z，7Z，10Z，13Z，16Z)/P-16:0)		MS1+MS2	0.33		PE(22:5(4Z，7Z，10Z，13Z，16Z)/P-16:0)	Glycerophosphoethanolamine|1-(4Z，7Z，10Z，13Z，16Z-Docosapentaenoyl)-2-(1Z-hexadecenyl)-sn-glycero-3-phosphoethanolamine|Glycerophosphoethanolamine(22:5(4Z，7Z，10Z，13Z，16Z)/p-16:0)|PE(22:5)|GPEtn(22:5)|Phophatidylethanolamine(22:5)|PE(22:5/P-16:0)|GPEtn(22:5/P-16:0)|Phophatidylethanolamine(22:5/p-16:0)|(2-Aminoethoxy)[(2R)-3-[(7Z，10Z，13Z，16Z)-docosa-4，7，10，13，16-pentaenoyloxy]-2-[(1Z)-hexadec-1-en-1-…	C43H76NO7P	749.536		0.0015	2.0579	20	M-H	HMDB0009642	C00350		Lipids and lipid-like molecules	Glycerophospholipids	Glycerophosphoethanolamines		yes	yes							yes												HMDB		PE
8401	M749T910	15.168	748.528	0.5665		PE(20:4(8Z，11Z，14Z，17Z)/P-18:1(11Z))		MS1+MS2	0.41		PE(20:4(8Z，11Z，14Z，17Z)/P-18:1(11Z))	Glycerophosphoethanolamine|1-(8Z，11Z，14Z，17Z-Eicosapentaenoyl)-2-(1Z，11Z-octadecadienyl)-sn-glycero-3-phosphoethanolamine|Glycerophosphoethanolamine(20:4(8Z，11Z，14Z，17Z)/p-18:1(11Z))|PE(20:5)|GPEtn(20:5)|Phophatidylethanolamine(20:5)|PE(20:4/P-18:1)|GPEtn(20:4/P-18:1)|Phophatidylethanolamine(20:4/p-18:1)|(2-Aminoethoxy)[(2R)-3-[(8Z，11Z，14Z，17Z)-icosa-8，11，14，17-tetraenoyloxy]-2-[(1Z，11Z)-octadeca…	C43H76NO7P	749.536		0.0011	1.5235	10	M-H	HMDB0009446	C00350		Lipids and lipid-like molecules	Glycerophospholipids	Glycerophosphoethanolamines		yes	yes							yes												HMDB		PE
8425	M751T911	15.179	750.538	0.4545		PE(P-18:0/20:4(5Z，8Z，11Z，14Z))|1-(1Z-Octadecenyl)-2-(5Z，8Z，11Z，14Z-eicosatetraenoyl)-sn-glycero-3-phosphoethanolamine|PE(P-18:0_20:4) - (2-aminoethoxy)[2-[icosa-5.8.11.14-tetraenoyloxy]-3-[octadec-1-en-1-yloxy]propoxy]phosphinic acid|(2-aminoethoxy)[2-[icosa-5.8.11.14-tetraenoyloxy]-3-[octadec-1-en-1-yloxy]propoxy]phosphinic acid		MS1+MS2	0.4		PE(P-18:0/20:4(5Z，8Z，11Z，14Z))|Spectral Match to 1-(1Z-Octadecenyl)-2-(5Z，8Z，11Z，14Z-eicosatetraenoyl)-sn-glycero-3-phosphoethanolamine from NIST14|PE(P-18:0_20:4) - (2-aminoethoxy)[2-[icosa-5.8.11.14-tetraenoyloxy]-3-[octadec-1-en-1-yloxy]propoxy]phosphinic acid|(2-aminoethoxy)[2-[icosa-5.8.11.14-tetraenoyloxy]-3-[octadec-1-en-1-yloxy]propoxy]phosphinic acid	1-(1Z-Octadecenyl)-2-(5Z，8Z，11Z，14Z- eicosatetraenoyl)-sn-glycero-3-phosphoethanolamine|1-(1Z-Octadecenyl)-2-(5Z，8Z，11Z，14Z-icosatetraenoyl)-sn-glycero-3-phosphoethanolamine zwitterion|1-(1-Enyl-stearoyl)-2-arachidonoyl-sn-glycero-3-phosphoethanolamine|1-(1Z-Octadecenyl)-2-(5Z，8Z，11Z，14Z-eicosatetraenoyl)-sn-glycero-3-phosphoethanolamine|1-Alkenyl-2-acyl-glycerophosphoethanolamine|GPE(O-18:1(1Z)/…	C43H78NO7P	751.552	144371-69-7	0.0066	8.781		M-H	HMDB0005779	C00350	6548	Lipids and lipid-like molecules	Glycerophospholipids	Glycerophosphoethanolamines		yes	yes							yes												GNPS		PE
8426	M751T1079	17.9909	750.539	0.3828		Phosphatidylethanolamine alkenyl 18:0_20:4		MS1+MS2	0.61		Massbank:UT002161 Phosphatidylethanolamine alkenyl 18:0-20:4|Massbank:UT002644 Phosphatidylethanolamine alkenyl 18:0-20:4|Massbank:UT001911 Phosphatidylethanolamine alkenyl 18:0-20:4|Massbank:UT001170 Phosphatidylethanolamine alkenyl 18:0-20:4|Massbank:UT001421 Phosphatidylethanolamine alkenyl 18:0-20:4|Massbank:UT002889 Phosphatidylethanolamine alkenyl 18:0-20:4|MoNA:71054 Phosphatidylethanolami…		C43H78NO7P	751.552		0.0057	7.5818		M-H				Lipids and lipid-like molecules	Glycerophospholipids	Glycerophosphoethanolamines																						GNPS	Natural Product; Glycerophospholipids; Glycerophosphoethanolamines; 1Z-alkenyl，2-acylglycerophosphoethanolamines
8427	M751T769	12.8175	750.54	0.3666		PE 38:5e		MS1+MS2	0.34		PE 38:5e	PE 14:1e/24:4|PE 16:0e/22:5|PE 16:1e/22:4|PE 16:2e/22:3|PE 18:0e/20:5|PE 18:1e/20:4|PE 18:2e/20:3|PE 18:3e/20:2|PE 18:4e/20:1|PE 18:5e/20:0|PE 20:3e/18:2|PE 20:4e/18:1|PE 20:5e/18:0|PE 22:3e/16:2|PE 22:4e/16:1|PE 22:5e/16:0	C43H78NO7P	751.552		0.0045	5.983		M-H		C00350		Lipids and lipid-like molecules	Glycerophospholipids	Glycerophosphoethanolamines																						MoNA	EtherPE	PE
8576	M765T874	14.5622	764.521	0.429		(2-aminoethoxy)[2-[icosa-5.8.11.14-tetraenoyloxy]-3-[octadec-11-enoyloxy]propoxy]phosphinic acid		MS1+MS2	0.53		(2-aminoethoxy)[2-[icosa-5.8.11.14-tetraenoyloxy]-3-[octadec-11-enoyloxy]propoxy]phosphinic acid		C43H76NO8P	765.531		0.0022	2.8188		M-H	HMDB0009036	C00350		Lipids and lipid-like molecules	Glycerophospholipids	Glycerophosphoethanolamines		yes	yes							yes												MsDial_Meta		PE
8577	M765T911	15.1805	764.522	0.3999		PE 38:5		MS1+MS2	0.73		Massbank:LQB00569 PE 38:5|Massbank:LQB00212 PE 38:5|Massbank:LQB00598 PE 38:5|Massbank:LQB00183 PE 38:5|Massbank:LQB00599 PE 38:5|Massbank:LQB00182 PE 38:5|Massbank:LQB00202 PE 38:5|Massbank:LQB00568 PE 38:5|Massbank:LQB00201 PE 38:5|Massbank:LQB00588 PE 38:5|Massbank:LQB00213 PE 38:5|Massbank:LQB00587 PE 38:5|PE 38:5	PE 14:1-24:4|PE 16:0-22:5|PE 16:1-22:4|PE 16:2-22:3|PE 22:2-16:3|PE 22:1-16:4|PE 18:0-20:5|PE 18:1-20:4|PE 18:2-20:3|PE 20:2-18:3|PE 20:1-18:4|PE 20:0-18:5	C43H76NO8P	765.531		0.0018	2.2956		M-H		C00350		Lipids and lipid-like molecules	Glycerophospholipids	Glycerophosphoethanolamines																						MsDial_Meta	PE	PE
8578	M765T850	14.1713	764.522	0.4515		PE(18:1(11Z)/20:4(5Z，8Z，11Z，14Z))|PE(18:1_20:4) - (2-aminoethoxy)[2-[icosa-5.8.11.14-tetraenoyloxy]-3-[octadec-11-enoyloxy]propoxy]phosphinic acid|(2-aminoethoxy)[2-[icosa-5.8.11.14-tetraenoyloxy]-3-[octadec-11-enoyloxy]propoxy]phosphinic acid		MS1+MS2	0.62		PE(18:1(11Z)/20:4(5Z，8Z，11Z，14Z))|PE(18:1_20:4) - (2-aminoethoxy)[2-[icosa-5.8.11.14-tetraenoyloxy]-3-[octadec-11-enoyloxy]propoxy]phosphinic acid|(2-aminoethoxy)[2-[icosa-5.8.11.14-tetraenoyloxy]-3-[octadec-11-enoyloxy]propoxy]phosphinic acid	Phophatidylethanolamine(38:5)|PE(18:1/20:4)|1-Vaccenoyl-2-arachidonoyl-sn-glycero-3-phosphoethanolamine|GPEtn(18:1/20:4)|PE(38:5)|Phophatidylethanolamine(18:1/20:4)|1-(11Z-Octadecenoyl)-2-(5Z，8Z，11Z，14Z-eicosatetraenoyl)-sn-glycero-3-phosphoethanolamine|GPEtn(38:5)|PE(18:1(11Z)/20:4(5Z，8Z，11Z，14Z))	C43H76NO8P	765.531		0.0017	2.1648		M-H	HMDB0009036	C00350		Lipids and lipid-like molecules	Glycerophospholipids	Glycerophosphoethanolamines		yes	yes							yes												GNPS		PE
8579	M765T822	13.7059	764.522	0.5129		PE(20:4(8Z，11Z，14Z，17Z)/18:1(9Z))		MS1+MS2	0.55		PE(20:4(8Z，11Z，14Z，17Z)/18:1(9Z))	PE(20:4/18:1)|GPEtn(20:4/18:1)|Phophatidylethanolamine(20:4/18:1)|Phophatidylethanolamine(38:5)|1-Eicsoatetraenoyl-2-oleoyl-sn-glycero-3-phosphoethanolamine|PE(38:5)|1-(8Z，11Z，14Z，17Z-Eicosapentaenoyl)-2-(9Z-octadecenoyl)-sn-glycero-3-phosphoethanolamine|GPEtn(38:5)|PE(20:4(8Z，11Z，14Z，17Z)/18:1(9Z))|	C43H76NO8P	765.531		0.0015	1.9032	20	M-H	HMDB0009422	C00350		Lipids and lipid-like molecules	Glycerophospholipids	Glycerophosphoethanolamines		yes	yes							yes												HMDB		PE
8580	M765T1079	17.9831	764.522	0.1619		PE(20:4(5Z，8Z，11Z，14Z)/18:1(11Z))		MS1+MS2	0.6		PE(20:4(5Z，8Z，11Z，14Z)/18:1(11Z))	PE(20:4/18:1)|GPEtn(20:4/18:1)|Phophatidylethanolamine(20:4/18:1)|Phophatidylethanolamine(38:5)|1-Arachidonoyl-2-vaccenoyl-sn-glycero-3-phosphoethanolamine|PE(38:5)|1-(5Z，8Z，11Z，14Z-Eicosatetraenoyl)-2-(11Z-octadecenoyl)-sn-glycero-3-phosphoethanolamine|GPEtn(38:5)|PE(20:4(5Z，8Z，11Z，14Z)/18:1(11Z))|	C43H76NO8P	765.531		0.0012	1.5108	40	M-H	HMDB0009388	C00350		Lipids and lipid-like molecules	Glycerophospholipids	Glycerophosphoethanolamines		yes	yes							yes												HMDB		PE
8581	M765T835	13.9183	764.523	0.4805		PE(18:1(9Z)/20:4(5Z，8Z，11Z，14Z))		MS1+MS2	0.59		PE(18:1(9Z)/20:4(5Z，8Z，11Z，14Z))	1-(9Z)-Octadecenoyl-2-(5Z，8Z，11Z，14Z)-eicosatetraenoyl-sn-glycero-3-phosphoethanolamine|1-(9Z)-Octadecenoyl-2-(5Z，8Z，11Z，14Z)-eicosatetraenoyl-sn-glycero-3-phosphoethanolamine zwitterion|1-(9Z)-Octadecenoyl-2-(5Z，8Z，11Z，14Z)-icosatetraenoyl-sn-glycero-3-phosphoethanolamine zwitterion|1-C18:1(Omega-9)-2-C20:4(omega-6)-phosphatidylethanolamine zwitterion|Phophatidylethanolamine(38:5)|PE(18:1/20:4)|…	C43H76NO8P	765.531		0.0004	0.4644	20	M-H	HMDB0009069	C00350		Lipids and lipid-like molecules	Glycerophospholipids	Glycerophosphoethanolamines		yes	yes							yes												HMDB		PE
8602	M767T1079	17.9855	766.537	0.221		PE(18:0/20:4(5Z，8Z，11Z，14Z))|1-Octadecanoyl-2-(5Z，8Z，11Z，14Z-eicosatetraenoyl)-sn-glycero-3-phosphoethanolamine|PE(18:0_20:4) - (2-aminoethoxy)[2-[icosa-5.8.11.14-tetraenoyloxy]-3-(octadecanoyloxy)propoxy]phosphinic acid|(2-aminoethoxy)[2-[icosa-5.8.11.14-tetraenoyloxy]-3-(octadecanoyloxy)propoxy]phosphinic acid		MS1+MS2	0.68		PE(18:0/20:4(5Z，8Z，11Z，14Z))|Spectral Match to 1-Octadecanoyl-2-(5Z，8Z，11Z，14Z-eicosatetraenoyl)-sn-glycero-3-phosphoethanolamine from NIST14|PE(18:0_20:4) - (2-aminoethoxy)[2-[icosa-5.8.11.14-tetraenoyloxy]-3-(octadecanoyloxy)propoxy]phosphinic acid|(2-aminoethoxy)[2-[icosa-5.8.11.14-tetraenoyloxy]-3-(octadecanoyloxy)propoxy]phosphinic acid	1-Octadecanoyl-2-(5Z，8Z，11Z，14Z)-eicosatetraenoyl-sn-glycero-3-phosphoethanolamine|1-Octadecanoyl-2-(5Z，8Z，11Z，14Z)-icosatetraenoyl-sn-glycero-3-phosphoethanolamine zwitterion|1-Stearoyl-2-arachidonoyl-gpe|1-Stearoyl-2-arachidonoyl-gpe (18:0/20:4)|GPE(18:0/20:4(5Z，8Z，11Z，14Z))|GPE(18:0/20:4)|PE(18:0/20:4)|GPEtn(38:4)|Phophatidylethanolamine(38:4)|1-Stearoyl-2-arachidonoyl-sn-glycero-3-phosphoetha…	C43H78NO8P	767.547	61216-62-4	0.0027	3.529		M-H	HMDB0009003	C00350		Lipids and lipid-like molecules	Glycerophospholipids	Glycerophosphoethanolamines		yes	yes							yes												GNPS		PE
8619	M768T373	6.2205	768.445	0.0096		PS(20:4(5Z，8Z，10E，14Z)-OH(12S)/14:1(9Z))		MS1+MS2	0.34		PS(20:4(5Z，8Z，10E，14Z)-OH(12S)/14:1(9Z))	(2S)-2-Amino-3-({hydroxy[(2R)-3-{[(8Z，12R，14Z)-12-hydroxyicosa-5，8，10，14-tetraenoyl]oxy}-2-[(9Z)-tetradec-9-enoyloxy]propoxy]phosphoryl}oxy)propanoate|	C40H68NO11P	769.453		0.0011	1.4297	10	M-H	HMDB0280921	C02737		Lipids and lipid-like molecules	Glycerophospholipids	Glycerophosphoserines																					yes	HMDB		PS
8631	M770T1078	17.9676	769.502	0.3053		PG(18:2(9Z，12Z)/18:2(9Z，12Z))		MS1+MS2	0.51		PG(18:2(9Z，12Z)/18:2(9Z，12Z))	1，2-Di(9Z，12Z-octadecadienoyl)-rac-glycero-3-phospho-(1'-glycerol)|1，2-Dilinoleoyl-rac-glycero-3-phosphoglycerol|GPG(18:2/18:2)|GPG(18:2N6/18:2N6)|GPG(18:2W6/18:2W6)|GPG(36:4)|PG(18:2/18:2)|PG(18:2N6/18:2N6)|PG(18:2W6/18:2W6)|PG(36:4)|Phosphatidylglycerol(18:2/18:2)|Phosphatidylglycerol(18:2n6/18:2n6)|Phosphatidylglycerol(18:2W6/18:2W6)|Phosphatidylglycerol(36:4)|1，2-Di(9Z，12Z-octadecadienoyl)-ra…	C42H75O10P	770.51		0.0006	0.7605	20	M-H	HMDB0010650	C00344		Lipids and lipid-like molecules	Glycerophospholipids	Glycerophosphoglycerols		yes	yes							yes	yes				yes							HMDB		PG
8655	M772T1078	17.972	771.517	0.3452		PG 36:3		MS1+MS2	0.76		Massbank:LQB00247 PG 36:3|Massbank:LQB00263 PG 36:3|Massbank:LQB00633 PG 36:3|Massbank:LQB00649 PG 36:3|PG 36:3	PG 14:0-22:3|PG 14:1-22:2|PG 15:1-21:2|PG 16:0-20:3|PG 16:1-20:2|PG 20:1-16:2|PG 20:0-16:3|PG 17:1-19:2|PG 19:1-17:2|PG 18:0-18:3|PG 18:1-18:2	C42H77O10P	772.525		0.0014	1.8604		M-H		C00344		Lipids and lipid-like molecules	Glycerophospholipids	Glycerophosphoglycerols																						GNPS	PG	PG
8681	M774T822	13.6933	773.53	0.4628		PG(18:0/18:2(9Z，12Z))|PG(18:0_18:2) - [2.3-dihydroxypropoxy][2-[octadeca-9.12-dienoyloxy]-3-(octadecanoyloxy)propoxy]phosphinic acid|[2.3-dihydroxypropoxy][2-[octadeca-9.12-dienoyloxy]-3-(octadecanoyloxy)propoxy]phosphinic acid		MS1+MS2	0.47		PG(18:0/18:2(9Z，12Z))|PG(18:0_18:2) - [2.3-dihydroxypropoxy][2-[octadeca-9.12-dienoyloxy]-3-(octadecanoyloxy)propoxy]phosphinic acid|[2.3-dihydroxypropoxy][2-[octadeca-9.12-dienoyloxy]-3-(octadecanoyloxy)propoxy]phosphinic acid	1-Octadecanoyl-2-(9Z，12Z-octadecadienoyl)-sn-glycero-3-phospho-(1'-glycerol)|1-Stearoyl-2-linoleoyl-sn-glycero-3-phosphoglycerol|GPG(18:0/18:2)|GPG(18:0/18:2N6)|GPG(18:0/18:2W6)|GPG(36:2)|PG(18:0/18:2)|PG(18:0/18:2N6)|PG(18:0/18:2W6)|PG(36:2)|Phosphatidylglycerol(18:0/18:2)|Phosphatidylglycerol(18:0/18:2n6)|Phosphatidylglycerol(18:0/18:2W6)|Phosphatidylglycerol(36:2)|1-Octadecanoyl-2-(9Z，12Z-octa…	C42H79O10P	774.541		0.0033	4.2472		M-H	HMDB0010605	C00344		Lipids and lipid-like molecules	Glycerophospholipids	Glycerophosphoglycerols		yes	yes							yes	yes				yes							GNPS		PG
8698	M775T737	12.2825	774.528	0.4109		PC 32:2		MS1+MS2	0.67		Massbank:LQB00505 PC 32:2|Massbank:LQB00119 PC 32:2|Massbank:LQB00086 PC 32:2|Massbank:LQB00473 PC 32:2|Massbank:LQB00087 PC 32:2|Massbank:LQB00472 PC 32:2|PC 32:2	PC 6:0-26:2|PC 8:0-24:2|PC 10:0-22:2|PC 11:0-21:2|PC 12:0-20:2|PC 13:0-19:2|PC 13:1-19:1|PC 14:0-18:2|PC 14:1-18:1|PC 15:0-17:2|PC 15:1-17:1|PC 16:0-16:2|PC 16:1-16:1	C40H76NO8P	729.531		0.0013	1.6204		M+FA-H		C00157		Lipids and lipid-like molecules	Glycerophospholipids	Glycerophosphocholines																						MoNA	PC	PC
8699	M775T756	12.5989	774.528	0.3161		PC 14:1_18:1|PC 32:2		MS1+MS2	0.36		PC 14:1_18:1|PC 32:2		C40H76NO8P	729.531		0.0012	1.4913		M+HCOO		C00157		Lipids and lipid-like molecules	Glycerophospholipids	Glycerophosphocholines																						MsDial_Lipid	PC	PC
8700	M775T718	11.9632	774.528	0.4839		PC 16:1_16:1|PC 32:2		MS1+MS2	0.6		PC 16:1_16:1|PC 32:2		C40H76NO8P	729.531		0.0011	1.3621		M+HCOO		C00157		Lipids and lipid-like molecules	Glycerophospholipids	Glycerophosphocholines																						MsDial_Lipid	PC	PC
8701	M775T700	11.6588	774.528	0.3295		PE O-24:6_16:1		MS1+MS2	0.5		PE O-24:6_16:1		C45H78NO7P	775.552		0.0159	20.5163		M-H				Lipids and lipid-like molecules	Glycerophospholipids	Glycerophosphoethanolamines																						MsDial_Lipid	EtherPE	PE
8705	M775T911	15.1801	774.54	0.4546		PE 40:7e		MS1+MS2	0.55		PE 40:7e	PE 18:1e/22:6|PE 18:2e/22:5|PE 18:3e/22:4|PE 18:4e/22:3|PE 18:5e/22:2|PE 20:3e/20:4|PE 20:4e/20:3|PE 20:5e/20:2|PE 22:3e/18:4|PE 22:4e/18:3|PE 22:5e/18:2|PE 22:6e/18:1	C45H78NO7P	775.552		0.0038	4.8938		M-H		C00350		Lipids and lipid-like molecules	Glycerophospholipids	Glycerophosphoethanolamines																						MoNA	EtherPE	PE
8723	M776T486	8.1049	775.678	0.0145		Thyroxine		MS1+MS2	0.7		Thyroxine|HMDB:HMDB00248-424 Thyroxine|HMDB:HMDB00248-425 Thyroxine|HMDB:HMDB00248-426 Thyroxine	Levothyroxin|L-Thyroxine|O-(4-Hydroxy-3，5-diidophenyl)-3，5-diiodo-L-tyrosine|3，5，3'5'-Tetraiodo-L-thyronine|T4|3，3'，5，5'-Tetraiodo-L-thyronine|3，5，3'，5'-TETRAIODO-L-thyronine|4-(4-Hydroxy-3，5-diiodophenoxy)-3，5-diiodo-L-phenylalanine|L-T4|Levothyroxine|LT4|O-(4-Hydroxy-3，5-diiodophenyl)-3，5-diiodo-L-tyrosine|Forthyron|(-)-Thyroxine|3，3'，5，5''-tetraiodo-L-Thyronine|3，5，3'，5'-Tetraiodothyronine|D-T…	C15H11I4NO4	776.687	51-48-9|300-30-1|55-03-8	0.0013	1.6757		M-H	HMDB0000248	C01829	439	Organic acids and derivatives	Carboxylic acids and derivatives	Amino acids， peptides， and analogues		yes								yes	yes	yes	yes							yes		MsDial_Meta
8735	M777T755	12.5849	776.543	0.5148		PC 16:0_16:1|PC 32:1		MS1+MS2	0.51		PC 16:0_16:1|PC 32:1		C40H78NO8P	731.547		0.0018	2.3245		M+HCOO		C00157		Lipids and lipid-like molecules	Glycerophospholipids	Glycerophosphocholines																						MsDial_Lipid	PC	PC
8761	M778T702	11.6979	778.491	0.3755		PE 16:0_22:6;O		MS1+MS2	0.34		PE 16:0_22:6;O		C43H74NO9P	779.51		0.0114	14.6689		M-H		C00350		Lipids and lipid-like molecules	Glycerophospholipids	Glycerophosphoethanolamines																						MsDial_Lipid	OxPE	PE
8763	M779T716	11.9399	778.558	0.4324		PC 32:0		MS1+MS2	0.61		Massbank:LQB00484 PC 32:0|Massbank:LQB00098 PC 32:0|PC 32:0	PC 5:0-27:0|PC 6:0-26:0|PC 7:0-25:0|PC 8:0-24:0|PC 9:0-23:0|PC 10:0-22:0|PC 11:0-21:0|PC 12:0-20:0|PC 13:0-19:0|PC 14:0-18:0|PC 15:0-17:0|PC 16:0-16:0	C40H80NO8P	733.562		0.0025	3.1535		M+FA-H	HMDB0245715	C00157		Lipids and lipid-like molecules	Glycerophospholipids	Glycerophosphocholines											yes											MoNA	PC	PC
8777	M781T873	14.556	780.52	0.0771		PE(18:0/11，12-EpETE)		MS1+MS2	0.39		Massbank:LQA00230 PE(18:0/11，12-EpETE)|PE(18:0/11，12-EpETE)		C43H76NO9P	781.526		0.0011	1.4482		M-H		C00350		Lipids and lipid-like molecules	Glycerophospholipids	Glycerophosphoethanolamines																						MoNA		PE
8891	M788T321	5.3557	788.459	0.0343		13-Demethyl tacrolimus		MS1+MS2	0.52		13-Demethyl tacrolimus	5-Fluoracil|5-Fluoropyrimidine-2，4-dione|5-FU|Fluorouracilo|Fluorouracilum|5-Fluorouracil|Adrucil|Carac|Fluoroplex|5-FU medac|5-Fluorouracil-biosyn|5FU|Dermatech brand OF fluorouracil|Efudex|Fluoro uracile icn|Fluorouracil gry|Fluorouracil monopotassium salt|Neocorp brand OF fluorouracil|Roche brand OF fluorouracil|Teva brand OF fluorouracil|5 FU medac|5 HU hexal|5-HU hexal|Dakota， fluorouracile|…	C43H67NO12	789.466		0.0002	0.2199	10	M-H	HMDB0060706	C07649		Organoheterocyclic compounds	Diazines	Pyrimidines and pyrimidine derivatives		yes		yes			yes	yes		yes	yes	yes								yes		HMDB
8892	M789T1079	17.9861	788.528	0.1053		PE 40:7		MS1+MS2	0.46		Massbank:LQB00221 PE 40:7|Massbank:LQB00217 PE 40:7|Massbank:LQB00603 PE 40:7|Massbank:LQB00607 PE 40:7|PE 40:7	PE 16:3-24:4|PE 18:1-22:6|PE 18:2-22:5|PE 18:3-22:4|PE 22:3-18:4|PE 22:2-18:5|PE 20:2-20:5|PE 20:3-20:4	C45H76NO8P	789.531		0.004	5.1298		M-H		C00350		Lipids and lipid-like molecules	Glycerophospholipids	Glycerophosphoethanolamines																						GNPS	PE	PE
8905	M791T692	11.5403	790.559	0.3735		PC 33:1		MS1+MS2	0.37		Massbank:LQB00102 PC 33:1|Massbank:LQB00487 PC 33:1|Massbank:LQB00093 PC 33:1|Massbank:LQB00488 PC 33:1|Massbank:LQB00479 PC 33:1|Massbank:LQB00101 PC 33:1|PC 33:1	PC 7:0-26:1|PC 9:0-24:1|PC 11:0-22:1|PC 12:0-21:1|PC 13:0-20:1|PC 20:0-13:1|PC 14:0-19:1|PC 19:0-14:1|PC 15:0-18:1|PC 18:0-15:1|PC 16:0-17:1|PC 17:0-16:1	C41H80NO8P	745.562		0.0017	2.0936		M+FA-H		C00157		Lipids and lipid-like molecules	Glycerophospholipids	Glycerophosphocholines																						MoNA	PC	PC
8906	M791T717	11.9484	790.593	0.3521		PC 34:1e		MS1+MS2	0.43		PC 34:1e	PC 14:0e/20:1|PC 14:1e/20:0|PC 16:0e/18:1|PC 16:1e/18:0|PC 18:0e/16:1|PC 18:1e/16:0	C42H84NO7P	745.598		0.0032	4.099		M+FA-H		C00157		Lipids and lipid-like molecules	Glycerophospholipids	Glycerophosphocholines																						MoNA	EtherPC	PC
8915	M791T1079_2	17.9775	791.487	0.3858		PG 38:7		MS1+MS2	0.42		Massbank:LQB00660 PG 38:7|Massbank:LQB00274 PG 38:7|PG 38:7	PG 16:1-22:6|PG 16:2-22:5|PG 16:3-22:4|PG 22:3-16:4|PG 18:2-20:5|PG 18:3-20:4|PG 20:3-18:4|PG 20:2-18:5	C44H73O10P	792.494		0.0005	0.5873		M-H		C00344		Lipids and lipid-like molecules	Glycerophospholipids	Glycerophosphoglycerols																						MoNA	PG	PG
8926	M793T1080	17.9935	792.542	0.2941		PE 40:5		MS1+MS2	0.46		Massbank:LQB00204 PE 40:5|Massbank:LQB00205 PE 40:5|Massbank:LQB00591 PE 40:5|Massbank:LQB00590 PE 40:5|PE 40:5	PE 14:1-26:4|PE 16:1-24:4|PE 24:2-16:3|PE 24:1-16:4|PE 18:0-22:5|PE 18:1-22:4|PE 18:2-22:3|PE 22:2-18:3|PE 22:1-18:4|PE 22:0-18:5|PE 20:0-20:5|PE 20:1-20:4|PE 20:2-20:3	C45H80NO8P	793.562		0.0134	16.851		M-H		C00350		Lipids and lipid-like molecules	Glycerophospholipids	Glycerophosphoethanolamines																						MoNA	PE	PE
8936	M793T679	11.3132	793.487	0.0441		PA(19:0/22:6(5Z，8E，10Z，13Z，15E，19Z)-2OH(7S， 17S))		MS1+MS2	0.35		PA(19:0/22:6(5Z，8E，10Z，13Z，15E，19Z)-2OH(7S， 17S))	[(2R)-2-{[(5Z，7R，8E，10Z，13Z，17S，19Z)-7，17-dihydroxydocosa-5，8，10，13，15，19-hexaenoyl]oxy}-3-(nonadecanoyloxy)propoxy]phosphonate|	C44H75O10P	794.51		0.0151	19.0113	40	M-H	HMDB0264476	C00416		Lipids and lipid-like molecules	Glycerophospholipids	Glycerophosphates																					yes	HMDB		PA
8938	M794T1077	17.9545	793.504	0.4008		PG 18:2_20:4		MS1+MS2	0.41		PG 18:2_20:4		C44H75O10P	794.51		0.0018	2.287		M-H		C00344		Lipids and lipid-like molecules	Glycerophospholipids	Glycerophosphoglycerols																						MsDial_Lipid	PG	PG
8962	M796T1078	17.9678	795.518	0.4699		PG 38:5		MS1+MS2	0.69		Massbank:LQB00652 PG 38:5|Massbank:LQB00651 PG 38:5|Massbank:LQB00251 PG 38:5|Massbank:LQB00637 PG 38:5|Massbank:LQB00266 PG 38:5|Massbank:LQB00265 PG 38:5|PG 38:5	PG 14:1-24:4|PG 16:0-22:5|PG 16:1-22:4|PG 16:2-22:3|PG 22:2-16:3|PG 22:1-16:4|PG 18:0-20:5|PG 18:1-20:4|PG 18:2-20:3|PG 20:2-18:3|PG 20:1-18:4|PG 20:0-18:5	C44H77O10P	796.525		0.0006	0.7986		M-H		C00344		Lipids and lipid-like molecules	Glycerophospholipids	Glycerophosphoglycerols																						GNPS	PG	PG
8973	M797T1078	17.9676	796.52	0.2297		PE 42:10e		MS1+MS2	0.34		PE 42:10e	PE 20:4e/22:6|PE 20:5e/22:5|PE 22:5e/20:5|PE 22:6e/20:4	C47H76NO7P	797.536		0.0084	10.5966		M-H		C00350		Lipids and lipid-like molecules	Glycerophospholipids	Glycerophosphoethanolamines																						MoNA	EtherPE	PE
8985	M798T1078	17.97	797.532	0.2834		PG(18:1(11Z)/20:3(5Z，8Z，11Z))		MS1+MS2	0.69		PG(18:1(11Z)/20:3(5Z，8Z，11Z))	1-(11Z-Octadecenoyl)-2-(5Z，8Z，11Z-eicosatrienoyl)-sn-glycero-3-phospho-(1'-glycerol)|1-Vaccenoyl-2-meadoyl-sn-glycero-3-phosphoglycerol|GPG(18:1/20:3)|GPG(18:1N7/20:3N9)|GPG(18:1W7/20:3W9)|GPG(38:4)|PG(18:1/20:3)|PG(18:1N7/20:3N9)|PG(18:1W7/20:3W9)|PG(38:4)|Phosphatidylglycerol(18:1/20:3)|Phosphatidylglycerol(18:1n7/20:3n9)|Phosphatidylglycerol(18:1W7/20:3W9)|Phosphatidylglycerol(38:4)|1-(11Z-Oct…	C44H79O10P	798.541		0.0021	2.6148	20	M-H	HMDB0010623	C00344		Lipids and lipid-like molecules	Glycerophospholipids	Glycerophosphoglycerols		yes	yes							yes	yes											HMDB		PG
8996	M798T705	11.7547	798.492	0.0516		PE-NMe(18:3(6Z，9Z，12Z)/22:6(4Z，7Z，10Z，13Z，16Z，19Z))		MS1+MS2	0.44		PE-NMe(18:3(6Z，9Z，12Z)/22:6(4Z，7Z，10Z，13Z，16Z，19Z))	1-gamma-linolenoyl-2-docosahexaenoyl-sn-glycero-3-phosphoethanolamine-N-monomethyl|PE-NMe(18:3/22:6)|PE-NMe(18:3n6/22:6n3)|PE-NMe(18:3w6/22:6w3)|PE-NMe(40:9)|MMPE(18:3(6Z，9Z，12Z)/22:6(4Z，7Z，10Z，13Z，16Z，19Z))|MMPE(18:3/22:6)|MMPE(18:3n6/22:6n3)|MMPE(18:3w6/22:6w3)|MMPE(40:9)|monomethylphosphatidylethanolamine|N-monomethylphosphatidylethanolamine|phosphatidyl-N-methylethanolamine|PE-NMe(18:3(6Z，9Z，…	C46H74NO8P	799.515		0.0158	19.7935	20	M-H	HMDB0113218	C01241		Lipids and lipid-like molecules	Glycerophospholipids	Glycerophosphoethanolamines																						HMDB		PMe
9005	M800T1078	17.9682	799.542	0.0982		PG 38:3		MS1+MS2	0.3		PG 38:3	PG 14:1-24:2|PG 16:0-22:3|PG 16:1-22:2|PG 22:1-16:2|PG 22:0-16:3|PG 17:1-21:2|PG 21:1-17:2|PG 18:0-20:3|PG 18:1-20:2|PG 20:1-18:2|PG 20:0-18:3|PG 19:1-19:2	C44H81O10P	800.557		0.0077	9.6748		M-H		C00344		Lipids and lipid-like molecules	Glycerophospholipids	Glycerophosphoglycerols																						MoNA	PG	PG
9014	M801T773	12.8902	800.543	0.4045		PC 16:1_18:2|PC 34:3		MS1+MS2	0.63		PC 16:1_18:2|PC 34:3		C42H78NO8P	755.547		0.0021	2.6296		M+HCOO		C00157		Lipids and lipid-like molecules	Glycerophospholipids	Glycerophosphocholines																						MsDial_Lipid	PC	PC
9015	M801T757	12.6108	800.543	0.3735		PC 34:3		MS1+MS2	0.47		Massbank:LQB00507 PC 34:3|Massbank:LQB00120 PC 34:3|Massbank:LQB00506 PC 34:3|Massbank:LQB00121 PC 34:3|Massbank:LQB00493 PC 34:3|Massbank:LQB00107 PC 34:3|PC 34:3	PC 12:0-22:3|PC 13:1-21:2|PC 14:0-20:3|PC 14:1-20:2|PC 15:1-19:2|PC 16:0-18:3|PC 16:1-18:2|PC 18:1-16:2|PC 18:0-16:3|PC 17:1-17:2	C42H78NO8P	755.547		0.0016	2.005		M+FA-H		C00157		Lipids and lipid-like molecules	Glycerophospholipids	Glycerophosphocholines																						MoNA	PC	PC
9041	M803T1079	17.982	802.559	0.4686		PC 16:1_18:1|PC 34:2		MS1+MS2	0.61		PC 16:1_18:1|PC 34:2		C42H80NO8P	757.562		0.0009	1.0655		M+HCOO		C00157		Lipids and lipid-like molecules	Glycerophospholipids	Glycerophosphocholines																						MsDial_Lipid	PC	PC
9069	M805T685	11.4181	804.573	0.3308		PC 34:1		MS1+MS2	0.7		Massbank:LQB00490 PC 34:1|Massbank:LQB00104 PC 34:1|PC 34:1	PC 8:0-26:1|PC 10:0-24:1|PC 12:0-22:1|PC 13:0-21:1|PC 21:0-13:1|PC 14:0-20:1|PC 20:0-14:1|PC 15:0-19:1|PC 19:0-15:1|PC 16:0-18:1|PC 18:0-16:1|PC 17:0-17:1	C42H82NO8P	759.578		0.0028	3.4866		M+FA-H		C00157		Lipids and lipid-like molecules	Glycerophospholipids	Glycerophosphocholines																						MoNA	PC	PC
9073	M805T700	11.6586	804.574	0.3347		PC 16:0_18:1|PC 34:1		MS1+MS2	0.65		PC 16:0_18:1|PC 34:1		C42H82NO8P	759.578		0.0023	2.8651		M+HCOO		C00157		Lipids and lipid-like molecules	Glycerophospholipids	Glycerophosphocholines																						MsDial_Lipid	PC	PC
9102	M809T1079	17.9909	808.513	0.0939		PS(18:1(9Z)/20:4(5Z，8Z，11Z，14Z))		MS1+MS2	0.34		PS(18:1(9Z)/20:4(5Z，8Z，11Z，14Z))	1-(9Z)-Octadecenoyl-2-(5Z，8Z，11Z，14Z)-icosatetraenoyl-sn-glycero-3-phospho-L-serine|1-(9Z-Octadecenoyl)-2-(5Z，8Z，11Z，14Z-eicosatetraenoyl)-glycero-3-phosphoserine|1-C18:1(Omega-9)-2-C20:4(omega-6)-phosphatidylserine|1-Oleoyl-2-arachidonoyl-sn-glycero-3-phosphoserine|Phosphatidylserine(18:1/20:4)|Phosphatidylserine(18:1omega9/20:4omega6)|Phosphatidylserine(38:5)|PS(18:1/20:4)|PS(18:1OMEGA9/20:4OME…	C44H76NO10P	809.521		0.0004	0.4753	40	M-H	HMDB0012394	C02737		Lipids and lipid-like molecules	Glycerophospholipids	Glycerophosphoserines		yes	yes							yes	yes											HMDB		PS
9122	M811T1080	17.9951	810.528	0.1497		PS 38:4		MS1+MS2	0.57		Massbank:LQB00336 PS 38:4|Massbank:LQB00722 PS 38:4|PS 38:4	PS 12:0-26:4|PS 14:0-24:4|PS 16:0-22:4|PS 16:1-22:3|PS 16:2-22:2|PS 22:1-16:3|PS 22:0-16:4|PS 17:2-21:2|PS 18:0-20:4|PS 18:1-20:3|PS 18:2-20:2|PS 20:1-18:3|PS 20:0-18:4|PS 19:2-19:2	C44H78NO10P	811.536		0.0007	0.906		M-H		C02737		Lipids and lipid-like molecules	Glycerophospholipids	Glycerophosphoserines																						MsDial_Meta	PS	PS
9123	M811T918	15.3004	810.563	0.4698		PC O-16:1_20:4		MS1+MS2	0.52		PC O-16:1_20:4		C44H80NO7P	765.567		0.0019	2.3941		M+HCOO				Lipids and lipid-like molecules	Glycerophospholipids	Glycerophosphocholines																						MsDial_Lipid	EtherPC	PC
9207	M818T1078	17.9678	817.501	0.2341		PG 18:2_22:6		MS1+MS2	0.45		PG 18:2_22:6		C46H75O10P	818.51		0.001	1.2052		M-H		C00344		Lipids and lipid-like molecules	Glycerophospholipids	Glycerophosphoglycerols																						MsDial_Lipid	PG	PG
9228	M820T1077	17.9568	819.519	0.4126		PG 40:7		MS1+MS2	0.58		Massbank:LQB00270 PG 40:7|Massbank:LQB00656 PG 40:7|PG 40:7	PG 16:3-24:4|PG 18:1-22:6|PG 18:2-22:5|PG 18:3-22:4|PG 22:3-18:4|PG 22:2-18:5|PG 20:2-20:5|PG 20:3-20:4	C46H77O10P	820.525		0.0004	0.445		M-H		C00344		Lipids and lipid-like molecules	Glycerophospholipids	Glycerophosphoglycerols																						GNPS	PG	PG
9255	M822T704	11.7271	822.49	0.0816		PS(18:3(6Z，9Z，12Z)/20:3(6，8，11)-OH(5))		MS1+MS2	0.37		PS(18:3(6Z，9Z，12Z)/20:3(6，8，11)-OH(5))	(2S)-2-Amino-3-({hydroxy[(2R)-2-{[(6E，8E，11E)-5-hydroxyicosa-6，8，11-trienoyl]oxy}-3-[(6Z，9Z，12Z)-octadeca-6，9，12-trienoyloxy]propoxy]phosphoryl}oxy)propanoate|	C44H74NO11P	823.5		0.003	3.7068	40	M-H	HMDB0281832	C02737		Lipids and lipid-like molecules	Glycerophospholipids	Glycerophosphoserines																					yes	HMDB		PS
9268	M824T1078	17.9719	823.544	0.4039		PG 20:2_20:3		MS1+MS2	0.32		PG 20:2_20:3		C46H81O10P	824.557		0.0052	6.3572		M-H		C00344		Lipids and lipid-like molecules	Glycerophospholipids	Glycerophosphoglycerols																						MsDial_Lipid	PG	PG
9276	M825T716	11.9396	824.543	0.2021		PC 36:5		MS1+MS2	0.56		Massbank:LQB00496 PC 36:5|Massbank:LQB00122 PC 36:5|Massbank:LQB00110 PC 36:5|Massbank:LQB00155 PC 36:5|Massbank:LQB00541 PC 36:5|Massbank:LQB00508 PC 36:5|PC 36:5	PC 14:0-22:5|PC 14:1-22:4|PC 16:0-20:5|PC 16:1-20:4|PC 16:2-20:3|PC 20:2-16:3|PC 20:1-16:4|PC 18:0-18:5|PC 18:1-18:4|PC 18:2-18:3	C44H78NO8P	779.547		0.0016	1.9466		M+FA-H		C00157		Lipids and lipid-like molecules	Glycerophospholipids	Glycerophosphocholines																						MoNA	PC	PC
9277	M825T700	11.6587	824.543	0.242		PC 16:0_20:5|PC 36:5		MS1+MS2	0.58		PC 16:0_20:5|PC 36:5		C44H78NO8P	779.547		0.0012	1.4615		M+HCOO		C00157		Lipids and lipid-like molecules	Glycerophospholipids	Glycerophosphocholines																						MsDial_Lipid	PC	PC
9278	M825T685	11.4186	824.544	0.2734		PC 16:1_20:4|PC 36:5		MS1+MS2	0.35		PC 16:1_20:4|PC 36:5		C44H78NO8P	779.547		0.0011	1.3402		M+HCOO		C00157		Lipids and lipid-like molecules	Glycerophospholipids	Glycerophosphocholines																						MsDial_Lipid	PC	PC
9297	M827T756	12.5988	826.558	0.4789		PC 36:4		MS1+MS2	0.65		Massbank:LQB00109 PC 36:4|Massbank:LQB00154 PC 36:4|Massbank:LQB00495 PC 36:4|Massbank:LQB00540 PC 36:4|PC 36:4	PC 10:0-26:4|PC 12:0-24:4|PC 14:0-22:4|PC 14:1-22:3|PC 16:0-20:4|PC 16:1-20:3|PC 16:2-20:2|PC 20:1-16:3|PC 20:0-16:4|PC 17:2-19:2|PC 18:0-18:4|PC 18:1-18:3|PC 18:2-18:2	C44H80NO8P	781.562		0.0021	2.4864		M+FA-H		C00157		Lipids and lipid-like molecules	Glycerophospholipids	Glycerophosphocholines																						MoNA	PC	PC
9298	M827T885	14.7445	826.559	0.4428		PC 20:0_16:4|PC 36:4		MS1+MS2	0.31		PC 20:0_16:4|PC 36:4		C44H80NO8P	781.562		0.0014	1.6395		M+HCOO		C00157		Lipids and lipid-like molecules	Glycerophospholipids	Glycerophosphocholines																						MsDial_Lipid	PC	PC
9312	M829T685	11.4185	828.573	0.2221		PC 18:1_18:2|PC 36:3		MS1+MS2	0.61		PC 18:1_18:2|PC 36:3		C44H82NO8P	783.578		0.0031	3.7477		M+HCOO		C00157		Lipids and lipid-like molecules	Glycerophospholipids	Glycerophosphocholines																						MsDial_Lipid	PC	PC
9315	M829T716	11.9403	828.574	0.4048		PC 36:3		MS1+MS2	0.49		Massbank:LQB00108 PC 36:3|Massbank:LQB00145 PC 36:3|Massbank:LQB00531 PC 36:3|Massbank:LQB00494 PC 36:3|PC 36:3	PC 14:0-22:3|PC 14:1-22:2|PC 15:1-21:2|PC 16:0-20:3|PC 16:1-20:2|PC 20:1-16:2|PC 20:0-16:3|PC 17:1-19:2|PC 19:1-17:2|PC 18:0-18:3|PC 18:1-18:2	C44H82NO8P	783.578		0.0021	2.5408		M+FA-H		C00157		Lipids and lipid-like molecules	Glycerophospholipids	Glycerophosphocholines																						MoNA	PC	PC
9316	M829T700	11.6584	828.574	0.3828		PC 16:0_20:3|PC 36:3		MS1+MS2	0.39		PC 16:0_20:3|PC 36:3		C44H82NO8P	783.578		0.0019	2.2994		M+HCOO		C00157		Lipids and lipid-like molecules	Glycerophospholipids	Glycerophosphocholines																						MsDial_Lipid	PC	PC
9338	M831T700	11.6585	830.588	0.2576		PC 36:2		MS1+MS2	0.6		Massbank:LQB00530 PC 36:2|Massbank:LQB00144 PC 36:2|Massbank:LQB00518 PC 36:2|Massbank:LQB00132 PC 36:2|PC 36:2	PC 10:0-26:2|PC 12:0-24:2|PC 14:0-22:2|PC 14:1-22:1|PC 15:0-21:2|PC 15:1-21:1|PC 16:0-20:2|PC 16:1-20:1|PC 20:0-16:2|PC 17:0-19:2|PC 17:1-19:1|PC 19:0-17:2|PC 18:0-18:2|PC 18:1-18:1	C44H84NO8P	785.593	68737-67-7|10015-85-7	0.0039	4.6416		M+FA-H		C00157		Lipids and lipid-like molecules	Glycerophospholipids	Glycerophosphocholines																						MoNA	PC	PC
9341	M831T716	11.9401	830.588	0.3043		PC 18:1_18:1|PC 36:2		MS1+MS2	0.6		PC 18:1_18:1|PC 36:2		C44H84NO8P	785.593		0.0032	3.7988		M+HCOO		C00157		Lipids and lipid-like molecules	Glycerophospholipids	Glycerophosphocholines																						MsDial_Lipid	PC	PC
9364	M833T716	11.94	832.602	0.1491		PC 36:1		MS1+MS2	0.51		Massbank:LQB00517 PC 36:1|Massbank:LQB00131 PC 36:1|PC 36:1	PC 10:0-26:1|PC 12:0-24:1|PC 23:0-13:1|PC 14:0-22:1|PC 22:0-14:1|PC 15:0-21:1|PC 21:0-15:1|PC 16:0-20:1|PC 20:0-16:1|PC 17:0-19:1|PC 19:0-17:1|PC 18:0-18:1	C44H86NO8P	787.609		0.0054	6.4921		M+FA-H		C00157		Lipids and lipid-like molecules	Glycerophospholipids	Glycerophosphocholines																						MoNA	PC	PC
9365	M833T756	12.5987	832.604	0.3355		PC 14:0_22:1|PC 36:1		MS1+MS2	0.38		PC 14:0_22:1|PC 36:1		C44H86NO8P	787.609		0.0038	4.5704		M+HCOO		C00157		Lipids and lipid-like molecules	Glycerophospholipids	Glycerophosphocholines																						MsDial_Lipid	PC	PC
9366	M833T775	12.917	832.604	0.3724		PC 23:0_13:1|PC 36:1		MS1+MS2	0.36		PC 23:0_13:1|PC 36:1		C44H86NO8P	787.609		0.0032	3.8498		M+HCOO		C00157		Lipids and lipid-like molecules	Glycerophospholipids	Glycerophosphocholines																						MsDial_Lipid	PC	PC
9384	M835T1079	17.9885	834.525	0.0623		PS 40:6		MS1+MS2	0.48		Massbank:LQB00340 PS 40:6|Massbank:LQB00726 PS 40:6|PS 40:6	PS 16:2-24:4|PS 24:2-16:4|PS 18:0-22:6|PS 18:1-22:5|PS 18:2-22:4|PS 18:3-22:3|PS 22:2-18:4|PS 22:1-18:5|PS 20:1-20:5|PS 20:2-20:4|PS 20:3-20:3	C46H78NO10P	835.536		0.0036	4.355		M-H		C02737		Lipids and lipid-like molecules	Glycerophospholipids	Glycerophosphoserines																						MsDial_Meta	PS	PS
9401	M837T1080	17.9981	836.543	0.1338		PS(18:0/22:5(4Z，7Z，10Z，13Z，16Z))|PS(18:0_22:5) - 2-amino-3-({[2-[docosa-4.7.10.13.16-pentaenoyloxy]-3-(octadecanoyloxy)propoxy](hydroxy)phosphoryl}oxy)propanoic acid		MS1+MS2	0.48		PS(18:0/22:5(4Z，7Z，10Z，13Z，16Z))|PS(18:0_22:5) - 2-amino-3-({[2-[docosa-4.7.10.13.16-pentaenoyloxy]-3-(octadecanoyloxy)propoxy](hydroxy)phosphoryl}oxy)propanoic acid	1-stearoyl-2-osbondoyl-sn-glycero-3-phosphoserine|PS(18:0/22:5)|PS(18:0/22:5n6)|PS(18:0/22:5w6)|PS(40:5)|Pser(18:0/22:5(4Z，7Z，10Z，13Z，16Z))|Pser(18:0/22:5)|Pser(18:0/22:5n6)|Pser(18:0/22:5w6)|Pser(40:5)|Phosphatidylserine(18:0/22:5(4Z，7Z，10Z，13Z，16Z))|Phosphatidylserine(18:0/22:5)|Phosphatidylserine(18:0/22:5n6)|Phosphatidylserine(18:0/22:5w6)|Phosphatidylserine(40:5)|PS(18:0/22:5(4Z，7Z，10Z，13Z，1…	C46H80NO10P	837.552		0.0016	1.894		M-H	HMDB0112383	C02737		Lipids and lipid-like molecules	Glycerophospholipids	Glycerophosphoserines																						GNPS		PS
9402	M837T913	15.2193	836.58	0.4354		PC 38:6e		MS1+MS2	0.52		PC 38:6e	PC 16:0e/22:6|PC 16:1e/22:5|PC 16:2e/22:4|PC 18:1e/20:5|PC 18:2e/20:4|PC 18:3e/20:3|PC 18:4e/20:2|PC 18:5e/20:1|PC 20:3e/18:3|PC 20:4e/18:2|PC 20:5e/18:1|PC 22:3e/16:3|PC 22:4e/16:2|PC 22:5e/16:1|PC 22:6e/16:0	C46H82NO7P	791.583		0.0014	1.6622		M+FA-H		C00157		Lipids and lipid-like molecules	Glycerophospholipids	Glycerophosphocholines																						MoNA	EtherPC	PC
9414	M837T349	5.8238	837.499	0.0193		PA(22:4(7Z，10Z，13Z，16Z)/6 keto-PGF1alpha)		MS1+MS2	0.38		PA(22:4(7Z，10Z，13Z，16Z)/6 keto-PGF1alpha)	[(2R)-2-({7-[(1R，2R，3R，5S)-3，5-dihydroxy-2-[(1E，3S)-3-hydroxyoct-1-en-1-yl]cyclopentyl]-6-oxoheptanoyl}oxy)-3-[(7Z，10Z，13Z，16Z)-docosa-7，10，13，16-tetraenoyloxy]propoxy]phosphonate|	C45H75O12P	838.5		0.0069	8.2215	10	M-H	HMDB0265890	C00416		Lipids and lipid-like molecules	Glycerophospholipids	Glycerophosphates																					yes	HMDB		PA
9425	M839T716	11.9384	838.594	0.3088		PC O-18:1_20:4		MS1+MS2	0.53		PC O-18:1_20:4		C46H84NO7P	793.598		0.0026	3.1489		M+HCOO				Lipids and lipid-like molecules	Glycerophospholipids	Glycerophosphocholines																						MsDial_Lipid	EtherPC	PC
9426	M839T700	11.66	838.595	0.2068		PC 38:5e		MS1+MS2	0.59		PC 38:5e	PC 14:1e/24:4|PC 16:0e/22:5|PC 16:1e/22:4|PC 16:2e/22:3|PC 18:0e/20:5|PC 18:1e/20:4|PC 18:2e/20:3|PC 18:3e/20:2|PC 18:4e/20:1|PC 18:5e/20:0|PC 20:3e/18:2|PC 20:4e/18:1|PC 20:5e/18:0|PC 22:3e/16:2|PC 22:4e/16:1|PC 22:5e/16:0	C46H84NO7P	793.598		0.0022	2.6719		M+FA-H		C00157		Lipids and lipid-like molecules	Glycerophospholipids	Glycerophosphocholines																						MoNA	EtherPC	PC
9437	M840T1079	17.9778	839.597	0.0763		SM 40:5;3O		MS1+MS2	0.41		SM 40:5;3O		C45H83N2O7P	794.594		0.0053	6.3249		M+HCOO		C00550		Lipids and lipid-like molecules	Sphingolipids	Phosphosphingolipids																						MsDial_Lipid	SM	SM
9457	M842T465	7.7427	841.503	0.3773		PG 42:10		MS1+MS2	0.37		Massbank:LQB00668 PG 42:10|Massbank:LQB00282 PG 42:10|PG 42:10	PG 20:4-22:6|PG 20:5-22:5	C48H75O10P	842.51		0.0001	0.1364		M-H		C00344		Lipids and lipid-like molecules	Glycerophospholipids	Glycerophosphoglycerols																						GNPS	PG	PG
9469	M843T873	14.5538	842.545	0.3982		PC(18:1(11Z)/20:4(5Z，8Z，11Z，14Z))		MS1+MS2	0.5		PC(18:1(11Z)/20:4(5Z，8Z，11Z，14Z))	GPCho(18:1/20:4)|PC(18:1/20:4)|PC(38:5)|Phosphatidylcholine(38:5)|GPCho(38:5)|Lecithin|Phosphatidylcholine(18:1/20:4)|1-Vaccenoyl-2-arachidonoyl-sn-glycero-3-phosphocholine|1-(11Z-Octadecenoyl)-2-(5Z，8Z，11Z，14Z-eicosatetraenoyl)-sn-glycero-3-phosphocholine|PC(18:1(11Z)/20:4(5Z，8Z，11Z，14Z))|	C46H82NO8P	807.578		0.0019	2.2613	40	M+Cl	HMDB0008081	C00157		Lipids and lipid-like molecules	Glycerophospholipids	Glycerophosphocholines		yes	yes							yes	yes	yes	yes		yes							HMDB		PC
9480	M844T1078	17.9679	843.517	0.3288		PG(22:5(7Z，10Z，13Z，16Z，19Z)/20:4(5Z，8Z，11Z，14Z))		MS1+MS2	0.54		PG(22:5(7Z，10Z，13Z，16Z，19Z)/20:4(5Z，8Z，11Z，14Z))	1-clupanodonoyl-2-arachidonoyl-sn-glycero-3-phospho-(1'-glycerol) |1-clupanodonoyl-2-arachidonoyl-sn-glycero-3-phosphoglycerol |PG(22:5/20:4) |PG(22:5n3/20:4n6) |PG(22:5w3/20:4w6) |PG(42:9) |Phosphatidylglycerol(22:5(7Z，10Z，13Z，16Z，19Z)/20:4(5Z，8Z，11Z，14Z)) |Phosphatidylglycerol(22:5/20:4) |Phosphatidylglycerol(22:5n3/20:4n6) |Phosphatidylglycerol(22:5w3/20:4w6) |Phosphatidylglycerol(42:9)|PG(22:…	C48H77O10P	844.525		0.0013	1.583	20	M-H	HMDB0116626	C00344		Lipids and lipid-like molecules	Glycerophospholipids	Glycerophosphoglycerols																						HMDB		PG
9500	M845T286	4.7663	845.489	0.0443		Ginsenoside-Rg1		MS1+MS2	0.38		Massbank:PR307833 Ginsenoside-Rg1|Massbank:PR307852 Ginsenoside-Rg1|Massbank:PR307803 Ginsenoside-Rg1|Massbank:PR307838 Ginsenoside-Rg1|Massbank:PR307856 Ginsenoside-Rg1|Massbank:PR307813 Ginsenoside-Rg1|Massbank:PR307823 Ginsenoside-Rg1|Massbank:PR307808 Ginsenoside-Rg1|Massbank:PR307843 Ginsenoside-Rg1|Massbank:PR307818 Ginsenoside-Rg1|Massbank:PR307828 Ginsenoside-Rg1|Massbank:PR308679 Ginseno…		C42H72O14	800.492	22427-39-0	0.001	1.191		M+FA-H	HMDB0035857	C08946		Lipids and lipid-like molecules	Prenol lipids	Triterpenoids		yes	yes	yes																yes		MsDial_Meta	Triterpene saponins|Triterpenoids
9502	M846T573	9.55	845.514	0.0377		PG 18:0_20:4;3O		MS1+MS2	0.3		PG 18:0_20:4;3O		C44H79O13P	846.526		0.0048	5.7116		M-H		C00344		Lipids and lipid-like molecules	Glycerophospholipids	Glycerophosphoglycerols																						MsDial_Lipid	OxPG	PG
9503	M846T1077	17.9568	845.533	0.3929		PG 20:3_22:5		MS1+MS2	0.38		PG 20:3_22:5		C48H79O10P	846.541		0.001	1.1654		M-H		C00344		Lipids and lipid-like molecules	Glycerophospholipids	Glycerophosphoglycerols																						MsDial_Lipid	PG	PG
9513	M846T269	4.4798	846.492	0.0472		PC(16:1(9Z)/20:4(8Z，11Z，14Z，17Z)-2OH(5S，6R))		MS1+MS2	0.32		PC(16:1(9Z)/20:4(8Z，11Z，14Z，17Z)-2OH(5S，6R))		C44H78NO10P	811.536		0.014	16.5794	10	M+Cl	HMDB0286073	C00157		Lipids and lipid-like molecules	Glycerophospholipids	Glycerophosphocholines																					yes	HMDB		PC
9514	M846T286	4.7698	846.492	0.036		PC(20:4(6E，8Z，11Z，13E)-2OH(5S，15S)/16:1(9Z))		MS1+MS2	0.32		PC(20:4(6E，8Z，11Z，13E)-2OH(5S，15S)/16:1(9Z))		C44H78NO10P	811.536		0.0137	16.225	10	M+Cl	HMDB0286072	C00157		Lipids and lipid-like molecules	Glycerophospholipids	Glycerophosphocholines																					yes	HMDB		PC
9530	M848T1078	17.9676	847.546	0.1991		PG 42:7		MS1+MS2	0.48		PG 42:7	PG 16:3-26:4|PG 18:3-24:4|PG 24:2-18:5|PG 20:1-22:6|PG 20:2-22:5|PG 20:3-22:4|PG 22:3-20:4|PG 22:2-20:5	C48H81O10P	848.557		0.0034	4.0534		M-H		C00344		Lipids and lipid-like molecules	Glycerophospholipids	Glycerophosphoglycerols																						MoNA	PG	PG
9568	M851T683	11.391	850.558	0.3966		PC 18:1_20:5|PC 38:6		MS1+MS2	0.46		PC 18:1_20:5|PC 38:6		C46H80NO8P	805.562		0.0022	2.5338		M+HCOO		C00157		Lipids and lipid-like molecules	Glycerophospholipids	Glycerophosphocholines																						MsDial_Lipid	PC	PC
9571	M851T1078	17.972	850.559	0.0956		PC 18:2_20:4|PC 38:6		MS1+MS2	0.57		PC 18:2_20:4|PC 38:6		C46H80NO8P	805.562		0.0015	1.7108		M+HCOO		C00157		Lipids and lipid-like molecules	Glycerophospholipids	Glycerophosphocholines																						MsDial_Lipid	PC	PC
9593	M852T346	5.7599	852.451	0.1761		PA(LTE4/18:3(6Z，9Z，12Z))		MS1+MS2	0.32		PA(LTE4/18:3(6Z，9Z，12Z))	(5S，6R，7E，9E，11Z，14Z)-6-{[(2R)-2-amino-3-[(2R)-2-[(6Z，9Z，12Z)-octadeca-6，9，12-trienoyloxy]-3-(phosphonooxy)propoxy]-3-oxopropyl]sulfanyl}-5-hydroxyicosa-7，9，11，14-tetraenoate|(5S，6R，7E，9E，11Z，14Z)-6-{[(2R)-2-amino-3-[(2R)-2-[(6Z，9Z，12Z)-octadeca-6，9，12-trienoyloxy]-3-(phosphonooxy)propoxy]-3-oxopropyl]sulphanyl}-5-hydroxyicosa-7，9，11，14-tetraenoate|(5S，6R，7E，9E，11Z，14Z)-6-{[(2R)-2-amino-3-[(2R)-2…	C44H72NO11PS	853.456		0.002	2.3817	10	M-H	HMDB0264132	C00416		Lipids and lipid-like molecules	Glycerophospholipids	Glycerophosphates																					yes	HMDB		PA
9594	M853T1079	17.9831	852.574	0.3413		PC 18:2_20:3|PC 38:5		MS1+MS2	0.39		PC 18:2_20:3|PC 38:5		C46H82NO8P	807.578		0.0024	2.8211		M+HCOO		C00157		Lipids and lipid-like molecules	Glycerophospholipids	Glycerophosphocholines																						MsDial_Lipid	PC	PC
9595	M853T909	15.152	852.574	0.3992		PC 18:1_20:4|PC 38:5		MS1+MS2	0.48		PC 18:1_20:4|PC 38:5		C46H82NO8P	807.578		0.0019	2.2347		M+HCOO		C00157		Lipids and lipid-like molecules	Glycerophospholipids	Glycerophosphocholines																						MsDial_Lipid	PC	PC
9596	M853T861	14.3423	852.574	0.5054		PC 22:1_16:4|PC 38:5		MS1+MS2	0.3		PC 22:1_16:4|PC 38:5		C46H82NO8P	807.578		0.0017	2.0001		M+HCOO		C00157		Lipids and lipid-like molecules	Glycerophospholipids	Glycerophosphocholines																						MsDial_Lipid	PC	PC
9597	M853T882	14.6956	852.575	0.4674		PC 16:0_18:1;3O		MS1+MS2	0.39		PC 16:0_18:1;3O		C42H82NO11P	807.562		0.0145	16.9497		M+HCOO		C00157		Lipids and lipid-like molecules	Glycerophospholipids	Glycerophosphocholines																						MsDial_Lipid	OxPC	PC
9617	M855T699	11.6583	854.59	0.5492		PC 38:4		MS1+MS2	0.47		Massbank:LQB00497 PC 38:4|Massbank:LQB00533 PC 38:4|Massbank:LQB00498 PC 38:4|Massbank:LQB00147 PC 38:4|Massbank:LQB00524 PC 38:4|Massbank:LQB00112 PC 38:4|Massbank:LQB00111 PC 38:4|Massbank:LQB00138 PC 38:4|PC 38:4	PC 12:0-26:4|PC 14:0-24:4|PC 16:0-22:4|PC 16:1-22:3|PC 16:2-22:2|PC 22:1-16:3|PC 22:0-16:4|PC 17:2-21:2|PC 18:0-20:4|PC 18:1-20:3|PC 18:2-20:2|PC 20:1-18:3|PC 20:0-18:4|PC 19:2-19:2	C46H84NO8P	809.593		0.002	2.288		M+FA-H		C00157		Lipids and lipid-like molecules	Glycerophospholipids	Glycerophosphocholines																						MoNA	PC	PC
9618	M855T717	11.9531	854.59	0.7188		PC 16:0_22:4|PC 38:4		MS1+MS2	0.43		PC 16:0_22:4|PC 38:4		C46H84NO8P	809.593		0.0019	2.171		M+HCOO		C00157		Lipids and lipid-like molecules	Glycerophospholipids	Glycerophosphocholines																						MsDial_Lipid	PC	PC
9619	M855T757	12.6108	854.59	0.652		PC 18:0_20:4|PC 38:4		MS1+MS2	0.66		PC 18:0_20:4|PC 38:4		C46H84NO8P	809.593		0.0014	1.5859		M+HCOO		C00157		Lipids and lipid-like molecules	Glycerophospholipids	Glycerophosphocholines																						MsDial_Lipid	PC	PC
9655	M858T1079	17.9762	857.516	0.2021		PI(16:0/20:4(5Z，8Z，11Z，14Z))|PI(16:0_20:4) - [3-(hexadecanoyloxy)-2-[icosa-5.8.11.14-tetraenoyloxy]propoxy]({[2.3.4.5.6-pentahydroxycyclohexyl]oxy})phosphinic acid		MS1+MS2	0.33		PI(16:0/20:4(5Z，8Z，11Z，14Z))|PI(16:0_20:4) - [3-(hexadecanoyloxy)-2-[icosa-5.8.11.14-tetraenoyloxy]propoxy]({[2.3.4.5.6-pentahydroxycyclohexyl]oxy})phosphinic acid	1-Hexadecanoyl-2-(5Z，8Z，11Z，14Z-eicosatetraenoyl)-sn-glycero-3-phospho-D-myo-inositol|1-Hexadecanoyl-2-arachidonoyl-sn-glycero-3-phospho-D-myo-inositol|1-Palmitoyl-2-arachidonoyl-sn-glycero-3-phosphoinositol|2-Arachidonoyl-1-hexadecanoyl-sn-glycero-3-phospho-D-myo-inositol|Phosphatidylinositol(16:0/20:4)|Phosphatidylinositol(16:0/20:4omega6)|Phosphatidylinositol(36:4)|PI(16:0/20:4)|PI(16:0/20:4om…	C45H79O13P	858.526	88587-97-7	0.002	2.3664		M-H	HMDB0009789	C01194		Lipids and lipid-like molecules	Glycerophospholipids	Glycerophosphoinositols		yes	yes							yes	yes				yes							GNPS		PI
9718	M865T1079	17.9833	864.611	0.4383		PC 40:6e		MS1+MS2	0.48		PC 40:6e	PC 16:2e/24:4|PC 18:0e/22:6|PC 18:1e/22:5|PC 18:2e/22:4|PC 18:3e/22:3|PC 18:4e/22:2|PC 18:5e/22:1|PC 20:3e/20:3|PC 20:4e/20:2|PC 20:5e/20:1|PC 22:3e/18:3|PC 22:4e/18:2|PC 22:5e/18:1|PC 22:6e/18:0	C48H86NO7P	819.614		0.0016	1.8398		M+FA-H		C00157		Lipids and lipid-like molecules	Glycerophospholipids	Glycerophosphocholines																						MoNA	EtherPC	PC
9723	M866T910	15.1635	865.5	0.6983		PG 44:12		MS1+MS2	0.7		Massbank:LQB00673 PG 44:12|Massbank:LQB00287 PG 44:12|PG 44:12	PG 22:6-22:6	C50H75O10P	866.51		0.0025	2.8714		M-H		C00344		Lipids and lipid-like molecules	Glycerophospholipids	Glycerophosphoglycerols																						MsDial_Meta	PG	PG
9741	M868T1078	17.9679	867.516	0.2999		PG 44:11		MS1+MS2	0.79		Massbank:LQB00286 PG 44:11|Massbank:LQB00672 PG 44:11|PG 44:11	PG 22:5-22:6	C50H77O10P	868.525		0.0021	2.4614		M-H		C00344		Lipids and lipid-like molecules	Glycerophospholipids	Glycerophosphoglycerols																						GNPS	PG	PG
9750	M868T294	4.9025	868.46	0.0545		PS(18:4(6Z，9Z，12Z，15Z)/6 keto-PGF1alpha)		MS1+MS2	0.36		PS(18:4(6Z，9Z，12Z，15Z)/6 keto-PGF1alpha)	(2S)-2-Amino-3-({[(2R)-2-({7-[(1R，2R，3R，5S)-3，5-dihydroxy-2-[(1E，3S)-3-hydroxyoct-1-en-1-yl]cyclopentyl]-6-oxoheptanoyl}oxy)-3-[(6Z，9Z，12Z，15Z)-octadeca-6，9，12，15-tetraenoyloxy]propoxy](hydroxy)phosphoryl}oxy)propanoate|	C44H72NO14P	869.469		0.0021	2.4671	10	M-H	HMDB0281969	C02737		Lipids and lipid-like molecules	Glycerophospholipids	Glycerophosphoserines																					yes	HMDB		PS
9759	M870T1078	17.972	869.531	0.1297		PG 22:4_22:6		MS1+MS2	0.44		PG 22:4_22:6		C50H79O10P	870.541		0.0025	2.8583		M-H		C00344		Lipids and lipid-like molecules	Glycerophospholipids	Glycerophosphoglycerols																						MsDial_Lipid	PG	PG
9776	M872T1078	17.972	871.54	0.3206		PG 44:9		MS1+MS2	0.37		PG 44:9	PG 26:4-18:5|PG 24:4-20:5|PG 22:3-22:6|PG 22:4-22:5	C50H81O10P	872.557		0.0094	10.8261		M-H		C00344		Lipids and lipid-like molecules	Glycerophospholipids	Glycerophosphoglycerols																						MoNA	PG	PG
9882	M884T344	5.7348	883.524	0.0153		PG(22:6(5Z，7Z，10Z，13Z，16Z，19Z)-OH(4)/22:5(7Z，10Z，13Z，16Z，19Z))		MS1+MS2	0.31		PG(22:6(5Z，7Z，10Z，13Z，16Z，19Z)-OH(4)/22:5(7Z，10Z，13Z，16Z，19Z))	[(2S)-2，3-Dihydroxypropoxy][(2R)-2-[(7Z，10Z，13Z，16Z，19Z)-docosa-7，10，13，16，19-pentaenoyloxy]-3-{[(5Z，7Z，10Z，13Z，16Z，19Z)-4-hydroxydocosa-5，7，10，13，16，19-hexaenoyl]oxy}propoxy]phosphinate|	C50H77O11P	884.52		0.0113	12.7332	10	M-H	HMDB0270399	C00344		Lipids and lipid-like molecules	Glycerophospholipids	Glycerophosphoglycerols																					yes	HMDB		PG
9884	M884T1079	17.9767	883.533	0.182		PI 38:5		MS1+MS2	0.4		Massbank:LQB00317 PI 38:5|Massbank:LQB00696 PI 38:5|Massbank:LQB00703 PI 38:5|Massbank:LQB00310 PI 38:5|Massbank:LQB00702 PI 38:5|Massbank:LQB00695 PI 38:5|Massbank:LQB00309 PI 38:5|Massbank:LQB00316 PI 38:5|PI 38:5	PI 14:1-24:4|PI 16:0-22:5|PI 16:1-22:4|PI 16:2-22:3|PI 22:2-16:3|PI 22:1-16:4|PI 18:0-20:5|PI 18:1-20:4|PI 18:2-20:3|PI 20:2-18:3|PI 20:1-18:4|PI 20:0-18:5	C47H81O13P	884.542		0.0009	0.9952		M-H		C01194		Lipids and lipid-like molecules	Glycerophospholipids	Glycerophosphoinositols																						GNPS	PI	PI
9899	M886T1079	17.982	885.548	0.3561		PI 38:4		MS1+MS2	0.63		Massbank:LQB00694 PI 38:4|Massbank:LQB00308 PI 38:4|PI 38:4	PI 12:0-26:4|PI 14:0-24:4|PI 16:0-22:4|PI 16:1-22:3|PI 16:2-22:2|PI 22:1-16:3|PI 22:0-16:4|PI 17:2-21:2|PI 18:0-20:4|PI 18:1-20:3|PI 18:2-20:2|PI 20:1-18:3|PI 20:0-18:4|PI 19:2-19:2	C47H83O13P	886.557		0.002	2.2916		M-H		C01194		Lipids and lipid-like molecules	Glycerophospholipids	Glycerophosphoinositols																						MsDial_Meta	PI	PI
9916	M888T1079	17.9861	887.558	0.128		PI(18:0/20:3(5Z，8Z，11Z))|PI(18:0_20:3) - [2-[icosa-5.8.11-trienoyloxy]-3-(octadecanoyloxy)propoxy]({[2.3.4.5.6-pentahydroxycyclohexyl]oxy})phosphinic acid		MS1+MS2	0.4		PI(18:0/20:3(5Z，8Z，11Z))|PI(18:0_20:3) - [2-[icosa-5.8.11-trienoyloxy]-3-(octadecanoyloxy)propoxy]({[2.3.4.5.6-pentahydroxycyclohexyl]oxy})phosphinic acid	1-Stearoyl-2-meadoyl-sn-glycero-3-phosphoinositol|Phosphatidylinositol(38:3)|PIno(18:0/20:3)|PI(38:3)|Phosphatidylinositol(18:0/20:3)|1-Octadecanoyl-2-(5Z，8Z，11Z-eicosatrienoyl)-sn-glycero-3-phospho-(1'-myo-inositol)|PI(18:0/20:3)|1-Octadecanoyl-2-(5Z，8Z，11Z-eicosatrienoyl)-sn-glycero-3-phosphoinositol|PIno(38:3)|[(2R)-2-[(5Z，8Z，11Z)-Icosa-5，8，11-trienoyloxy]-3-(octadecanoyloxy)propoxy]({[(1S，3R)…	C47H85O13P	888.573		0.0079	8.8776	40	M-H	HMDB0009813	C01194		Lipids and lipid-like molecules	Glycerophospholipids	Glycerophosphoinositols		yes	yes							yes	yes				yes							HMDB		PI
10118	M913T334	5.5601	912.55	0.0504		Rapamycin|Sirolimus		MS1+MS2	0.31		Sirolimus	Sirolimus|(-)-Rapamycin|(1R，9S，12S，15R，16E，18R，19R，21R，23S，24E，26E，28E，30S，32S，35R)-1，18-Dihydroxy-12-{(2S)-1-[(1S，3R，4R)-4-hydroxy-3-methoxycyclohexyl]propan-2-yl}-19，30-dimethoxy-15，17，21，23，29，35-hexamethyl-11，36-dioxa-4-azatricyclo[30.3.1.0(4，9)]hexatriaconta-16，24，26，28-tetraene-2，3，10，14，20-pentone|Antibiotic ay 22989|Rapamune|Rapamycin|Sirolimusum|Perceiva|RAPA|RPM|Rapammune|Rapamysin	C51H79NO13	913.555	53123-88-9	0.002	2.1461		M-H	HMDB0015015	C07909	45546	Benzenoids	Benzene and substituted derivatives	Benzoic acids and derivatives		yes					yes	yes		yes	yes	yes								yes		DICP	Macrolides
10126	M913T318	5.3079	913.462	0.0526		PGP(20:4(5Z，7E，11Z，14Z)-OH(9)/20:4(5Z，8Z，11Z，14Z))		MS1+MS2	0.51		PGP(20:4(5Z，7E，11Z，14Z)-OH(9)/20:4(5Z，8Z，11Z，14Z))	[(2S)-2-Hydroxy-3-({hydroxy[(2R)-3-{[(5E，7Z，11Z，14Z)-9-hydroxyicosa-5，7，11，14-tetraenoyl]oxy}-2-[(8Z，11Z，14Z)-icosa-5，8，11，14-tetraenoyloxy]propoxy]phosphoryl}oxy)propoxy]phosphonate|	C46H76O14P2	914.471		0.0015	1.6754	10	M-H	HMDB0273665			Lipids and lipid-like molecules	Glycerophospholipids	Glycerophosphoglycerophosphates																					yes	HMDB		PGP
10251	M927T346	5.7656	927.481	0.3964		PI(5-iso PGF2VI/20:4(8Z，11Z，14Z，17Z))		MS1+MS2	0.63		PI(5-iso PGF2VI/20:4(8Z，11Z，14Z，17Z))	(1R，6R，11Z，14R，15S，17R，18S，19R，20R，21R，22S，23R)-3，15，17，19，20，21，22，23-Octahydroxy-18-[(3R)-3-hydroxyoct-1-en-1-yl]-3，9-dioxo-2，4，8-trioxa-3-phosphabicyclo[12.6.3]tricos-11-en-6-yl (8Z，11Z，14Z，17Z)-icosa-8，11，14，17-tetraenoic acid|	C47H77O16P	928.495		0.0062	6.7096	10	M-H	HMDB0277632			Lipids and lipid-like molecules	Glycerophospholipids	Glycerophosphoinositols																					yes	HMDB		PI
10615	M970T472	7.8738	969.56	0.0629		PIP(20:2(11Z，14Z)/18:0)		MS1+MS2	0.35		PIP(20:2(11Z，14Z)/18:0)	1-(11Z，14Z-Eicosadienoyl)-2-octadecanoyl-sn-glycero-3-phospho-(1'-myo-inositol-3'-phosphate)|1-Eicosadienoyl-2-stearoyl-sn-glycero-3-phosphoinositol-phosphate|1-Phosphatidyl-1D-myo-inositol-4-phosphate|Phosphatidylinositol phosphate(20:2/18:0)|Phosphatidylinositol phosphate(20:2n6/18:0)|Phosphatidylinositol phosphate(20:2W6/18:0)|Phosphatidylinositol phosphate(38:2)|PIP(20:2/18:0)|PIP(20:2n6/18:0…	C47H88O16P2	970.555		0.0124	12.8306	10	M-H	HMDB0010002	C00626		Lipids and lipid-like molecules	Glycerophospholipids	Glycerophosphoinositol phosphates		yes	yes							yes												HMDB		PIP
10743	M983T396	6.6037	983.466	0.0661		PIP(PGE2/16:1(9Z))		MS1+MS2	0.57		PIP(PGE2/16:1(9Z))	{[(1S，6R，13Z，16R，20S，21R，22R，23R，24S，25R)-6-[(9Z)-hexadec-9-enoyloxy]-3，19，21，23，24，25-hexahydroxy-20-[(3S)-3-hydroxyoct-1-en-1-yl]-3，9，17-trioxo-2，4，8-trioxa-3-phosphabicyclo[14.6.3]pentacos-13-en-22-yl]oxy}phosphonate|	C45H78O19P2	984.461		0.0116	11.8423	10	M-H	HMDB0278544			Lipids and lipid-like molecules	Glycerophospholipids	Glycerophosphoinositol phosphates																					yes	HMDB		PIP
10847	M1000T326	5.4366	999.565	0.0395		PS(22:1(13Z)/LTE4)		MS1+MS2	0.49		PS(22:1(13Z)/LTE4)	(5S，6R，7E，9E，11Z，14Z)-6-{[(2R)-2-amino-3-{[(2R)-1-({[(2S)-2-amino-2-carboxyethoxy](hydroxy)phosphoryl}oxy)-3-[(13Z)-docos-13-enoyloxy]propan-2-yl]oxy}-3-oxopropyl]sulfanyl}-5-hydroxyicosa-7，9，11，14-tetraenoate|(5S，6R，7E，9E，11Z，14Z)-6-{[(2R)-2-amino-3-{[(2R)-1-({[(2S)-2-amino-2-carboxyethoxy](hydroxy)phosphoryl}oxy)-3-[(13Z)-docos-13-enoyloxy]propan-2-yl]oxy}-3-oxopropyl]sulphanyl}-5-hydroxyicosa-…	C51H89N2O13PS	1000.58		0.0101	10.1029	10	M-H	HMDB0283014	C02737		Lipids and lipid-like molecules	Glycerophospholipids	Glycerophosphoserines																					yes	HMDB		PS
[truncated: 24 more columns]
