# Supplementary material for: MSTNDel73C Mutation Modulates Glycerophospholipid Metabolism During Osteogenic Differentiation of Sheep BMSCs
Source: Cells. 2026 Jun 23;15(13):1136. doi: 10.3390/cells15131136 (PMC13359680; doi:10.3390/cells15131136)
Supplement: Supplementary file 1 [file cells-15-01136-s001.zip › Table S2 Metabolite Profile in Positive Ion Mode.xlsx]

## Sheet: Sheet1
No.	Peak Name	Retention Time (min)	m/z (Da)	RSD (QC Samples)	Internal Standard	Identification Result	Differential Metabolite	Identification Basis	Identification Score	Chinese Name	Full Name	Synonym	Molecular Formula	Monoisotopic Molecular Weight	CAS Number	m/z Deviation (Da)	m/z Deviation (ppm)	Collision Energy (eV)	Adduct Ion	HMDB ID	KEGG ID	Metlin ID	Compound Superclass	Compound Class	Compound Subclass	Exogenous	Endogenous	Food-derived	Plant-derived	Microbial-derived	Cosmetic Ingredient	Drug	Drug Metabolite	Toxin & Pollutant	Tissue	Blood	Urine	Saliva	Cerebrospinal Fluid (CSF)	Feces	Sweat	Breast Milk	Bile	Amniotic Fluid	Cell	Predicted Mass Spectrum	Database Source	Compound Category	Lipid Class
Injection Order
Group (Classification)
2	M60T621	10.3513	60.0437	0.0419		2-Aminoacetaldehyde		MS1+MS2	0.65		2-Aminoacetaldehyde	Aminoacetaldehyde|2-Aminoacetaldehyde	C2H5NO	59.0371		0.0007	11.8877	40	M+H	HMDB0248308	C06735	354211	Organic nitrogen compounds	Organonitrogen compounds	Amines											yes											HMDB
3	M60T718	11.9636	60.0437	0.0348		Acetamide		MS1+MS2	0.65		Acetamide	Acetamid|Acetic acid amide|Azetamid|CH3CONH2|Essigsaeureamid|Ethanamid|Ethanamide|Methanecarboxamide|Acetate amide|Acetimidic acid|ACM|Amid kyseliny octove|Acetamide， monosodium salt|acetamide	C2H5NO	59.0371	60-35-5	0.0007	11.8877	40	M+H	HMDB0031645	C06244	3711|265106	Organic acids and derivatives	Carboximidic acids and derivatives	Carboximidic acids		yes	yes	yes							yes				yes					yes		HMDB
6	M60T649	10.8138	60.0438	0.0676		Acetaldehyde oxime		MS1+MS2	0.59		Acetaldehyde oxime	(1E)-Ethanal oxime|Aldoxime|(1E)-Acetaldehyde oxime|Acetaldoxime|Ethanal oxime|Ethylidenehydroxylamine|Hydroiminoethane|Acetaldehyde oxime	C2H5NO	59.0371	107-29-9	0.0006	10.2222	40	M+H	HMDB0003656	C02658	265105|498333|6972	Organic nitrogen compounds	Organonitrogen compounds	Oximes		yes																				HMDB
15	M62T45	0.7488	62.0233	0.05		Glycine		MS1+MS2	0.65		Glycine|Massbank:RP000101 Glycine|2-azaniumylacetate|Massbank:RP000112 Glycine|Massbank:RP000111 Glycine|Massbank:PS004902 Glycine|Gly|Glycocoll|Aminoethanoic acid|Aminoacetic Acid|Massbank:PS004901 Glycine|Massbank:PS004903 Glycine|ReSpect:PM000902 Glycine|ReSpect:PS004901 Glycine|ReSpect:PS004902 Glycine|ReSpect:PS004903 Glycine|HMDB:HMDB00123-180 Glycine|HMDB:HMDB00123-181 Glycine|HMDB:HMDB001…	Aminoacetic acid|Gly|Aminoessigsaeure|Aminoethanoic acid|G|Glycin|Glycocoll|Glykokoll|Glyzin|H2N-CH2-COOH|Hgly|Leimzucker|Aminoacetate|Aminoethanoate|2-Aminoacetate|2-Aminoacetic acid|Aciport|Amino-acetate|Amino-acetic acid|Glicoamin|Glycolixir|Glycosthene|Gyn-hydralin|Padil|Glycine carbonate (1:1)， monosodium salt|Glycine carbonate (2:1)， monopotassium salt|Glycine sulfate (3:1)|Glycine， monoamm…	C2H5NO2	75.032	56-40-6	0.0134	215.725			HMDB0000123	C00037	20|265978	Organic acids and derivatives	Carboxylic acids and derivatives	Amino acids， peptides， and analogues		yes	yes	yes						yes	yes	yes	yes	yes	yes	yes		yes		yes		MoNA	Natural Product|Glycine
27	M67T45	0.7469	67.0208	0.0763		Malononitrile		MS1+MS2	0.57		Malononitrile	Dicyanmethane|Dicyanomethane|Malonsaeuredinitril|Propanedinitrile|Malonodinitrile|Malonitrile	C3H2N2	66.0218		0.0083	123.813	40	M+H	HMDB0254315			Organic nitrogen compounds	Organonitrogen compounds	Organic cyanides											yes											HMDB
33	M69T46	0.7706	69.0324	0.0502		3-Butyn-1-al		MS1+MS2	0.35		3-Butyn-1-al	3-Butynal|3-Butyn-1-al|	C4H4O	68.0262	52844-23-2	0.0011	16.1482	20	M+H	HMDB0006853	C06145		Organic oxygen compounds	Organooxygen compounds	Carbonyl compounds		yes																				HMDB
38	M70T60	0.999	70.0649	0.0216		1-Pyrroline		MS1+MS2	0.49		1-Pyrroline	3，4-Dihydro-2H-pyrrole|Delta(1)-Pyrroline|Δ(1)-pyrroline|Pyr1|delta-Pyrrolinium|	C4H7N	69.0578	5724-81-2	0.0002	3.557	20	M+H	HMDB0012497	C15668		Organoheterocyclic compounds	Pyrrolines			yes																				HMDB
49	M72T69	1.1578	72.0805	0.0556		Pyrrolidine		MS1+MS2	0.68		Pyrrolidine|Pyrrolidine; CE0; RWRDLPDLKQPQOW-UHFFFAOYSA-N|Pyrrolidine; CE10; RWRDLPDLKQPQOW-UHFFFAOYSA-N|Pyrrolidine; CE30; RWRDLPDLKQPQOW-UHFFFAOYSA-N	1-Azacyclopentane|Azacyclopentane|Azolidine|Butylenimine|Perhydropyrrole|Prolamine|Tetrahydropyrrole|Tetramethylenimine|FEMA 3523|Pyrrolidine hydrochloride	C4H9N	71.0735	123-75-1	0.0003	4.1521	45	M+H	HMDB0031641		335676	Organoheterocyclic compounds	Pyrrolidines			yes	yes	yes	yes															yes		HMDB	amine
63	M74T1083	18.0522	74.059	0.1438		Methyl acetimidate		MS1+MS2	0.55		Methyl acetimidate	Methyl ethanecarboximidic acid|Methyl acetimidic acid|Methyl acetimidate hydrochloride|	C3H7NO	73.0528		0.0011	14.3648	40	M+H	HMDB0254573			Organic acids and derivatives	Carboximidic acids and derivatives	Imidoesters											yes											HMDB
78	M79T68	1.1367	79.0204	0.0573		beta-Mercaptoethanol		MS1+MS2	0.33		beta-Mercaptoethanol	2-Mercaptoethanol|Thioglycol|b-Mercaptoethanol|Β-mercaptoethanol|Mercaptoethanol|2 Mercaptoethanol|2-ME|beta-Mercaptoethanol|	C2H6OS	78.0139		0.0008	10.5772	20	M+H	HMDB0245190	C00928		Organosulfur compounds	Thiols	Alkylthiols											yes											HMDB
124	M84T50	0.8339	84.0795	0.1517		1-Piperideine		MS1+MS2	0.46		1-Piperideine	Delta(1)-Piperideine|Piperideine|Δ(1)-piperideine	C5H9N	83.0735		0.0013	15.4531	40	M+H	HMDB0243998	C06181	508211	Organoheterocyclic compounds	Pyridines and derivatives	Hydropyridines											yes											HMDB
128	M85T51	0.8497	85.0272	0.0985		Furanone A		MS1+MS2	0.35		Furanone A	2(3H)-Furanone|2-Furanone|2-oxo-2，3-Dihydrofuran|4-Hydroxy-3-butenoic acid gamma-lactone|alpha-Crotonolactone|alpha-Furanone|beta，gamma-Crotonolactone|4-Hydroxy-3-butenoate g-lactone|4-Hydroxy-3-butenoate gamma-lactone|4-Hydroxy-3-butenoate γ-lactone|4-Hydroxy-3-butenoic acid g-lactone|4-Hydroxy-3-butenoic acid γ-lactone|a-Crotonolactone|Α-crotonolactone|a-Furanone|Α-furanone|b，g-Crotonolactone|Β…	C4H4O2	84.0211		0.0012	14.4585	40	M+H	HMDB0094691	C17602		Organoheterocyclic compounds	Dihydrofurans	Furanones															yes							HMDB
139	M86T88	1.4623	86.0958	0.154		Piperidine		MS1+MS2	0.59		Piperidine|Massbank:KO003705 Piperidine|Azacyclohexane|Hexahydropyridine|Massbank:KO003706 Piperidine|Massbank:KO003707 Piperidine|Massbank:KO003708 Piperidine|Massbank:KO003709 Piperidine|Massbank:PR100190 Piperidine|Perhydroazine|Perhydropyridine|Cyclopentimine|Cypentil|Hexazane|Pentamethyleneimine|Pentamethylenimine|MassbankEU:SM837103 Piperidine|ReSpect:PS032301 Piperidine|ReSpect:PS032302 Pi…	Azacyclohexane|Azinane|Cyclopentimine|Cypentil|Hexahydropyridine|Hexazane|Pentamethyleneamine|Pentamethyleneimine|Pentamethylenimine|Perhydropyridine|pip|Piperidin|FEMA 2908|hexahydro-Pyridine|Piperidine ON rasta resin|Piperidine|Perhydroazine	C5H11N	85.0891	110-89-4	0.0006	7.5422		M+H	HMDB0034301	C01746	267310	Organoheterocyclic compounds	Piperidines				yes	yes	yes							yes	yes		yes					yes		GNPS	Piperidines|Piperidine
140	M86T68	1.1367	86.0961	0.4665		Cyclopentylamine		MS1+MS2	0.56		Cyclopentylamine		C5H11N	85.0891		0.0003	4.0577	40	M+H	HMDB0250671			Organic nitrogen compounds	Organonitrogen compounds	Amines											yes											HMDB
152	M88T321	5.3452	88.0384	0.1023		2-Aminoacrylic acid		MS1+MS2	0.63		2-Aminoacrylic acid	2，3-Didehydroalanine|2-Aminoacrylate|alpha，beta-Dehydroalanine|Anhydroserine2-aminopropenoic acid|Dehydroalanine|2-Aminoprop-2-enoate|a，b-Dehydroalanine|Α，β-dehydroalanine|Anhydroserine2-aminopropenoate|2-Aminoprop-2-enoic acid|(alpha)-(beta)-Di-dehydroalanine|a-b-Di-dehydroalanine|alpha-beta-Di-dehydroalanine|alpha-Aminoacrylate|2-Amino-2-propenoic acid|Aminoacrylic acid|Dehydro-L-alanine|alpha，…	C3H5NO2	87.032	28453-71-6	0.0009	10.5454	40	M+H	HMDB0003609	C02218		Organic acids and derivatives	Carboxylic acids and derivatives	Amino acids， peptides， and analogues			yes	yes	yes																	HMDB
154	M89T793	13.2085	89.0587	0.05		Ethyl acetate		MS1+MS2	0.63		Ethyl acetate	1-Acetoxyethane|Acetic acid ethyl ester|Acetic acid， ethyl ester|Acetic ester|Acetoxyethane|Acetyl ester|AcOEt|CH3-CO-O-CH3|Essigester|Essigsaeureethylester|Ethyl acetic ester|Ethyl ethanoate|Ethylacetat|Ethylazetat|EtOAc|Vinegar naphtha|Acetate ethyl ester|Acetate， ethyl ester|Ethyl ethanoic acid|Ethyl acetic acid|Acetic ether|Acetic-acid-ethylester|Acetidin|Dibutylamine|Ethyl ester OF acetic ac…	C4H8O2	88.0524	141-78-6	0.001	11.5597	40	M+H	HMDB0031217	C00849	270912	Organic acids and derivatives	Carboxylic acids and derivatives	Carboxylic acid derivatives		yes	yes	yes								yes	yes		yes					yes		HMDB
162	M90T58	0.9625	90.0539	0.0093		beta-Alanine		MS1+MS2	0.73		beta-Alanine|Massbank:PR100216 beta-Alanine|beta-Ala|3-Aminopropanoate|3-Aminopropionic acid|beta-Aminopropanoic Acid|ReSpect:PM000905 beta-Alanine|ReSpect:PS038101 beta-Alanine|ReSpect:PS038102 beta-Alanine|ReSpect:PS038103 beta-Alanine|ReSpect:PS038104 beta-Alanine|ReSpect:PT103810 beta-Alanine|3-aminopropanoic acid|HMDB:HMDB00056-90 Beta-Alanine|HMDB:HMDB00056-92 Beta-Alanine|HMDB:HMDB00056-91…	3-Aminopropanoic acid|3-Aminopropionic acid|BAla|beta-Aminopropionic acid|H-beta-Ala-OH|Omega-aminopropionic acid|3-Aminopropanoate|Abufene|3-Aminopropionate|b-Aminopropionate|b-Aminopropionic acid|beta-Aminopropionate|Β-aminopropionate|Β-aminopropionic acid|H-b-Ala-OH|H-Β-ala-OH|Omega-aminopropionate|b-Alanine|Β-alanine|2-Carboxyethylamine|3-Amino-propanoate|3-Amino-propanoic acid|b-Aminopropano…	C3H7NO2	89.0477	107-95-9	0.0011	11.9758	10	M+H	HMDB0000056	C00099	294157|5119	Organic acids and derivatives	Carboxylic acids and derivatives	Amino acids， peptides， and analogues		yes	yes	yes						yes	yes	yes	yes	yes	yes					yes		HMDB	Natural Product|Amino acids|Alanine
167	M91T604	10.0629	91.0532	0.0243		Diethyl sulfide		MS1+MS2	0.31		Diethyl sulfide	(C2H5)2S|1，1'-Thiobisethane|1-(Ethylsulfanyl)ethane|3-Thiapentane|Diethyl sulphide|Diethyl thioether|Diethylthioether|Ethyl monosulfide|Ethyl sulfide|Ethyl thioether|Ethylthioethane|Thioethyl ether|1-(Ethylsulphanyl)ethane|Ethyl monosulphide|Ethyl sulphide|Ethylsulphanylethane|Diethyl sulfide|(C2-C7) Alkyldisulfides|1，1'-Thiobis-ethane|1，1'-Thiobisethane， 9ci|1，1'-Thiodiethane|1，1-Thiobisethane|D…	C4H10S	90.0503	352-93-2	0.0044	48.5575	20	M+H	HMDB0031666	C02272	288737	Organosulfur compounds	Thioethers	Dialkylthioethers		yes	yes	yes																yes		HMDB
171	M91T767	12.7823	91.0534	0.0372		3-Hydroxypropanoic acid|Hydroxypropionic acid|b-Hydroxypropionate|Ethylenelactic acid|2-Deoxyglycerate|3-Hydroxypropionic Acid|3-hydroxypropionic acid trimer		MS1+MS2	0.45		Hydroxypropionic acid|Massbank:KO001148 b-Hydroxypropionate|3-Hydroxypropanoic acid|3-Hydroxypropionic acid|3-Hydroxypropionate|Hydracrylic acid|3-Hydroxypropanoate|beta-Hydroxypropionic acid|Massbank:KO001146 b-Hydroxypropionate|Massbank:KO001147 b-Hydroxypropionate|Massbank:KO001149 b-Hydroxypropionate|Massbank:KO001145 b-Hydroxypropionate|MoNA:2273546 Ethylenelactic acid|MoNA:2298668 2-Deoxygl…	3-HYDROXY-propanoIC ACID|3-Hydroxypropanoic acid|beta-Hydroxypropionic acid|Hydracrylic acid|3-Hydroxypropionate|3-Hydroxypropionic acid|3-HYDROXY-propanoate|3-Hydroxypropanoate|b-Hydroxypropionate|b-Hydroxypropionic acid|beta-Hydroxypropionate|Β-hydroxypropionate|Β-hydroxypropionic acid|Hydracrylate|Hydroxypropionate|2-Deoxyglycerate|2-Deoxyglyceric acid|b-Lactate|b-Lactic acid|beta-Lactate|beta…	C3H6O3	90.0317	503-66-2	0.0144	158.214		M+H	HMDB0000700	C01013	5668	Organic acids and derivatives	Hydroxy acids and derivatives	Beta hydroxy acids and derivatives		yes	yes	yes	yes						yes	yes		yes	yes					yes		MoNA	organic acids
172	M91T69	1.1547	91.0535	0.0451		L-Lactic acid		MS1+MS2	0.36		L-Lactic acid|HMDB:HMDB00190-303 L-Lactic acid|HMDB:HMDB00190-301 L-Lactic acid|HMDB:HMDB00190-302 L-Lactic acid	(+)-Lactic acid|(S)-(+)-Lactic acid|(S)-2-Hydroxypropanoic acid|(S)-2-Hydroxypropionic acid|L-(+)-alpha-Hydroxypropionic acid|L-(+)-Lactic acid|L-Milchsaeure|L-Lactate|(+)-Lactate|(S)-(+)-Lactate|(S)-2-Hydroxypropanoate|(S)-2-Hydroxypropionate|L-(+)-a-Hydroxypropionate|L-(+)-a-Hydroxypropionic acid|L-(+)-alpha-Hydroxypropionate|L-(+)-Α-hydroxypropionate|L-(+)-Α-hydroxypropionic acid|L-(+)-Lactate…	C3H6O3	90.0317	79-33-4	0.0145	159.312	40	M+H	HMDB0000190	C00186	45858|297127|5205	Organic acids and derivatives	Hydroxy acids and derivatives	Alpha hydroxy acids and derivatives		yes	yes		yes					yes	yes	yes	yes	yes	yes	yes	yes	yes		yes		HMDB
212	M98T58	0.9618	98.0585	0.3412		Cyclohexanone		MS1+MS2	0.38		Cyclohexanone|HMDB:HMDB03315-2241 Cyclohexanone|HMDB:HMDB03315-2240 Cyclohexanone|HMDB:HMDB03315-2239 Cyclohexanone	Cyclohexyl ketone|Ketocyclohexane|Ketohexamethylene|Oxocyclohexane|ANON|Anone|Cicloesanone|Cyclic ketone|Cyclohexanon|Cyclohexanone homopolymer|Cykloheksanon|Hexanon|Hytrol O|Hytrolo|Nadone|Pimelic ketone|Pimelin ketone|Rcra waste number u057|Sextone|cyclohexanone	C6H10O	98.0732	108-94-1	0.0147	149.553		M	HMDB0003315	C00414	265443	Organic oxygen compounds	Organooxygen compounds	Carbonyl compounds		yes	yes	yes											yes							MoNA
215	M99T76	1.2749	98.983	0.1005		1，2-Dichloroethane		MS1+MS2	0.42		1，2-Dichloroethane	1，2-DCE|1，2-Dichloraethan|alpha，beta-Dichloroethane|Aethylenchlorid|Aethylendichlorid|DCE|EDC|Ethane dichloride|Ethylene chloride|Ethylene dichloride|Glycol dichloride|a，b-Dichloroethane|Α，β-dichloroethane|-Dichloroethane|alpha，Bet|EDC， jmaf|Ethylene dichloride， bsi， iso|R 150|S-Dichloroethane|Ethylene dichloride， 14C-labeled|Ethylene dichloride， 14c2-labeled|Ethylene dichloride， 38CL-labeled|Eth…	C2H4Cl2	97.969	107-06-2	0.0067	67.6329	40	M+H	HMDB0029571	C06752	265559	Organohalogen compounds	Organochlorides			yes	yes																	yes		HMDB
216	M99T582	9.701	98.9832	0.0483		Phosphoric acid|Phosphate|Ortophosphate|Hydrogen phosphate|Dihydrogen phosphate		MS1+MS2	0.57		Phosphate|Massbank:RP022412 Ortophosphate|phosphoric acid|Massbank:RP022401 Ortophosphate|Massbank:RP022413 Ortophosphate|Massbank:RP022411 Ortophosphate|Massbank:RP022402 Ortophosphate|Massbank:RP022403 Ortophosphate|Ortophosphate|Hydrogen phosphate|Dihydrogen phosphate	acide phosphorique (FRENCH)|acido fosforico [Italian]|acidum phosphoricum|diphosphate tetrasodium|Fosforzuuroplossingen [Dutch]|Marphos|NFB|Orthophosphoric acid|ortho- phosphoric acid|Phosphorsaeure|Phosphorsaeureloesungen [German]|Sodium Pyrophosphate|Sodium pyrophosphate decahydrate|Sodium pyrophosphate decahydrate BioChemica|Sonac|Tetrasodium Pyrophosphate Decahydrate|Tetrasodium pyrophosphate…	H3O4P	97.9769	7664-38-2|14265-44-2|14066-19-4|14066-20-7	0.001	10.0543	40	M+H	HMDB0001429	C00009	3231	Homogeneous non-metal compounds	Non-metal oxoanionic compounds	Non-metal phosphates		yes	yes	yes			yes	yes		yes	yes	yes	yes		yes	yes				yes		HMDB	inorganic salt
218	M99T874	14.5645	99.0539	0.1437		2-Furanmethanol|Furfuryl Alcohol		MS1+MS2	0.39		2-Furanmethanol|FURFURYL ALCOHOL	(2-Furyl)methanol|2-Furancarbinol|2-Furane-methanol|2-Furanylmethanol|2-Furfuryl alcohol|2-Furylcarbinol|2-Furylmethanol|2-Hydroxymethylfuran|2-Hydroxymethylfurane|5-Hydroxymethylfuran|alpha-Furylcarbinol|Furan-2-yl-methanol|Furfural alcohol|Furfuranol|Furylcarbinol|a-Furylcarbinol|Α-furylcarbinol|2-Furanmethanol|(2-Furyl)-methanol|(2-FURYL)-methanol (furfurylalcohol)|2-(Hydroxymethyl)furan|2-Fur…	C5H6O2	98.0368	98-00-0	0.0098	99.1437	40	M+H	HMDB0013742	C20441		Organoheterocyclic compounds	Heteroaromatic compounds			yes	yes	yes								yes								yes		HMDB
226	M100T225	3.7495	100.111	0.0836		Cyclohexylamine		MS1+MS2	0.5		Cyclohexylamine|Massbank:KO002597 Cyclohexylamine|Cyclohexanamine|Massbank:KO002598 Cyclohexylamine|Massbank:KO002599 Cyclohexylamine|Massbank:KO002600 Cyclohexylamine|Massbank:KO002601 Cyclohexylamine|Massbank:AU244106 Cyclohexylamine|MassbankEU:SM826601 Cyclohexylamine|Cyclohexylamine; AIF; CE0; CorrDec|Cyclohexylamine; AIF; CE10; CorrDec|Cyclohexylamine; AIF; CE30; CorrDec|Cyclohexylamine; AIF…	Cyclohexanamine|1-amino-CYCLOHEXANE|1-Aminocyclohexane|1-Cyclohexylamine|Aminocyclohexane|Aminocylcohexane|Aminohexahydrobenzene|CHA|Cyclohexanamine， 9ci|Cyclohexyl amine|Cyclohexylamine.HCL|HAI|hexahydro-Aniline|hexahydro-Benzenamine|Hexahydroaniline|Hexahydrobenzenamine|Cyclohexylamines|Cyclohexylamine	C6H13N	99.1048	108-91-8	0.0011	10.982		M+H	HMDB0031404	C00571	281124	Organic nitrogen compounds	Organonitrogen compounds	Cyclohexylamines		yes	yes								yes				yes					yes		MsDial_Meta
232	M102T157	2.618	102.045	0.135		Anthranilic acid|2-Aminobenzoic acid|Anthranilate|Anthranilate - 20.00 Ev|Anthranilate - 30.00 Ev|Anthranilate - 40.00 Ev|Anthranilate - 50.00 Ev|Anthranilate - 60.00 Ev|Anthranilate - 70.00 Ev|antranilic_acid|anthranilic acid|Anthranate|Orth0-Aminobenzoic Acid		MS1+MS2	0.39		2-Aminobenzoic acid|Anthranilate|ANTHRANILATE - 20.00 eV|ANTHRANILATE - 30.00 eV|ANTHRANILATE - 40.00 eV|ANTHRANILATE - 50.00 eV|ANTHRANILATE - 60.00 eV|ANTHRANILATE - 70.00 eV|antranilic_acid|anthranilic acid CollisionEnergy:102040|anthranilic acid CollisionEnergy:205060|Massbank:KNA00058 Anthranilate|Anthranilic acid|o-Aminobenzoic acid|Vitamin L1|2-Aminobenzoate|Massbank:KNA00059 Anthranilate|…	2-Aminobenzoesaeure|2-Carboxyaniline|O-Aminobenzoesaeure|O-Aminobenzoic acid|O-Carboxyaniline|Vitamin L1|Anthranilic acid|2-Aminobenzoate|O-Aminobenzoate|Anthranilate|Anthranilic acid， cadmium salt|Anthranilic acid， calcium (2:1) salt|Anthranilic acid， monolithium salt|Sodium anthranilate|Anthranilic acid， dihydrochloride|Anthranilic acid， hydrochloride|Anthranilic acid， monosodium salt|1-Amino-2…	C7H7NO2	137.048	118-92-3	0.0104	102.127		M-2H2O+H	HMDB0001123	C00108	317|6018	Benzenoids	Benzene and substituted derivatives	Benzoic acids and derivatives			yes	yes						yes	yes	yes		yes	yes					yes		MoNA	Natural Product|Carboxylic acids|Vitamin
236	M102T1076	17.9254	102.127	0.0281		Triethylamine		MS1+MS2	0.69		Triethylamine	(C2H5)3N|(Diethylamino)ethane|N，N，N-Triethylamine|N，N-Diethylethanamine|NEt3|TEA|TEN|Triaethylamin|Triethylamin|Triethylamine acetate|Triethylamine dinitrate|Triethylamine hydrobromide|Triethylamine hydrochloride|Triethylamine maleate (1:1)|Triethylamine phosphate|Triethylamine phosphate (1:1)|Triethylamine phosphonate (1:1)|Triethylamine sulfate|Triethylamine sulfate (2:1)|Triethylamine sulfite …	C6H15N	101.12	121-44-8	0.0007	7.3387		M+H	HMDB0032539	C14691	282029	Organic nitrogen compounds	Organonitrogen compounds	Amines		yes	yes	yes																yes		DICP	amine
240	M103T156	2.5979	103.054	0.0257		(R)-4-aminoisoxazolidin-3-one		MS1+MS2	0.44		(R)-4-aminoisoxazolidin-3-one		C3H6N2O2	102.043	68-41-7	0.0034	32.7263	40	M+H	HMDB0251514|HMDB0014405	C06682|C08057		Organic acids and derivatives|Organoheterocyclic compounds	Carboxylic acids and derivatives|Azolines	Amino acids， peptides， and analogues|Isoxazolines							yes				yes	yes								yes		MsDial_Meta
243	M104T100	1.6704	104.052	0.0484		Biuret		MS1+MS2	0.53		Biuret	(Aminocarbonyl)urea|Allophanamide|Carbamoylurea|Dicarbonimidic diamide|Imidodicarbonic diamide|Ureidoformamide|Carbamylurea	C2H5N3O2	103.038	108-19-0	0.0063	60.7736		M+H	HMDB0249282	C06555		Organic acids and derivatives	Carboximidic acids and derivatives	Carboximidic acids											yes											DICP
244	M104T69	1.1567	104.052	0.055		N-Methyl-N-nitrosourea		MS1+MS2	0.5		N-Methyl-N-nitrosourea	1-(Aminocarbonyl)-1-methyl-2-oxohydrazine|1-Nitroso-1-methylurea|Methylnitrosoharnstoff|Methylnitrosourea|Methylnitrosouree|MNU|N-Methyl-N-nitrosocarbamide|N-Methyl-N-nitrosoharnstoff|N-Methyl-N-nitrosouree|N-Nitroso-N-methylcarbamide|N-Nitroso-N-methylharnstoff|N-Nitroso-N-methylurea|N-Nitroso-N-methyluree|N-Nitrosomethylurea|Nitrosomethylurea|NMH|NMU|N-Methyl-N-nitrosourea|N Methyl N nitrosoure…	C2H5N3O2	103.038		0.0063	60.7736	20	M+H	HMDB0255181	C14595		Organic acids and derivatives	Organic carbonic acids and derivatives	Ureas											yes											HMDB
247	M104T765	12.7439	104.106	0.1597		Choline|Choline cation|choline|2-Hydroxyethyl trimethylammonium|Choline chloride|Choline [M]+		MS1+MS2	0.45		Choline|Spectral Match to Choline cation from NIST14|choline CollisionEnergy:102040|Massbank:MT000030 Choline|Massbank:PB001602 Choline|2-hydroxyethyl-trimethylazanium|Massbank:PB001603 Choline|Massbank:PR100404 Choline|2-Hydroxyethyl trimethylammonium|Bilineurine|2-Hydroxy-N，N，N-trimethylethanaminium|Bilineurin|Hepacholine|Lipotril|Massbank:PR100405 Choline|Massbank:PT110163 2-Hydroxyethyl trime…	Choline|2-hydroxyethyl-trimethylazanium|2-Hydroxyethyl trimethylammonium|Bilineurine|2-Hydroxy-N，N，N-trimethylethanaminium|Bilineurin|Hepacholine|Lipotril|Choline chloride	C5H14NO+	104.108	62-49-7	0.0017	16.7048		M	HMDB0000097	C00114		Organic nitrogen compounds	Organonitrogen compounds	Quaternary ammonium salts			yes	yes			yes			yes	yes	yes	yes	yes	yes	yes	yes			yes		MoNA
248	M104T707	11.7909	104.106	0.1226		Choline|Choline chloride		MS1+MS2	0.53		Choline|Choline chloride	2-hydroxyethyl-trimethylazanium|2-Hydroxyethyl trimethylammonium|(2-hydroxyethyl)trimethylazanium	[C5H14NO]+	104.108	62-49-7	0.0012	11.902		M	HMDB0000097	C00114		Organic nitrogen compounds	Organonitrogen compounds	Quaternary ammonium salts			yes	yes			yes			yes	yes	yes	yes	yes	yes	yes	yes			yes		MoNA	Natural Product; Ethanolamines|Natural Product|Choline|Vitamin
250	M105T576	9.6051	105.032	0.0237		Malonic acid|Malonate|malonic acid|UNL|Malonate dicarboxylic acid		MS1+MS2	0.51		Malonic acid|MALONATE|malonic acid CollisionEnergy:102040|Massbank:KO001335 Malonate|Propanedioic acid|Massbank:KO001337 Malonate|Massbank:KO001336 Malonate|Massbank:KO001334 Malonate|Massbank:KO001333 Malonate|Massbank:PS029201 Malonate|1，3-Propanedioic acid|Carboxyacetic acid|Methanedicarboxylic acid|Dicarboxymethane|MoNA:2287151 UNL|MoNA:2287083 UNL|MoNA:2283649 UNL|MoNA:2311839 Malonate dicar…	Propanedioic acid|dicarboxylic acid|Dicarboxymethane|Metahnedicarboxylic acid|Thallium malonate|Dicarboxylate|Propanediolic acid|Kyselina malonova [czech]|Methanedicarboxylic acid|Propanedioic acid dithallium salt|Carboxyacetic acid|Methanedicarbonic acid|Kyselina malonova|α，Ω-dicarboxylic acid|Malonate|Malonate dicarboxylic acid|Propanedioate|H2Malo|HOOC-CH2-COOH|alpha，Omega-dicarboxylic acid|Ma…	C3H4O4	104.011	141-82-2	0.0139	132.734	20	M+H	HMDB0000691	C00383|C04025	3237	Organic acids and derivatives	Carboxylic acids and derivatives	Dicarboxylic acids and derivatives		yes	yes	yes			yes	yes		yes	yes	yes	yes	yes	yes					yes		MsDial_Meta	Natural Product|Malonic acid
253	M105T873	14.548	105.069	0.2533		3-Methylbenzyl alcolhol|3-methylbenzylalcohol		MS1+MS2	0.53		3-methylbenzylalcohol	m-Tolyl carbinol	C8H10O	122.073	587-03-1	0.0017	15.8462		M+H-H2O				Benzenoids	Benzene and substituted derivatives	Benzyl alcohols																						DICP	Alcohols
269	M106T888	14.8032	106.077	0.1231		m-Xylene|META XYLENE|META-XYLENE		MS1+MS2	0.5		m-Xylene|META XYLENE|META-XYLENE	1，3-Dimethylbenzene|1，3-Dimethylbenzol|1，3-Xylene|3-Xylene|m-Dimethylbenzene|m-Methyltoluene|m-Xylol|Meta-xylene	C8H10	106.078	108-38-3	0.0016	14.6151		M	HMDB0059810	C07208		Benzenoids	Benzene and substituted derivatives	Xylenes											yes				yes							MoNA	Benzene and substituted derivatives
271	M106T864	14.4013	106.077	0.1496		para-Xylene		MS1+MS2	0.46		PARA-XYLENE	1.4-DIMETHYLBENZENE	C8H10	106.078		0.0016	14.6151		M	HMDB0059924	C06756	270292	Benzenoids	Benzene and substituted derivatives	Xylenes													yes		yes							MoNA
277	M107T136	2.2712	107.048	0.6326		Benzaldehyde		MS1+MS2	0.48		Benzaldehyde|ReSpect:PS000801 Benzaldehyde|Formylbenzene|Almond artificial essential oil|Benzoic aldehyde|Benzenecarbonal|Phenylmethanal|Benzoyl hydride|HMDB:HMDB06115-2474 Benzaldehyde|HMDB:HMDB06115-2473 Benzaldehyde|HMDB:HMDB06115-2472 Benzaldehyde	Artificial almond oil|Benzanoaldehyde|Benzene carbaldehyde|Benzene carboxaldehyde|Benzenecarbonal|Benzenecarboxaldehyde|Benzenemethylal|Benzoic acid aldehyde|Benzoic aldehyde|Benzylaldehyde|Ethereal oil OF bitter almonds|Phenylformaldehyde|Phenylmethanal|Synthetic oil OF bitter almond|Benzoate aldehyde|Almond artificial essential oil|Artificial bitter almond oil|Artificial essential oil OF almond…	C7H6O	106.042	100-52-7	0.001	9.0129	40	M+H	HMDB0006115	C00261	300187	Benzenoids	Benzene and substituted derivatives	Benzoyl derivatives		yes	yes	yes							yes		yes		yes							HMDB
278	M107T246	4.0943	107.048	0.0232		4-Methylcatechol		MS1+MS2	0.4		4-Methylcatechol|HMDB:HMDB00873-1232 4-Methylcatechol|HMDB:HMDB00873-1233 4-Methylcatechol|HMDB:HMDB00873-1234 4-Methylcatechol	1，2-Dihydroxy-4-methylbenzene|2-Hydroxy-4-methylphenol|3，4-Dihydroxytoluene|4-Methyl-1，2-benzenediol|4-Methyl-1，2-dihydroxybenzene|4-Methylpyrocatechol|Homocatechol|Homopyrocatechol|p-Methylcatechol|p-Methylpyrocatechol|Toluene-3，4-diol|1-Methyl-3，4-dihydroxybenzene|4-Methyl-pyrocatechol|4-Methylcatehol|4-Metylcatechol|5-Methylcatechol|4-Methylcatechol|4-methylbenzene-1，2-diol	C7H8O2	124.052	452-86-8	0.0009	8.4074			HMDB0000873	C06730	5834|266456	Benzenoids	Phenols	Benzenediols		yes	yes	yes							yes	yes			yes							MoNA
279	M107T159	2.647	107.048	0.0624		3-Hydroxybenzyl alcohol		MS1+MS2	0.48		3-Hydroxybenzyl alcohol	3-Hydroxybenzenemethanol|3-Methylol phenol|m-Hydroxybenzyl alcohol|Meta-hydroxybenzyl alcohol	C7H8O2	124.052	620-24-6	0.0014	13.3537		M+H-H2O	HMDB0059712	C03351	331719	Benzenoids	Benzene and substituted derivatives	Benzyl alcohols																						DICP	alcohol
282	M107T401	6.6825	107.084	0.0203		o-Xylene|ORTHO XYLENE|ORTHO-XYLENE		MS1+MS2	0.49		o-Xylene|ORTHO XYLENE|ORTHO-XYLENE	1，2-Dimethylbenzene|1，2-Dimethylbenzol|2-Xylene|3，4-Xylene|O-Dimethylbenzene|O-Methyltoluene|O-Xylol|ORTHO-xylene|1，2-Xylene	C8H10	106.078		0.0012	10.7422	40	M+H	HMDB0059851	C07212		Benzenoids	Benzene and substituted derivatives	Xylenes											yes		yes		yes							HMDB
284	M107T867	14.4479	107.085	0.1645		p-Xylene|PARA XYLENE|PARA-XYLENE		MS1+MS2	0.35		p-Xylene|PARA XYLENE|PARA-XYLENE	1，4-Dimethylbenzene|1，4-Dimethylbenzol|4-Methyltoluene|4-Xylene|p-Dimethylbenzene|p-Methyltoluene|p-Xylol|PARA-xylene|1，4-Xylene|Paraxylene|1.4-DIMETHYLBENZENE	C8H10	106.078	106-42-3	0.0011	9.8083	40	M+H	HMDB0059924	C06756		Benzenoids	Benzene and substituted derivatives	Xylenes													yes		yes							HMDB	organics
286	M107T607	10.1179	107.085	0.1231		Ethylbenzene		MS1+MS2	0.43		Ethylbenzene	alpha-Methyltoluene|Aethylbenzol|Ethylbenzol|Ethylenzene|Phenylethane|a-Methyltoluene|Α-methyltoluene|1-Ethylbenzene|EB|Ethylbenzene	C8H10	106.078	100-41-4	0.0011	9.8083	40	M+H	HMDB0059905	C07111	265818	Benzenoids	Benzene and substituted derivatives												yes				yes							HMDB	aromatic hydrocarbon
293	M109T75	1.2569	109.075	0.0659		m-Phenylenediamine|1，3-Phenylenediamine|Meta-Phenylenediamine		MS1+MS2	0.31		m-Phenylenediamine|Massbank:KO003710 1，3-Phenylenediamine|1，3-Benzenediamine|Benzenediamine|Phenylenediamine|m-Diaminobenzene|Diaminobenzene|Massbank:KO003711 1，3-Phenylenediamine|Massbank:KO003712 1，3-Phenylenediamine|Massbank:KO003713 1，3-Phenylenediamine|Massbank:KO003714 1，3-Phenylenediamine|META-PHENYLENEDIAMINE|1，3-Phenylenediamine	1，3-Benzenediamine|1，3-Diaminobenzene|3-Aminoaniline|3-Phenylenediamine|m-Diaminobenzene|m-Phenylenediamine|Meta-phenylenediamine|Diaminobenzene|Benzenediamine|1，3-Phenylenediamine|Phenylenediamine|META-DIAMINOBENZENE	C6H8N2	108.069		0.0011	10.5272	20	M+H	HMDB0254282	C02454		Benzenoids	Benzene and substituted derivatives	Aniline and substituted anilines											yes											HMDB	Non-Natural Product
303	M111T110	1.8348	111.007	0.0957		Pyruvic acid|Pyruvate|pyruvic_acid|PyruvicAcid|Pyruvic acid sodium salt|Sodium pyruvate|2-Oxopropanoic acid		MS1+MS2	0.63		Pyruvic acid|pyruvic_acid|PyruvicAcid|Pyruvic acid CollisionEnergy:102040|Massbank:KO001591 Pyruvate|2-Oxopropanoic acid|Pyroracemic acid|2-Oxopropanoate|Massbank:KO001592 Pyruvate|Massbank:KO001593 Pyruvate|Massbank:KO001590 Pyruvate|Massbank:KO001594 Pyruvate|Massbank:PS098202 Pyruvic acid sodium salt|Acetylformic acid|2-Oxopropanoic acid sodium salt|Sodium Pyruvate|alpha-Ketopropionic acid sod…	2-Oxopropanoate|2-Oxopropanoic acid|2-Oxopropionate|2-Oxopropionic acid|a-Ketopropionate|a-Ketopropionic acid|Acetylformate|Acetylformic acid|alpha-Ketopropionate|alpha-Ketopropionic acid|BTS|Pyroracemate|Pyroracemic acid|Pyruvic acid|2-Ketopropionic acid|2-Oxopropansaeure|2-Oxopropionsaeure|Acide pyruvique|alpha-Oxopropionsaeure|Brenztraubensaeure|CH3COCOOH|2-Ketopropionate|Α-ketopropionate|Α-ke…	C3H4O3	88.016	127-17-3	0.0013	11.3148	20	M+Na	HMDB0000243	C00022	117	Organic acids and derivatives	Keto acids and derivatives	Alpha-keto acids and derivatives		yes	yes	yes	yes					yes	yes	yes	yes	yes	yes	yes	yes			yes		MsDial_Meta	Alpha-keto acids and derivatives|Natural Product|Formic acid
307	M111T754	12.5702	111.116	0.0363		2-(Methylenebutyl)-cyclopropane		MS1+MS2	0.52		2-(Methylenebutyl)-cyclopropane		C8H14	110.11		0.0012	10.3536	40	M+H	HMDB0061899			Hydrocarbons	Saturated hydrocarbons														yes									HMDB
311	M112T68	1.1362	112.049	0.0351		Pyrrole-2-carboxylic acid|Pyrrole-2-Carboxylate|Pyrrole-2-Carboxylic Acid|Pyrrole 2-carboxylate|PCA|2-Minaline		MS1+MS2	0.58		Pyrrole-2-carboxylic acid|PYRROLE-2-CARBOXYLATE - 20.0 eV|PYRROLE-2-CARBOXYLATE - 30.0 eV|PYRROLE-2-CARBOXYLATE - 40.0 eV|PYRROLE-2-CARBOXYLATE - 50.0 eV|PYRROLE-2-CARBOXYLATE - 60.0 eV|PYRROLE-2-CARBOXYLATE - 70.0 eV|PYRROLE-2-CARBOXYLIC ACID CollisionEnergy:102040|PYRROLE-2-CARBOXYLIC ACID CollisionEnergy:205060|Massbank:KO001718 Pyrrole 2-carboxylate|Pyrrole-2-carboxylate|Pyrrole 2-carboxylic …	Minalin|PCA|2-Pyrrolecarboxylic acid|2-Minaline|1H-Pyrrole-2-carboxylic acid|Pyrrole-2-carboxylate|PYC|1H-Pyrrole-2-carboxylic acid (9CI)|Pyrrole-2-carboxylic acid|Minaline|2-Pyrrolecarboxylate|2-Pyrrolecarboxylic acid， monosodium salt|Pyrrole 2-carboxylate|Pyrrole 2-carboxylic acid	C5H5NO2	111.032	634-97-9	0.0101	89.8854		M+H	HMDB0004230	C05942	3787	Organoheterocyclic compounds	Pyrroles	Pyrrole carboxylic acids and derivatives		yes									yes	yes			yes							MsDial_Meta	吡咯
320	M113T746	12.4366	112.999	0.0528		Methyl sulfate		MS1+MS2	0.55		Methyl sulfate|Massbank:KO001423 Methyl sulfate|Monomethyl sulfate|Massbank:KO001425 Methyl sulfate|Massbank:KO001424 Methyl sulfate|Massbank:KO001422 Methyl sulfate|Massbank:KO001426 Methyl sulfate|MoNA:2285504 Methyl sulfate|MoNA:2314089 Methyl sulfate|MoNA:2314512 Methyl sulfate	Methyl hydrogen sulfate|Monomethyl sulfate|Methyl hydrogen sulfuric acid|Methyl hydrogen sulphate|Methyl hydrogen sulphuric acid|Monomethyl sulfuric acid|Monomethyl sulphate|Monomethyl sulphuric acid|Methyl sulfuric acid|Methyl sulphate|Methyl sulphuric acid|Methyl sulfate， ammonium salt|Sodium methyl sulfate|Methyl sulfate， potassium salt|Methyl sulfate， sodium salt|Methyl sulfate	CH4O4S	111.983		0.0085	74.96	40	M+H	HMDB0254614	C02704		Organic acids and derivatives	Organic sulfuric acids and derivatives	Sulfuric acid esters											yes											HMDB
321	M113T556	9.2638	113.059	0.0282		3-Methyl-2-oxovaleric acid		MS1+MS2	0.5		3-Methyl-2-oxovaleric acid|Massbank: 3-methyl-2-oxovaleric acid|3-methyl-2-oxopentanoic acid|HMDB:HMDB00491-712 3-Methyl-2-oxovaleric acid|HMDB:HMDB00491-711 3-Methyl-2-oxovaleric acid|HMDB:HMDB00491-710 3-Methyl-2-oxovaleric acid	2-Oxo-3-methylvalerate|2-Oxo-3-methylvaleic acid|(3S)-2-oxo-3-Methyl-N-valeric acid|(3S)-3-Methyl-2-oxopentanoic acid|(S)-2-oxo-3-Methylpentanoic acid|(S)-3-Methyl-2-oxopentanoic acid|(S)-OMV|(3S)-3-Methyl-2-oxopentanoate|(3S)-2-oxo-3-Methyl-N-valerate|(S)-2-oxo-3-Methylpentanoate|(S)-3-Methyl-2-oxopentanoate|3S-Methyl-2-oxo-pentanoate|2-Oxo-3-methyl-n-valeric acid|2-Oxo-3-methylpentanoic acid|2-…	C6H10O3	130.063	1460-34-0|24809-08-3	0.0017	14.985		M+H-H2O	HMDB0000491	C03465|C00671	122|5478	Organic acids and derivatives	Keto acids and derivatives	Short-chain keto acids and derivatives		yes	yes	yes						yes	yes	yes	yes	yes	yes					yes		Metlin	Natural Product
329	M114T364	6.0683	114.036	0.1929		Dihydrouracil		MS1+MS2	0.35		Dihydrouracil|ReSpect:PS021101 Dihydrouracil|Hydrouracil|5，6-Dihydro-2，4-dihydroxypyrimidine|2，4-Dioxotetrahydropyrimidine|ReSpect:PS021102 Dihydrouracil|HMDB:HMDB00076-125 Dihydrouracil|HMDB:HMDB00076-124 Dihydrouracil|HMDB:HMDB00076-123 Dihydrouracil	5，6-Dihydro-2，4-dihydroxypyrimidine|2，4-Dioxotetrahydropyrimidine|Dihydro-2，4(1H，3H)-pyrimidinedione|DIHYDROPYRIMIDINE-2，4(1H，3H)-dione|Dihydrouracile|Hydrouracil|5，6-Dihydro-2，4(1H，3H)-pyrimidinedione|5，6-Dihydrouracil|Dihydro-pyrimidine-2，4-dione|Dihydrouracil|1，3-diazinane-2，4-dione	C4H6N2O2	114.043	504-07-4	0.0071	62.5242			HMDB0000076	C00429	285	Organoheterocyclic compounds	Diazines	Pyrimidines and pyrimidine derivatives		yes	yes	yes						yes	yes	yes	yes	yes	yes					yes		MoNA	Natural Product|Uracil
331	M114T465	7.7447	114.036	0.0176		2-Ethylthiazole		MS1+MS2	0.59		2-Ethylthiazole	2-Ethyl-thiazole|2-ethyl-1，3-thiazole	C5H7NS	113.03	15679-09-1	0.0011	9.8234	40	M+H	HMDB0040036		434708	Organoheterocyclic compounds	Azoles	Thiazoles			yes	yes																yes		HMDB
332	M114T59	0.9887	114.065	0.292		Creatinine		MS1+MS2	0.97		Creatinine|Massbank:KO002547 Creatinine|1-Methylglycocyamidine|Massbank:KO002548 Creatinine|Massbank:KO002549 Creatinine|Massbank:KO002550 Creatinine|Massbank:KO002551 Creatinine|Massbank:MT000127 Creatinine|Massbank:PR100112 Creatinine|2-Amino-1-methylimidazolidin-4-one|2-Imino-1-methylimidazolidin-4-one|2-Imino-N-methylhydantoin|1-methylhydantoin-2-imide|2-amino-1-methyl-4-imidazolidinone|Massb…	1-Methylglycocyamidine|1-Methylhydantoin-2-imide|2-Amino-1，5-dihydro-1-methyl-4H-imidazol-4-one|2-Amino-1-methylimidazolin-4-one|Creatine anhydride|Creatinina|Kreatinin|2-Amino-1-methyl-1，5-dihydroimidazol-4-one|Krebiozen|Sulfate salt， creatinine|Creatinine sulfate salt|Salt， creatinine sulfate|Creatinine|2-Amino-1-methylimidazolidin-4-one|2-Imino-1-methylimidazolidin-4-one|2-Imino-N-methylhydant…	C4H7N3O	113.059	60-27-5	0.0011	9.7475		M+H	HMDB0000562	C00791	8|313800	Organic acids and derivatives	Carboxylic acids and derivatives	Amino acids， peptides， and analogues		yes	yes	yes						yes	yes	yes	yes	yes	yes	yes	yes		yes	yes		MoNA	Natural Product|Imidazolidine
340	M115T607	10.1229	115.053	0.1586		cyclo(gly-gly)|piperazine-2，5-dione|2，5-Piperazinedione|Glycine Anhydride		MS1+MS2	0.42		cyclo(gly-gly)|piperazine-2，5-dione|2，5-PIPERAZINEDIONE|GLYCINE ANHYDRIDE	2，5-Diazacyclohexane-1，4-dione|2，5-Dioxopiperazine|2，5-Piperazinedione|Cyclo-(gly-gly)|Diketopiperazine|Glycine anhydride|cyclo(Glycylglycyl)|cyclo(Gly-gly)|2，5-Diketopiperazine|CYCLOGLYCYL-GLYCINE|CYCLOGLYCYLGLYCINE	C4H6N2O2	114.043	106-57-0	0.0031	26.7056	80	M+H	HMDB0341300	C02777		Organic acids and derivatives	Carboxylic acids and derivatives	Amino acids， peptides， and analogues																						MsDial_Meta
341	M115T270	4.4961	115.053	0.124		Muscimol		MS1+MS2	0.35		Muscimol|Massbank:KO003527 Muscimol|Massbank:KO003528 Muscimol|Massbank:KO003529 Muscimol|Massbank:KO003530 Muscimol|Massbank:KO003531 Muscimol	5-(Aminomethyl)-3(2H)-isoxazolone|Agarin|Pantherine	C4H6N2O2	114.043		0.0031	26.7056	40	M+H	HMDB0254955	C08311	302136	Organic nitrogen compounds	Organonitrogen compounds	Amines											yes											HMDB
346	M116T279	4.6441	116.07	0.1		Dl-Proline		MS1+MS2	0.39		DL-Proline	DL-Proline|Hpro|Prolin|Prolina|Pyrrolidine-2-carboxylic acid|Pyrrolidine-2-carboxylate|L-Proline|L Proline	C5H9NO2	115.063	609-36-9	0.0011	9.7229	20	M+H	HMDB0251528	C16435		Organic acids and derivatives	Carboxylic acids and derivatives	Amino acids， peptides， and analogues											yes											HMDB	amino acids
347	M116T296	4.9336	116.07	0.0594		D-Pyrrolidine-2-carboxylic acid|D-Proline|Proline|d-Pro		MS1+MS2	0.39		D-Proline|Proline|d-Pro - 40.0 eV|d-Pro - 30.0 eV	(2R)-Pyrrolidine-2-carboxylic acid|(R)-2-Carboxypyrrolidine|(R)-Pyrrolidine-2-carboxylic acid|D-Prolin|DPR|(2R)-Pyrrolidine-2-carboxylate|(R)-Pyrrolidine-2-carboxylate|R)-2-Carboxypyrrolidine|R-Proline|Proline	C5H9NO2	115.063	344-25-2	0.0009	7.9997		M+H	HMDB0003411	C00763		Organic acids and derivatives	Carboxylic acids and derivatives	Amino acids， peptides， and analogues		yes			yes							yes										GNPS	amino acid
352	M117T287	4.7807	117.056	0.1057		3-Methyl-2-Oxobutanoic acid|alpha-ketoisovaleric acid|alpha-Ketoisovaleric acid|3-Methyl-2-oxobutanoate|3-Methyl-2-oxobutyric acid|Ketovaline|a-Oxo-b-methylbutyrate|alpha-Keto-beta-Methylbutyrate|3-Methyl-2-oxobutyric acid sodium salt|2-ketoisovaleric acid 1|2-ketoisovaleric acid 2|Ketoisovaleric acid		MS1+MS2	0.39		alpha-Ketoisovaleric acid|Massbank:KO001318 3-Methyl-2-oxobutanoate|2-Keto-3-methylbutyric acid|2-Ketovaline|2-Oxoisopentanoate|3-Methyl-2-oxobutyric acid|3-Methyl-2-oxobutanoic acid|2-Oxo-3-methylbutanoate|alpha-Ketovaline|2-Oxoisovalerate|Ket|Massbank:KO001317 3-Methyl-2-oxobutanoate|Massbank:KO001316 3-Methyl-2-oxobutanoate|Massbank:KO001315 3-Methyl-2-oxobutanoate|Massbank:PS068607 3-Methyl-2…	2-Ketoisovalerate|2-Ketoisovaleric acid|2-Oxo-3-methylbutanoate|2-Oxo-3-methylbutanoic acid|2-Oxo-3-methylbutyrate|2-Oxo-3-methylbutyric acid|2-Oxoisovalerate|2-Oxoisovaleric acid|2-keto-3-Methylbutyrate|2-keto-3-Methylbutyric acid|3-Methyl-2-oxobutanoate|3-Methyl-2-oxobutanoic acid|3-Methyl-2-oxobutyrate|3-Methyl-2-oxobutyric acid|3-methyl-2-oxo-Butanoate|3-methyl-2-oxo-Butanoic acid|3-methyl-2-…	C5H8O3	116.047	759-05-7	0.0015	12.4375		M+H	HMDB0000019	C00141	5091|120	Organic acids and derivatives	Keto acids and derivatives	Short-chain keto acids and derivatives		yes	yes	yes			yes			yes	yes	yes	yes	yes	yes					yes		MoNA	organic acid|Natural Product|Natural Product; Fatty Acyls; Fatty Acids and Conjugates; Methyl branched fatty acids|Butanoic acid
353	M117T747	12.4485	117.069	0.0772		Indene		MS1+MS2	0.67		Indene	Inden|Indonaphthene	C9H8	116.063		0.0011	9.3984	20	M+H	HMDB0253451		305236	Benzenoids	Indenes and isoindenes												yes											HMDB
355	M117T768	12.795	117.069	0.0328		trans-Cinnamyl alcohol|Cinnamic alcohol|Cinnamyl Alcohol|3-PHENYL-2-PROPEN-1-OL		MS1+MS2	0.31		trans-Cinnamyl alcohol|Cinnamic alcohol|CINNAMYL ALCOHOL|3-PHENYL-2-PROPEN-1-OL	(e)-3-Phenyl-2-propen-1-ol|3-Phenyl-2-propen-1-ol|Styrylcarbinol|(2E)-3-Phenyl-2-propen-1-ol|(2E)-3-Phenylprop-2-en-1-ol|(e)-Cinnamyl alcohol|e-Cinnamic alcohol|e-Cinnamyl alcohol|3-Phenyl-2-propene-1-ol|Cinnamyl alcohol， titanium (4+) salt|Cinnamic alcohol|3-Phenylprop-2-en-1-ol|Cinnamyl alcohol|Cinnamyl alcohol， (e)-isomer	C9H10O	134.073	4407-36-7	0.0012	9.9509		M+H-H2O	HMDB0029698	C02394		Phenylpropanoids and polyketides	Cinnamyl alcohols			yes	yes	yes																yes		GNPS	Natural Product
357	M117T462	7.6966	117.09	0.2694		Ethyl butyrate		MS1+MS2	0.51		Ethyl butyrate	Butanoic acid ethyl ester|Butyric acid ethyl ester|Ethyl 1-butyrate|Ethyl butanoate|Ethyl ester OF butanoic acid|Ethyl N-butanoate|Ethyl N-butyrate|N-Butyric acid ethyl ester|Butanoate ethyl ester|Butyrate ethyl ester|Ethyl 1-butyric acid|Ethyl butanoic acid|Ethyl ester OF butanoate|Ethyl N-butanoic acid|Ethyl N-butyric acid|N-Butyrate ethyl ester|Ethyl butyric acid|Butyric ester|Butyric ether|FE…	C6H12O2	116.084	105-54-4	0.0009	7.9394	40	M+H	HMDB0033889		300298	Lipids and lipid-like molecules	Fatty Acyls	Fatty acid esters		yes	yes	yes											yes					yes		HMDB
366	M118T911	15.1868	118.085	0.079		Betaine		MS1+MS2	0.67		BETAINE|Spectral Match to Betaine from NIST14|Massbank:KO002502 Betaine|N，N，N-Trimethylglycine|Trimethylammonioacetate|Trimethylaminoacetate|Glycine betaine|Massbank:KO002503 Betaine|Massbank:KO002504 Betaine|Massbank:KO002505 Betaine|Massbank:KO002506 Betaine|Massbank:MT000002 Betaine|Massbank:PR100443 Betaine|Trimethylglycine|Oxyneurine|(Carboxymethyl)trimethylammonium inner salt|alpha-Earleine…	Betaine|N，N，N-Trimethylglycine|Trimethylammonioacetate|Trimethylaminoacetate|Glycine betaine|Trimethylglycine|Oxyneurine|(Carboxymethyl)trimethylammonium inner salt|alpha-Earleine|Trimethylaminoacetic acid|Abromine|Glycylbetaine|Lycine|Jortaine|Trimethylglycoco	C5H11NO2	117.079	590-46-5|107-43-7	0.0013	10.8277	80	M+H	HMDB0000043	C00719	287|274636	Organic acids and derivatives	Carboxylic acids and derivatives	Amino acids， peptides， and analogues		yes	yes	yes			yes			yes	yes	yes	yes		yes		yes			yes		MsDial_Meta	Natural Product|Amino acids|Glycine
375	M119T136	2.2731	119.048	0.0151		Methylmalonate		MS1+MS2	0.4		METHYLMALONATE|Massbank:KO001341 Methylmalonate|Methylmalonic acid|Massbank:KO001339 Methylmalonate|Massbank:KO001340 Methylmalonate|Massbank:KO001338 Methylmalonate|Massbank:KO001342 Methylmalonate	Methylmalonate|Methylmalonic acid	C4H6O4	118.027	516-05-2	0.0144	120.886		M+H	HMDB0000202	C02170		Organic acids and derivatives	Carboxylic acids and derivatives	Dicarboxylic acids and derivatives		yes								yes	yes	yes		yes	yes					yes		GNPS
376	M119T246	4.0943	119.072	0.0209		beta-Hydroxyisovaleric acid|3-Hydroxyisovaleric acid|3-Hydroxy-3-methyl Butyric Acid|3-hydroxy-3-methylbutanoic acid|3-OH-isovaleric acid		MS1+MS2	0.51		3-Hydroxyisovaleric acid|Massbank:PS101207 3-Hydroxy-3-methyl Butyric Acid|3-hydroxy-3-methylbutanoic acid|3-Hydroxyisovalerate|beta-hydroxy-beta-methylbutyrate|beta-Hydroxyisovaleric Acid|Massbank:PS101201 3-Hydroxy-3-methyl Butyric Acid|Massbank:PS101202 3-Hydroxy-3-methyl Butyric Acid|Massbank:PS101203 3-Hydroxy-3-methyl Butyric Acid|ReSpect:PS101201 3-hydroxy-3-methylbutanoic acid|3-Hydroxy-3…	3-Hydroxy-3-methylbutanoate|3-Hydroxy-3-methylbutanoic acid|3-Hydroxy-3-methylbutyrate|3-Hydroxy-3-methylbutyric acid|3-Hydroxyisovalerate|3-hydroxy-isovaleric acid|3-hydroxyisovaleric acid|3-hydroxy-3-methyl-Butanoic acid|3-hydroxy-3-methyl-Butyric acid|3-OH-isovaleric acid|B-hydroxy-b-methylbutyrate|B-hydroxy-b-methylbutyric acid|B-hydroxyisovalerate|B-hydroxyisovaleric acid|β-hydroxy-β-methylb…	C5H10O3	118.063	625-08-1	0.0013	10.9667		M+H	HMDB0000754		3792|5722	Lipids and lipid-like molecules	Fatty Acyls	Fatty acids and conjugates		yes	yes							yes	yes	yes	yes	yes	yes					yes		GNPS	Natural Product|Isovaleric acid
393	M120T136	2.273	120.052	0.6233		acetophenone|METHYL PHENYL KETONE		MS1+MS2	0.32		Acetophenone|METHYL PHENYL KETONE	1-Phenylethanone|Acetylbenzene|Benzoyl methide|Methyl phenyl ketone|Phenyl methyl ketone|1-Phenyl-1-ethanone|1-Phenyl-ethanone|1-Phenylethan-1-one|1-Phenylethanone (acetophenone)|1-Phenylethanone， 9ci|Acetofenon|Acetophenon|Acetyl-benzene|Acetylbenzol|alpha-Acetophenone|Benzoylmethide|Dymex|FEMA 2009|Hypnon|Hypnone|Ketone， methyl phenyl|Methyl phenyl-ketone|Methylphenylketone|Nchem.180-comp5|Phen…	C8H8O	120.058	98-86-2	0.0059	49.2694		M	HMDB0033910	C07113	44734	Organic oxygen compounds	Organooxygen compounds	Carbonyl compounds			yes	yes			yes						yes		yes					yes		MoNA
395	M120T55	0.9096	120.064	0.0528		Dl-Threonine|L-Threonine|Threonine|L-threonine|allo-Threonine|L-Threonine (JP16)|L-(-)-Threonine		MS1+MS2	0.72		L-Threonine|Threonine|THREONINE - 20.0 eV|THREONINE - 30.0 eV|THREONINE - 40.0 eV|THREONINE - 50.0 eV|THREONINE - 60.0 eV|THREONINE - 70.0 eV|L-threonine CollisionEnergy:102040|Massbank:KNA00030 L-Threonine|2-Amino-3-hydroxybutyric acid|L-(-)-Threonine|Massbank:KNA00253 L-Threonine|Massbank:KNA00254 L-Threonine|Massbank:KNA00255 L-Threonine|Massbank:KO004102 allo-Threonine|L-allo-Threonine|L-Allo…	Threonine|2-Amino-3-hydroxybutyric acid|(2S)-Threonine|(2S，3R)-(-)-Threonine|(2S，3R)-2-Amino-3-hydroxybutanoic acid|L-(-)-Threonine|L-2-Amino-3-hydroxybutyric acid|L-alpha-Amino-beta-hydroxybutyric acid|L-Threonin|T|Thr|(2S，3R)-2-Amino-3-hydroxybutanoate|2-Amino-3-hydroxybutyrate|L-2-Amino-3-hydroxybutyrate|L-a-Amino-b-hydroxybutyrate|L-a-Amino-b-hydroxybutyric acid|L-alpha-Amino-beta-hydroxybuty…	C4H9NO3	119.058	72-19-5	0.0012	10.354		M+H	HMDB0000167	C00188	32	Organic acids and derivatives	Carboxylic acids and derivatives	Amino acids， peptides， and analogues			yes	yes			yes			yes	yes	yes	yes	yes	yes	yes	yes			yes		MsDial_Meta	氨基酸|Natural Product|Natural Product; Amino acids|Threonine
396	M120T290	4.8358	120.08	0.0192		Threonine		MS1+MS2	0.33		Threonine|Massbank:MT000105 Threonine|Massbank:PB000403 Threonine|2-amino-3-hydroxybutanoic acid|Massbank:PB000404 Threonine|Massbank:PB000405 Threonine|Massbank:PB000406 Threonine|Massbank:CE000420 Threonine|Massbank:CE000425 Threonine|Massbank:CE000414 Threonine|Massbank:CE000415 Threonine|Massbank:CE000411 Threonine|Massbank:CE000413 Threonine|Massbank:CE000427 Threonine|Massbank:CE000412 Thre…	Threonine|2-amino-3-hydroxybutanoic acid|L-threonine	C4H9NO3	119.058	72-19-5	0.0141	117.063		M+H	HMDB0000167|HMDB0250801	C00188		Organic acids and derivatives	Carboxylic acids and derivatives	Amino acids， peptides， and analogues			yes	yes			yes			yes	yes	yes	yes	yes	yes	yes	yes			yes		MoNA	Natural Product; amino acid|Natural Product; Amino acids|Natural Product; Amino acid
397	M120T369	6.1533	120.08	0.072		2-Hydroxyphenethylamine|2-Amino-1-Phenylethanol|Phenylethanolamine|2-Amino-1-phenylethanol		MS1+MS2	0.31		2-Hydroxyphenethylamine|PHENYLETHANOLAMINE - 20.0 eV|PHENYLETHANOLAMINE - 30.0 eV|PHENYLETHANOLAMINE - 40.0 eV|PHENYLETHANOLAMINE - 50.0 eV|PHENYLETHANOLAMINE - 60.0 eV|PHENYLETHANOLAMINE - 70.0 eV|Spectral Match to 2-Amino-1-phenylethanol from NIST14|PHENYLETHANOLAMINE|2-Amino-1-phenylethanol CollisionEnergy:102040|2-Amino-1-phenylethanol CollisionEnergy:205060|HMDB:HMDB01065-1411 2-Hydroxyphene…	2-Amino-1-phenylethanol|2-Hydroxy-2-phenylethylamine|2-Phenyl-2-hydroxyethylamine|alpha-(Aminomethyl)benzyl alcohol|beta-Hydroxy-beta-phenylethylamine|beta-Hydroxyphenethylamine|beta-Phenethanolamine|beta-Phenylethanolamine|Bisnorephedrine|Phenethanolamine|a-(Aminomethyl)benzyl alcohol|Α-(aminomethyl)benzyl alcohol|b-Hydroxy-b-phenylethylamine|Β-hydroxy-β-phenylethylamine|b-Hydroxyphenethylamine|…	C8H11NO	137.084	7568-93-6	0.0018	14.69		M+H-H2O	HMDB0001065	C02735	59|44700	Organic nitrogen compounds	Organonitrogen compounds	Amines		yes								yes	yes											GNPS
398	M120T270	4.5072	120.08	0.1233		Isopropylbenzene|CUMENE		MS1+MS2	0.39		Isopropylbenzene|CUMENE	(1-Methylethyl)benzene|2-Phenylpropane|Cumol|(1-Methylethyl)-benzene|(1-Methylethyl)benzene (cumene)|(Methylethyl)benzene|(Propan-2-yl)benzene|1-Methylethyl-benzene|1-Methylethylbenzene， 9ci|2-Fenilpropano|2-Fenyl-propaan|2-Phenyl-propane|Benzene， (1-methylethyl)-， oxidized， polyphenyl residues|Benzene， (1-methylethyl)-， oxidized， sulfurized by-products|Benzene， isopropyl|Benzene，isopropyl cumol|…	C9H12	120.094	98-82-8	0.0142	118.258		M	HMDB0034029	C14396		Benzenoids	Benzene and substituted derivatives	Cumenes			yes	yes									yes		yes							MoNA
400	M120T245	4.0882	120.081	0.0251		Indoline		MS1+MS2	0.78		Indoline|MassbankEU:SM836003 Indoline|2，3-dihydro-1H-indole	Dihydroindole|2，3-dihydro-1H-Indole|Indoline	C8H9N	119.073	496-15-1	0.0001	0.8268	40	M+H	HMDB0253472		327013	Organoheterocyclic compounds	Indoles and derivatives	Indolines				yes							yes											HMDB	indole
414	M121T246	4.0943	121.083	0.0265		Benzamidine		MS1+MS2	0.5		Benzamidine|Massbank:KO002428 Benzamidine|Massbank:KO002429 Benzamidine|Massbank:KO002430 Benzamidine|Massbank:KO002431 Benzamidine|Massbank:KO002432 Benzamidine|Massbank:PR100109 Benzamidine|Amidinobenzene|Benzamidinium chloride|Benzenecarboximidamide|Massbank:AU216909 Benzamidine|Massbank:AU216902 Benzamidine|Massbank:AU216901 Benzamidine|Massbank:AU216911 Benzamidine|Massbank:AU216910 Benzamid…	Phenylamidine|Benzenecarboxamidine|Benzamidine hydrochloride|Benzamidine|Amidinobenzene|Benzamidinium chloride|Benzenecarboximidamide	C7H8N2	120.069		0.0072	59.0647		M+H	HMDB0248970	C01784		Benzenoids	Benzene and substituted derivatives												yes											MsDial_Meta	Amidine
425	M123T132	2.2082	123.043	0.1549		Diethyl sulfone		MS1+MS2	0.65		Diethyl sulfone	(Ethanesulphonyl)ethane|Diethyl sulphone|3'，4'-Dipropionylhelveticosol|	C4H10O2S	122.04		0.004	32.107	20	M+H	HMDB0251241			Organosulfur compounds	Sulfonyls	Sulfones											yes											HMDB
426	M123T59	0.9763	123.043	0.1753		1，3-Benzodioxole		MS1+MS2	0.52		1，3-Benzodioxole	1，2-(Methylenedioxy)benzene|1，2-Methylenedioxybenzene|1，3-Dioxaindan|2H-1，3-Benzodioxole|3，4-Methylenedioxybenzene|Methylenedioxybenzene|Methylene dioxybenzene	C7H6O2	122.037		0.0006	4.7092	40	M+H	HMDB0244156			Organoheterocyclic compounds	Benzodioxoles												yes											HMDB
427	M123T877	14.6122	123.078	0.2531		3，3'-Iminodipropionitrile|Bis-(2-Cyanoethyl)-Amine		MS1+MS2	0.5		3，3'-Iminodipropionitrile|BIS-(2-CYANOETHYL)-AMINE	Crotonitrile|3，3'-Iminodipropionitrile monohydrochloride|Bis(2-cyanoethyl)amine|beta，Beta'-iminodipropionitrile|Bis-(2-cyanoethyl)amine|Bis(beta-cyanoethyl)amine|3，3'-Iminobispropanenitrile|3，3'-Iminodipropionitrile fumarate|3，3'-Iminodipropionitrile sulfate (1:1)|3，3'-Iminodipropionitrile	C6H9N3	123.08		0.0014	11.7591		M	HMDB0246005			Organic nitrogen compounds	Organonitrogen compounds	Organic cyanides											yes											MoNA
430	M123T859	14.3164	123.078	0.1382		D-Threitol|Threitol		MS1+MS2	0.32		D-Threitol|THREITOL	D-Threo-tetritol|(-)-Threitol|(R*，r*)-1，2，3，4-butanetetrol|Threit|Threitol|Threitol， ((r*，r*)-(+-))-isomer|Threitol， (R-(r*，r*))-isomer|1，2，3，4-Tetrahydroxybutane|(2R，3R)-butane-1，2，3，4-tetrol	C4H10O4	122.058	2418-52-2	0.0131	106.365	25	M+H	HMDB0004136	C16884		Organic oxygen compounds	Organooxygen compounds	Carbohydrates and carbohydrate conjugates		yes	yes	yes							yes	yes		yes	yes							HMDB	Natural Product
477	M128T75	1.2442	128.07	0.1029		1-Piperideine-2-carboxylic acid		MS1+MS2	0.36		1-Piperideine-2-carboxylic acid	1，2-Didehydropiperidine-2-carboxylate|Delta(1)-Piperidine-2-carboxylic acid|1-Piperideine-2-carboxylate|1，2-Didehydropiperidine-2-carboxylic acid|delta(1)-Piperidine-2-carboxylate|Δ(1)-piperidine-2-carboxylate|Δ(1)-piperidine-2-carboxylic acid|D-1-Piperideine-2-carboxylate|delta(1)-Piperideine-2-carboxylate|Delta1-Piperideine-2-carboxylate|1-p-2-CA|delta 1-Piperideine-2-carboxylate|delta1-Piperid…	C6H9NO2	127.063	2756-89-0	0.0009	7.2502	40	M+H	HMDB0001084	C04092	5992	Organoheterocyclic compounds	Pyridines and derivatives	Hydropyridines		yes								yes												HMDB
479	M128T388	6.4653	128.106	0.0403		N-Cyclohexylformamide		MS1+MS2	0.63		N-Cyclohexylformamide	Formamidocyclohexane|N-Cyclohexylformamid|N-Formylcyclohexylamine|N-Zyklohexylformamid|CYCLOHEXYLFORMAMIDE	C7H13NO	127.1	766-93-8	0.0015	11.8187		M+H	HMDB0255105	C11519	396262	Organic acids and derivatives	Carboxylic acids and derivatives	Carboxylic acid derivatives											yes											DICP
482	M128T263	4.3911	128.142	0.0496		Coniine		MS1+MS2	0.45		Massbank:NA002006 Coniine|Massbank:NA002115 Coniine|Massbank:NA000998 Coniine|Massbank:NA001382 Coniine|Massbank:NA002008 Coniine|Massbank:NA001889 Coniine|Massbank:NA001130 Coniine|Massbank:NA001127 Coniine|Massbank:NA000874 Coniine|Massbank:NA002117 Coniine|Massbank:NA001251 Coniine|Massbank:NA001381 Coniine|Massbank:NA001252 Coniine|Massbank:NA001643 Coniine|Massbank:NA002007 Coniine|Massbank:…		C8H17N	127.136	458-88-8	0.001	7.8003		M+H	HMDB0030285	C06523	3249	Alkaloids and derivatives				yes	yes	yes																yes		Metlin
494	M129T907	15.121	129.017	0.0746		trans-Aconitate		MS1+MS2	0.53		Massbank:KO000172 trans-Aconitate|trans-Aconitic acid|Massbank:KO000174 trans-Aconitate|Massbank:KO000173 trans-Aconitate|Massbank:KO000171 trans-Aconitate|Massbank:KO000175 trans-Aconitate|Massbank:PT210110 trans-Aconitate|Citridic Acid|(E)-prop-1-ene-1，2，3-tricarboxylic acid|trans-1，2，3-Propenetricarboxylic acid|(E)-2-Carboxyglutaconic Acid|trans-Propene-1，2，3-tricarboxylic acid|Achi|Massbank:P…	trans-Aconitate|trans-Aconitic acid|Citridic Acid|(E)-prop-1-ene-1，2，3-tricarboxylic acid|trans-1，2，3-Propenetricarboxylic acid|(E)-2-Carboxyglutaconic Acid|trans-Propene-1，2，3-tricarboxylic acid|Achi|Achilleic Acid	C6H6O6	174.016	4023-65-8	0.0016	12.4015			HMDB0000958|HMDB0247961	C02341	3771	Organic acids and derivatives	Carboxylic acids and derivatives	Tricarboxylic acids and derivatives		yes	yes	yes							yes	yes								yes		MoNA
496	M129T851	14.1814	129.017	0.066		4-Chlorophenol		MS1+MS2	0.35		4-Chlorophenol|Massbank:EQ306606 4-Chlorophenol|4-chloranylphenol|Massbank:EQ306652 4-Chlorophenol|Massbank:EQ306651 4-Chlorophenol|Massbank:EQ306602 4-Chlorophenol|Massbank:EQ306604 4-Chlorophenol|Massbank:EQ306603 4-Chlorophenol|Massbank:EQ306655 4-Chlorophenol|Massbank:EQ306601 4-Chlorophenol|Massbank:EQ306656 4-Chlorophenol|Massbank:EQ306654 4-Chlorophenol|Massbank:EQ306605 4-Chlorophenol|Mas…	p-Chlorophenol|Parachlorophenol|4-Chlorophenol ion (1+)|4-Chlorophenol， nickel (+2) salt|4-Chlorophenol， titanium (+4) salt|4-Chlorophenoxide|Para-monochlorophenol|4-Chlorophenol， copper (+1) salt|4-Monochlorophenol|4-Chlorophenol， potassium salt|4-Chlorophenol， sodium salt|4-Chlorophenol|4-chloranylphenol	C6H5ClO	128.003	106-48-9	0.007	54.3148	45	M+H	HMDB0246398	C02124	270302	Benzenoids	Phenols	Halophenols							yes				yes											HMDB	phenols
498	M129T401	6.6796	129.054	0.0415		3-ureido-isobutyrate|3-Ureidoisobutyric acid|3-Ureidoisobutyric acidAIF		MS1+MS2	0.38		3-ureido-isobutyrate|3-Ureidoisobutyric acid; LC-tDDA; CE10|3-Ureidoisobutyric acid; LC-tDDA; CE20|3-Ureidoisobutyric acid; AIF; CE0; CorrDec|3-Ureidoisobutyric acid; AIF; CE10; CorrDec|3-Ureidoisobutyric acid; AIF; CE30; CorrDec|3-Ureidoisobutyric acid; AIF; CE0; MS2Dec|3-Ureidoisobutyric acid; AIF; CE10; MS2Dec|3-Ureidoisobutyric acid; AIF; CE30; MS2Dec|3-Ureidoisobutyric acid [M+H-H2O]+; AIF; …	3-((Aminocarbonyl)amino)-2-methylpropanoic acid|3-Ureidoisobutyrate|beta-UBA|beta-Ureidoisobutyric acid|3-((Aminocarbonyl)amino)-2-methylpropanoate|3-Ureidoisobutyric acid|b-UBA|Β-uba|b-Ureidoisobutyrate|b-Ureidoisobutyric acid|beta-Ureidoisobutyrate|Β-ureidoisobutyrate|Β-ureidoisobutyric acid|Ureidoisobutyrate|3-carbamoylamino-2-Methylpropanoate|3-carbamoylamino-2-Methylpropanoic acid|DL-beta-Ur…	C5H10N2O3	146.069		0.0127	98.7355		M+H-H2O	HMDB0304156	C05100		Organic acids and derivatives	Organic carbonic acids and derivatives	Ureas																						MoNA
501	M129T46	0.7673	129.137	0.0475		(R)-1-Octen-3-ol|1-OCTEN-3-OL		MS1+MS2	0.33		(R)-1-Octen-3-ol|1-OCTEN-3-OL	1-Octen-3-ol|1-Vinylhexanol|3-Hydroxy-1-octene|Mushroom alcohol|Octene-1-ol-3|Vinyl amyl carbinol|Vinyl hexanol|1-Octen-3-ol， (+-)-isomer|1-Octen-3-ol， (R)-isomer|Octenol|oct-1-en-3-ol	C8H16O	128.12		0.01	77.3197	20	M+H	HMDB0031299	C14272		Lipids and lipid-like molecules	Fatty Acyls	Fatty alcohols		yes	yes	yes											yes					yes		HMDB
512	M130T70	1.1688	130.049	0.0228		Pyroglutamic acid		MS1+MS2	0.84		Pyroglutamic acid|HMDB:HMDB00267-463 Pyroglutamic acid|HMDB:HMDB00267-464 Pyroglutamic acid|HMDB:HMDB00267-465 Pyroglutamic acid|Pyroglutamic acid; LC-tDDA; CE10|Pyroglutamic acid; LC-tDDA; CE20|Pyroglutamic acid; LC-tDDA; CE30	(-)-2-Pyrrolidone-5-carboxylic acid|(S)-(-)-2-Pyrrolidone-5-carboxylic acid|(S)-Pyroglutamic acid|5-Pyrrolidone-2-carboxylic acid|L-5-Pyrrolidone-2-carboxylic acid|L-Pyroglutamic acid|Pidolic acid|Pyroglutamate|5-oxo-L-Proline|(-)-2-Pyrrolidone-5-carboxylate|(S)-(-)-2-Pyrrolidone-5-carboxylate|(S)-Pyroglutamate|5-Pyrrolidone-2-carboxylate|L-5-Pyrrolidone-2-carboxylate|L-Pyroglutamate|Pidolate|(-)…	C5H7NO3	129.043	98-79-3|149-87-1|16891-48-8|4042-36-8	0.0008	6.0983	40	M+H	HMDB0000267	C01879	3251	Organic acids and derivatives	Carboxylic acids and derivatives	Amino acids， peptides， and analogues		yes	yes	yes						yes	yes	yes	yes	yes	yes	yes				yes		HMDB	Organic acid
513	M130T50	0.8285	130.05	0.0522		L-Pyroglutamic acid		MS1+MS2	0.77		Massbank:PR100174 L-Pyroglutamic acid|pGlu|pyroGlu|Pyroglutamate|Pidolic acid|L-Glutimic acid|L-5-Oxoproline|(S)-(?)-2-Pyrrolidone-5-carboxylic acid|(S)-5-Oxo-2-pyrrolidinecarboxylic acid|L-a-Aminoglutaric Acid Lactam|Massbank:PR100586 L-Pyroglutamic acid|ReSpect:PS028701 L-Pyroglutamic acid|ReSpect:PS028702 L-Pyroglutamic acid|ReSpect:PS028703 L-Pyroglutamic acid|ReSpect:PS028707 L-Pyroglutamic …	L-Pyroglutamic acid|pGlu|pyroGlu|Pyroglutamate|Pidolic acid|L-Glutimic acid|L-5-Oxoproline|(S)-(?)-2-Pyrrolidone-5-carboxylic acid|(S)-5-Oxo-2-pyrrolidinecarboxylic acid|L-a-Aminoglutaric Acid Lactam|5-Pyrrolidone-2-carboxylic acid	C5H7NO3	129.043	98-79-3|149-87-1|16891-48-8	0.0003	2.2536	30	M+H	HMDB0000267	C01879		Organic acids and derivatives	Carboxylic acids and derivatives	Amino acids， peptides， and analogues		yes	yes	yes						yes	yes	yes	yes	yes	yes	yes				yes		MsDial_Meta	Natural Product|Carboxylic acids|Proline
514	M130T124	2.0638	130.05	0.0418		Oxoproline		MS1+MS2	0.47		OXOPROLINE	Pyroglutamic acid	C5H7NO3	129.043	149-87-1|16891-48-8|98-79-3|4042-36-8	0.0002	1.5379			HMDB0000267	C01879		Organic acids and derivatives	Carboxylic acids and derivatives	Amino acids， peptides， and analogues		yes	yes	yes						yes	yes	yes	yes	yes	yes	yes				yes		MoNA
515	M130T292	4.8612	130.064	0.0762		Isoquinoline		MS1+MS2	0.63		Isoquinoline|Massbank:KO003252 Isoquinoline|Benzo[c]pyridine|2-Benzazine|Massbank:KO003253 Isoquinoline|Massbank:KO003254 Isoquinoline|Massbank:KO003255 Isoquinoline|Massbank:KO003256 Isoquinoline|Isoquinoline; ESI-ITFT; direct injection; MS2; CE	2-Benzazine|Benzo[c]pyridine|Isochinolin|2-Azanaphthalene|2-Benzanine|3，4-Benzopyridine|benzo(c)Pyridine|Benzopyridine|beta -Quinoline|beta-Quinoline|FEMA 2978|ISQ|Isoquinoline sulfate (1:1)|Isoquinoline hydrobromide|Isoquinoline hydrochloride|Isoquinoline hydroiodide|Isoquinoline conjugate acid|Isoquinoline	C9H7N	129.058	119-65-3	0.0013	10.3736		M+H	HMDB0034244	C06323	44763|318771	Organoheterocyclic compounds	Isoquinolines and derivatives				yes				yes													yes		GNPS
516	M130T263	4.3836	130.064	0.9697		3-Methylene-indolenine		MS1+MS2	0.59		3-Methylene-indolenine	3-Methylene-3H-indole|3-Methyleneindolenine|3-Methyleneindolenine， conjugate acid|3-Methylene-indolenine|	C9H7N	129.058	40642-83-9	0.0007	5.7604	40	M+H	HMDB0011664			Organoheterocyclic compounds	Indoles and derivatives			yes																				HMDB
517	M130T209	3.4904	130.085	0.0843		Pipecolic acid		MS1+MS2	0.34		Pipecolic acid|MoNA:2334428 pipecolic acid|HMDB:HMDB00070-113 Pipecolic acid|HMDB:HMDB00070-111 Pipecolic acid|HMDB:HMDB00070-112 Pipecolic acid	2-Piperidinecarboxylic acid|Homoproline|Pipecolinic acid|2-Piperidinecarboxylate|Pipecolinate|Pipecolate|()-Piperidine-2-carboxylic acid|(+/-)-2-piperidinecarboxylate|(+/-)-2-piperidinecarboxylic acid|(+/-)-pipecolate|(+/-)-pipecolic acid|(+/-)-pipecolinate|(+/-)-pipecolinic acid|(.+/-.)-2-piperidinecarboxylic acid|(RS)-2-Piperidinecarboxylate|(RS)-2-Piperidinecarboxylic acid|.alpha.-pipecolinic …	C6H11NO2	129.079	535-75-1|3105-95-1	0.0011	8.2914		M+H	HMDB0000070|HMDB0000716	C00408	50	Organic acids and derivatives	Carboxylic acids and derivatives	Amino acids， peptides， and analogues		yes	yes	yes	yes					yes	yes	yes	yes	yes	yes				yes	yes		MoNA
518	M130T230	3.8274	130.085	0.5637		Dl-Pipecolinic acid		MS1+MS2	0.31		Massbank:PR100436 DL-Pipecolinic acid|HomoPro|pipecolinic acid|pipecolate|Homoproline|pipecolic acid|2-piperidinecarboxylic acid|piperidine-2-carboxylic acid|Hexahydropicolinic acid|dihydrobaikiane|Massbank:PR100437 DL-Pipecolinic acid|Massbank:PR100888 DL-Pipecolinic acid|Massbank:PS109705 DL-Pipecolinic acid|6-carboxypiperidine|Massbank:PT210970 DL-Pipecolinic acid|(2S)-piperidine-2-carboxylic …	DL-Pipecolinic acid|HomoPro|pipecolinic acid|pipecolate|Homoproline|pipecolic acid|2-piperidinecarboxylic acid|piperidine-2-carboxylic acid|Hexahydropicolinic acid|dihydrobaikiane|6-carboxypiperidine|(2S)-piperidine-2-carboxylic acid|pip	C6H11NO2	129.079	4043-87-2|535-75-1|3105-95-1	0.0011	8.2914		M+H	HMDB0000070|HMDB0000716	C00408		Organic acids and derivatives	Carboxylic acids and derivatives	Amino acids， peptides， and analogues		yes	yes	yes	yes					yes	yes	yes	yes	yes	yes				yes	yes		DICP	organic acid|Piperidinemonocarboxylic acids|Pipecolic acid
519	M130T323	5.3906	130.158	0.0304		Octylamine|1-Octylamine		MS1+MS2	0.76		Octylamine|Massbank:KO003642 Octylamine|Monoctylamine|N-Octylamine|Massbank:KO003643 Octylamine|Massbank:KO003644 Octylamine|Massbank:KO003645 Octylamine|Massbank:KO003646 Octylamine|1-OCTYLAMINE	1-Aminooctane|1-Octanamine|Monoctylamine|N-Octylamine|Octylamine|Octylamine hydrobromide|Octylamine hydrochloride	C8H19N	129.152		0.0013	10.369		M+H	HMDB0255916	C01740		Organic nitrogen compounds	Organonitrogen compounds	Amines											yes											GNPS
538	M130T342_2	5.7051	130.159	0.071		Dibutylamine|Dibutyl Amine|Di-N-Butylamine		MS1+MS2	0.53		Dibutylamine|DIBUTYL AMINE|DI-N-BUTYLAMINE	Dibutylamine phosphate (3:1)|Dibutylamine hydrochloride|Di-N-butylamine	C8H19N	129.152		0	0.3811	40	M+H	HMDB0251174			Organic nitrogen compounds	Organonitrogen compounds	Amines											yes											HMDB
545	M131T246	4.0943	131.048	0.0482		Cinnoline		MS1+MS2	0.52		Cinnoline	1，2-Benzodiazine|1，2-Diazanaphthalene|alpha-Phenodiazine|Benzo[c]pyridazine|Benzopyridazine|a-Phenodiazine|Α-phenodiazine|Hexahydrocinnoline	C8H6N2	130.053		0.0123	93.8449	40	M+H	HMDB0250265		460838	Organoheterocyclic compounds	Diazanaphthalenes	Benzodiazines											yes											HMDB
546	M131T158	2.6268	131.048	0.2636		Quinoxaline		MS1+MS2	0.35		Quinoxaline|MassbankEU:SM808501 Quinoxaline|Chinoxalin	1，4-Benzodiazine|1，4-Diazanaphthalene|1，4-Naphthyridine|Benzo[a]pyrazine|Benzoparadiazine|Benzopyrazine|Chinoxalin|Quinoxaline|QUINAZINE	C8H6N2	130.053		0.0122	93.0817	180	M+H	HMDB0257053	C18575	324078	Organoheterocyclic compounds	Diazanaphthalenes	Benzodiazines											yes											HMDB
548	M131T125	2.0802	131.052	0.0447		S-2-Propenyl propanethioate		MS1+MS2	0.51		S-2-Propenyl propanethioate	S-2-Propenyl propanethioic acid|Allyl thiopropionate|FEMA 3329|Propanethioic acid， S-2-propenyl ester|S-Allyl propanethioate|S-Allyl thiopropionate|Thioacrylic propionate|1-(Prop-2-en-1-ylsulphanyl)propan-1-one|	C6H10OS	130.045	41820-22-8	0.0004	3.3265	20	M+H	HMDB0037493			Organic acids and derivatives	Thiocarboxylic acids and derivatives	Thioesters			yes																	yes		HMDB
557	M132T246	4.0943	132.051	0.1555		2-Indanone|1-Indanone|Indanone		MS1+MS2	0.32		Indanone|1-INDANONE	1-Indanone|alpha-Hydrindone|alpha-Indanone|Hydrindone|a-Hydrindone|Α-hydrindone|a-Indanone|Α-indanone|Indacrinic acid|Indacrinone|Indanone， (+-)-isomer|Indanone， (R)-isomer|Indanone， (S)-isomer|Indanone， sodium salt|Indanone	C9H8O	132.058	615-13-4|83-33-0|30286-23-8	0.0062	47.0641		M	HMDB0059602	C07727|C01504	44709|44875	Benzenoids	Indanes	Indanones																						MoNA
558	M132T62	1.0317	132.076	0.2073		N-Acetylalanine		MS1+MS2	0.98		N-ACETYLALANINE|Massbank:MT000115 N-Acetylalanine		C5H9NO3	131.058	97-69-8	0.0108	81.4442		M+H	HMDB0000766			Organic acids and derivatives	Carboxylic acids and derivatives	Amino acids， peptides， and analogues		yes								yes		yes			yes					yes		MsDial_Meta	Natural Product; Amino acids
559	M132T288	4.7926	132.08	0.0666		2-Methylindole|2-Methylindol		MS1+MS2	0.52		2-Methylindole|MassbankEU:SM801802 2-Methylindole|2-methyl-1H-indole|2-Methylindol|2-Methylindole; ESI-ITFT; direct injection; MS2; CE	2-Methylindole|2-Methylindole sodium salt|2-methyl-1H-indole	C9H9N	131.073		0.001	7.5658	180	M+H	HMDB0245234			Organoheterocyclic compounds	Indoles and derivatives	Indoles											yes											HMDB
561	M132T267	4.4528	132.101	0.247		N-Carbamoylputrescine		MS1+MS2	0.35		N-Carbamoylputrescine	(4-Aminobutyl)-urea|1-(4-Aminobutyl)urea|(4-Aminobutyl)urea|1-Amino-4-ureidobutane|N-(4-Aminobutyl)urea|N-Carbamoylputrescine|N-Carbamylputrescine	C5H13N3O	131.106	6851-51-0	0.0125	94.3374	10	M+H	HMDB0033458	C00436	366936	Organic acids and derivatives	Carboximidic acids and derivatives	Carboximidic acids			yes	yes																yes		HMDB
562	M132T86	1.4294	132.101	0.1408		L-Isoleucine		MS1+MS2	0.75		L-Isoleucine|Massbank:KNA00042 L-Isoleucine|2-Amino-3-methylvaleric acid|Massbank:KNA00043 L-Isoleucine|Massbank:KNA00321 L-Isoleucine|Massbank:KNA00322 L-Isoleucine|Massbank:RP000801 L-Isoleucine|(2S，3S)-2-amino-3-methylpentanoic acid|Massbank:RP000811 L-Isoleucine|Massbank:RP000802 L-Isoleucine|Massbank:RP000803 L-Isoleucine|ReSpect:PM000925 L-Isoleucine|ReSpect:PS028001 L-Isoleucine|iLe|alpha-…	Isoleucine|2-Amino-3-methylvaleric acid|(2S，3S)-2-Amino-3-methylpentanoic acid|alpha-Amino-beta-methylvaleric acid|I|Ile|(2S，3S)-2-Amino-3-methylpentanoate|2-Amino-3-methylvalerate|a-Amino-b-methylvalerate|a-Amino-b-methylvaleric acid|alpha-Amino-beta-methylvalerate|Α-amino-β-methylvalerate|Α-amino-β-methylvaleric acid|(2S，3S)-2-Amino-3-methyl-pentanoate|(2S，3S)-2-Amino-3-methyl-pentanoic acid|(2…	C6H13NO2	131.095	73-32-5|443-79-8	0.0008	6.2729		M+H	HMDB0000172|HMDB0033923	C00407|C16434	5193|23|318179	Organic acids and derivatives	Carboxylic acids and derivatives	Amino acids， peptides， and analogues			yes	yes			yes			yes	yes	yes	yes	yes	yes	yes	yes			yes		HMDB	l-alpha-amino acids|Natural Product|Isoleucine
564	M132T114	1.8945	132.102	0.3674		D-Leucine		MS1+MS2	0.88		D-Leucine	(2R)-2-Amino-4-methylpentanoic acid|(R)-(-)-Leucine|(R)-Leucine|D-2-Amino-4-methylvaleric acid|D-Leucin|D-Leuzin|DLE|(2R)-2-Amino-4-methylpentanoate|D-2-Amino-4-methylvalerate|(R)-(−)-leucine	C6H13NO2	131.095	328-38-1	0.0003	2.4879		M+H	HMDB0013773	C01570	314787	Organic acids and derivatives	Carboxylic acids and derivatives	Amino acids， peptides， and analogues		yes									yes											DICP	Amino acids
565	M132T158	2.6372	132.102	0.0563		Leucine		MS1+MS2	0.93		LEUCINE|Massbank:CE000681 Leucine|Massbank:CE000682 Leucine|Massbank:CE000683 Leucine|Massbank:CE000684 Leucine|Massbank:CE000685 Leucine|Massbank:CE000686 Leucine|Massbank:CE000687 Leucine|Massbank:CE000688 Leucine|Massbank:CE000689 Leucine|Massbank:CE000690 Leucine|Massbank:MT000117 Leucine|Massbank:PB000392 Leucine|2-amino-4-methylpentanoic acid|Massbank:PB000393 Leucine|Massbank:PB000394 Leuc…	Leucine|2-amino-4-methylpentanoic acid|L-leucine	C6H13NO2	131.095	328-39-2|328-38-1|61-90-5	0.0002	1.7309		M+H	HMDB0000687	C00123	277637	Organic acids and derivatives	Carboxylic acids and derivatives	Amino acids， peptides， and analogues			yes	yes			yes			yes	yes	yes	yes	yes	yes	yes	yes			yes		GNPS	Natural Product; amino acid|Natural Product; Amino acids|Natural Product; Amino acid|Leucine|Amino acids
568	M133T485	8.0816	133.027	0.0696		L-Aspartic Acid		MS1+MS2	0.35		L-Aspartic acid|Massbank:RP001602 L-Aspartic acid|(2S)-2-aminobutanedioic acid|Massbank:RP001601 L-Aspartic acid|Massbank:RP001611 L-Aspartic acid|ReSpect:PM000929 L-Aspartic acid|ReSpect:PS026801 L-Aspartic acid|Asp|(S)-Aminobutanedioic acid|(S)-(+)-Aminosuccinic acid|HMDB:HMDB00191-306 L-Aspartic acid|HMDB:HMDB00191-305 L-Aspartic acid|HMDB:HMDB00191-304 L-Aspartic acid|L-Aspartic acid; CE0; CK…	L-Aspartate|L-Aspartic acid|2-Aminosuccinic acid|(S)-2-Aminobutanedioic acid|(S)-2-Aminosuccinic acid|Asp|ASPARTIC ACID|D|L-Asparaginsaeure|L-Asp|(S)-2-Aminobutanedioate|(S)-2-Aminosuccinate|2-Aminosuccinate|ASPARTate|(+)-Aspartate|(+)-Aspartic acid|(2S)-Aspartate|(2S)-Aspartic acid|(L)-Aspartate|(L)-Aspartic acid|(R)-2-Aminosuccinate|(S)-(+)-Aspartate|(S)-(+)-Aspartic acid|(S)-Amino-butanedioate…	C4H7NO4	133.037	56-84-8|617-45-8|1783-96-6	0.0101	75.9994			HMDB0000191	C00049	15|274401|5206	Organic acids and derivatives	Carboxylic acids and derivatives	Amino acids， peptides， and analogues		yes	yes	yes						yes	yes	yes	yes	yes	yes	yes	yes			yes		MoNA	Natural Product|Aspartic acid
570	M133T605	10.087	133.064	0.0333		Cinnamaldehyde		MS1+MS2	0.37		Cinnamaldehyde|HMDB:HMDB03441-2310 Cinnamaldehyde|HMDB:HMDB03441-2312 Cinnamaldehyde|HMDB:HMDB03441-2311 Cinnamaldehyde	(e)-3-Phenyl-2-propenal|(e)-3-Phenyl-propenal|(e)-3-Phenylpropenal|(e)-Cinnamic aldehyde|(e)-Phenylvinyl aldehyde|3-Phenylacrylaldehyde|trans-Cinnamic aldehyde|(e)-Cinnamaldehyde|(2E)-3-Phenyl-2-propenal|(2E)-3-Phenylacrylaldehyde|3-Fenylpropenal|3-Phenyl-2-propen-1-al|3-Phenyl-2-propenaldehyde|3-Phenylacrolein|3-Phenylprop-2-enal|3-Phenylpropenal|Benzylideneacetaldehyde|beta-Phenylcrolein|Cinnam…	C9H8O	132.058	104-55-2	0.0012	9.13		M+H	HMDB0003441|HMDB0245299	C00903	6931	Phenylpropanoids and polyketides	Cinnamaldehydes				yes	yes						yes	yes				yes							GNPS
574	M133T792	13.2059	133.085	0.0281		(+/-)-1-Acetoxy-1-ethoxyethane		MS1+MS2	0.51		(+/-)-1-Acetoxy-1-ethoxyethane	1-Ethoxyethyl acetate|1-Ethoxyethyl acetic acid|	C6H12O3	132.079	1608-72-6	0.001	7.8464	40	M+H	HMDB0032158			Organic acids and derivatives	Carboxylic acids and derivatives	Carboxylic acid derivatives		yes	yes																	yes		HMDB
575	M133T768	12.7955	133.1	0.0081		Perillyl aldehyde		MS1+MS2	0.63		Perillyl aldehyde	4-(1-Methylethenyl)-1-cyclohexene1-carboxyaldehyde|p-Mentha-1，8-dien-7-al|Perillal|Perillaldehyde|Perillic aldehyde|Perillylaldehyde|(-)-Perillaldehyde|1，8-P-Menthadien-7-al|1-Perillaldehyde|4-(1-Methylethenyl)-1-cyclohexene-1-carboxaldehyde|4-Isopropenylcyclohex-1-enecarbaldehyde|Dihydrocuminyl aldehyde|DL-Perillaldehyde(for perfumery)|FEMA no. 3557|L-Perillaldehyde|P-Mentha-1，8-dien-7-al (natur…	C10H14O	150.105	2111-75-3	0.002	14.7639	12	M+H-H2O	HMDB0003647	C02576	41077	Lipids and lipid-like molecules	Prenol lipids	Monoterpenoids		yes	yes	yes									yes									HMDB
576	M133T716	11.9299	133.1	0.054		2-Methyl-1-phenyl-2-propanol|2_methyl_1_phenyl_2_propanol|1-Phenyl-2-Methyl-2-Propanol		MS1+MS2	0.56		2-Methyl-1-phenyl-2-propanol|2_methyl_1_phenyl_2_propanol|1-PHENYL-2-METHYL-2-PROPANOL	1，1-Dimethyl-2-phenyl-ethanol|1，1-Dimethyl-2-phenylethanol|1，1-Dimethyl-2-phenylethyl alcohol|1，1-Dimethylphenylethanol|2-Benzyl-2-propanol|2-Hydroxy-2-methyl-1-phenylpropane|2-Methyl-1-phenylpropan-2-ol|2-Methyl-3-phenyl-2-propanol|a，a-Dimethylbenzeneethanol， 9ci|a，a-Dimethylphenethyl alcohol， 8ci|alpha， alpha-Dimethylphenethyl alcohol|alpha，alpha-Dimethyl-benzeneethanol|alpha，alpha-Dimethyl-bet…	C10H14O	150.105	100-86-7	0.0018	13.2612		M-H2O+H	HMDB0031570			Benzenoids	Benzene and substituted derivatives	Phenylpropanes		yes	yes	yes																yes		MoNA
578	M133T108	1.8045	133.101	0.4431		1，2，3，4-Tetrahydronaphthalene|Tetralin		MS1+MS2	0.34		1，2，3，4-Tetrahydronaphthalene|TETRALIN	1，2，3，4-Tetrahydronaphthalene|Benzocyclohexane|Naphthalene 1，2，3，4-tetrahydride|Tetralene|Tetralin|TETRALINE|1，2，3，4-TETRHYDRONAPHTHALENE	C10H12	132.094		0.0002	1.5055	40	M+H	HMDB0244120	C14114		Benzenoids	Tetralins												yes											HMDB
579	M133T158	2.6263	133.104	0.0209		D-Ornithine		MS1+MS2	0.4		D-Ornithine|Massbank:KO003637 D-Ornithine|Massbank:KO003638 D-Ornithine|Massbank:KO003639 D-Ornithine|Massbank:KO003640 D-Ornithine|Massbank:KO003641 D-Ornithine	(R)-Ornithine|(2R)-2，5-Diaminopentanoate|(2R)-2，5-Diaminopentanoic acid|Ornithine	C5H12N2O2	132.09	348-66-3|616-07-9|33960-23-5|16682-12-5	0.0071	53.5097	40	M+H	HMDB0003374	C00515	6910	Organic acids and derivatives	Carboxylic acids and derivatives	Amino acids， peptides， and analogues		yes	yes							yes	yes		yes		yes							HMDB
583	M134T62	1.0325	134.026	0.0908		Thiazolidine-4-carboxylic acid		MS1+MS2	0.83		Thiazolidine-4-carboxylic acid	4-Carboxythiazolidine|4-Thiazolidinecarboxylic acid|Acide DL thiazolidine carboxylique-4|Acide thiazolidine-4-carboxylique|DL-Thiaproline|DL-Thiazolidinecarboxylic acid|Thiaproline|Thiazolidine-4-carboxylic acid|Thiazolidinecarboxylic acid|Timonacico|Timonacicum|Hepacom|4-Thiazolidinecarboxylate|DL-Thiazolidinecarboxylate|Thiazolidine-4-carboxylate|Thiazolidinecarboxylate|Timonacic|Heparegen|gamm…	C4H7NO2S	133.02		0.0011	8.5764		M+H	HMDB0258979			Organic acids and derivatives	Carboxylic acids and derivatives	Amino acids， peptides， and analogues											yes											MsDial_Meta
592	M135T348	5.7923	135.043	0.0439		2-Hydroxyphenylacetic acid		MS1+MS2	0.47		2-HYDROXYPHENYLACETIC ACID|Massbank:RP015513 2-Hydroxyphenylacetic acid|2-(2-hydroxyphenyl)acetic acid|Massbank:RP015503 2-Hydroxyphenylacetic acid|Massbank:RP015511 2-Hydroxyphenylacetic acid|Massbank:RP015512 2-Hydroxyphenylacetic acid|Massbank:RP004603 2-Hydroxyphenylacetic acid|Massbank:RP004602 2-Hydroxyphenylacetic acid|Massbank:RP015501 2-Hydroxyphenylacetic acid|Massbank:RP015502 2-Hydrox…	2-Hydroxyphenylacetic acid|2-(2-hydroxyphenyl)acetic acid|2-Hydroxyphenylacetate|2-Hydroxy-2-phenylacetic Acid|MANDELIC ACID	C8H8O3	152.047	614-75-5|90-64-2|17199-29-0|611-71-2|530-31-4|611-72-3	0.0016	12.1748		M+H-H2O	HMDB0000669|HMDB0062635	C05852|C01983	5639|44707|339541	Benzenoids	Benzene and substituted derivatives	Phenylacetic acids		yes	yes	yes	yes						yes	yes			yes							DICP	Benzenoids|Natural Product|Acetic acid
593	M135T607	10.118	135.079	0.0093		2，5-Dimethylbenzaldehyde		MS1+MS2	0.74				C9H10O	134.073		0.001	7.1435		M+H			265044|386359																									Metlin
597	M135T810	13.5034	135.116	0.074		Butylbenzene		MS1+MS2	0.58		Butylbenzene	1-Butylbenzene|1-Phenylbutane|N-BUTYLBENZENE|butylbenzene	C10H14	134.11		0.0011	7.7744	40	M+H	HMDB0059812	C18150	273604	Benzenoids	Benzene and substituted derivatives																							HMDB
613	M136T289	4.8232	136.061	0.0507		Phenylacetic acid		MS1+MS2	0.39		Phenylacetic acid|Massbank:MT000056 Phenylacetic acid|phenylacetate|MoNA:3509960 PHENYLACETIC ACID	α-Tolylic acid|Benzeneacetic acid|PAA|2-PHENYLACETIC ACID|2-Phenylethanoic acid|alpha-Toluic acid|Benzylformic acid|Omega-phenylacetic acid|PA|Phenylacetate|2-PHENYLACETate|a-Toluate|a-Toluic acid|alpha-Toluate|Α-toluate|Α-toluic acid|Benzeneacetate|Benzylformate|Omega-phenylacetate|Phenylethanoate|W-Phenylacetate|W-Phenylacetic acid|Phenylacetic acid， potassium salt|Sodium phenylacetate|Phenylac…	C8H8O2	136.052	103-82-2	0.0086	62.9902		M	HMDB0000209	C07086	129|269393	Benzenoids	Benzene and substituted derivatives			yes	yes	yes	yes						yes	yes	yes	yes	yes							MoNA	Natural Product
615	M136T206	3.4407	136.068	0.5754		Acetanilide		MS1+MS2	0.44		Massbank:KO002293 Acetanilide|N-Phenylacetamide|Massbank:KO002294 Acetanilide|Massbank:KO002295 Acetanilide|Massbank:KO002296 Acetanilide|Massbank:KO002297 Acetanilide|Massbank:KO000196 Acetanilide|Massbank:KO000199 Acetanilide|Massbank:KO000195 Acetanilide|Massbank:KO000198 Acetanilide|Massbank:KO000197 Acetanilide|ACETANILIDE	Acetanilide|N-Phenylacetamide	C8H9NO	135.068	103-84-4|55576-55-1	0.0079	58.1615		M+H	HMDB0001250	C07565	43491|273943	Benzenoids	Benzene and substituted derivatives			yes					yes															Metlin	Amines
616	M136T358	5.9719	136.074	0.057		m-Toluamide		MS1+MS2	0.51		m-Toluamide	3-Methylbenzamide|3-Methyl-benzamide	C8H9NO	135.068		0.0013	9.6558	40	M+H	HMDB0245928		330578	Benzenoids	Benzene and substituted derivatives	Benzoic acids and derivatives											yes											HMDB
617	M136T136	2.2747	136.075	0.49		2-Phenylacetamide|phenylacetamide		MS1+MS2	0.61		2-Phenylacetamide|phenylacetamide	alpha-Phenylacetamide|a-Phenylacetamide|Α-phenylacetamide|alpha-Toluamide|Benzeneacetamide|Phenyl-beta-acetylamine|Phenylacetamide|Phenylacetic acid amide|a-Toluamide|Α-toluamide|Phenyl-b-acetylamine|Phenyl-β-acetylamine|Phenylacetate amide|(alpha-)2-Phenylacetamide|2-Phenyl-acetamide|alpha-Toluimidic acid|beta-Phenyl-acetylamine|2-phenylacetamide	C8H9NO	135.068	103-81-1	0.0006	4.5115		M+H	HMDB0010715	C02505	3260	Benzenoids	Benzene and substituted derivatives	Phenylacetamides		yes																				MoNA
618	M136T398	6.6406	136.082	0.0211		Acetanilide|N-Acetylarylamine|Antifebrin		MS1+MS2	0.44		N-Acetylarylamine|Massbank:KO002293 Acetanilide|N-Phenylacetamide|Massbank:KO002294 Acetanilide|Massbank:KO002295 Acetanilide|Massbank:KO002296 Acetanilide|Massbank:KO002297 Acetanilide|Massbank:KO000196 Acetanilide|Massbank:KO000199 Acetanilide|Massbank:KO000195 Acetanilide|Massbank:KO000198 Acetanilide|Massbank:KO000197 Acetanilide|MoNA:2227756 Antifebrin|MoNA:2232689 Antifebrin|ACETANILIDE	Acetamidobenzene|Acetanil|Acetanilid|Acetanilide|Acetic acid anilide|N-Acetylaminobenzene|N-Phenylacetamide|Acetate anilide|Antifebrin|N-Acetylarylamine	C8H9NO	135.068	103-84-4|55576-55-1	0.0067	49.1327	10	M+H	HMDB0001250	C07565	43491|6107	Benzenoids	Benzene and substituted derivatives			yes					yes															HMDB
621	M137T119	1.9887	137.045	0.2669		6-Oxopurine		MS1+MS2	0.53		6-OXOPURINE - 40.0 eV|6-OXOPURINE - 30.0 eV		C5H2N4O	134.023		0.0011	8.0266		Unknown				Organoheterocyclic compounds	Imidazopyrimidines	Purines and purine derivatives																						GNPS
622	M137T102	1.6919	137.045	0.2751		Thionin		MS1+MS2	0.5		Thionin		C12H10N3S+	228.06		0.0009	6.5672						Organoheterocyclic compounds	Benzothiazines																							MoNA
623	M137T69	1.1576	137.045	0.0231		4-Methoxybenzaldehyde		MS1+MS2	0.42		4-Methoxybenzaldehyde	4-Anisaldehyde|4-Methoxy-benzaldehyde|Anisal|p-Anisaldehyde|p-Anisic aldehyde|p-Formylanisole|Para-anisaldehyde|4-Anisaldehyde， 1，2，3，4，5，6-(14)C6-labeled|4-Anisaldehyde， 18O-labeled|4-Anisaldehyde， formyl-(14)C-labeled|Anisaldehyde|p-Methoxybenzaldehyde|4-Methoxybenzaldehyde|Anisic aldehyde|Aubepine|Crategine|FEMA 2670|Obepin|P-Anisaldehyde， 8ci|AN1SALDEHYDE	C8H8O2	136.052	123-11-5	0.0145	106.02	40	M+H	HMDB0029686	C10761	288349	Benzenoids	Benzene and substituted derivatives	Benzoyl derivatives		yes	yes	yes									yes							yes		HMDB
626	M137T137	2.2866	137.078	0.0774		2-Aminobenzamide		MS1+MS2	0.51		2-Aminobenzamide	2-amino-Benzamideanthranilamide|2-amino-Benzamide|2-Carbamoylaniline|2-Carbamoylaniline， anthranilimidic acid|Aminobenzamide|Anthranilamide|Anthranilic acid amide|Anthranilimidic acid|Benzoic acid， 2-amino-， amide|O-amino-Benzamide|O-Aminobenzamide|ortho-Aminobenzamide|2-Aminobenzene-1-carboximidate|2-Aminobenzamide	C7H8N2O	136.064	88-68-6	0.0071	52.0661	7	M+H	HMDB0033947	C17512	269947	Benzenoids	Benzene and substituted derivatives	Benzoic acids and derivatives			yes																	yes		HMDB
639	M139T111	1.8558	139.001	0.0207		Fumaric acid		MS1+MS2	0.4		Fumaric acid|Massbank:LU054552 Fumaric acid|(E)-but-2-enedioic acid|Massbank:LU054551 Fumaric acid|Massbank:LU054553 Fumaric acid|HMDB:HMDB00134-208 Fumaric acid|HMDB:HMDB00134-207 Fumaric acid|HMDB:HMDB00134-206 Fumaric acid|Fumaric acid; LC-tDDA; CE10	(2E)-But-2-enedioate|(2E)-But-2-enedioic acid|(E)-2-Butenedioate|(E)-2-Butenedioic acid|2-(E)-Butenedioate|2-(E)-Butenedioic acid|Allomaleate|Allomaleic acid|Boletate|Boletic acid|FC 33|Fumarate|Fumaric acid|Lichenate|Lichenic acid|trans-1，2-Ethylenedicarboxylate|trans-1，2-Ethylenedicarboxylic acid|trans-2-Butenedioate|trans-2-Butenedioic acid|trans-Butenedioate|trans-Butenedioic acid|sodium fuma…	C4H4O4	116.011	110-17-8|623158-97-4	0.0013	9.6502	60	M+Na	HMDB0000134|HMDB0249450	C00122	3242|268690	Organic acids and derivatives	Carboxylic acids and derivatives	Dicarboxylic acids and derivatives		yes	yes	yes						yes	yes	yes	yes	yes	yes	yes	yes			yes		MsDial_Meta	Natural Product
643	M139T487	8.1231	139.111	0.0389		Isophorone		MS1+MS2	0.35		Massbank: Isophorone|3，5，5-trimethylcyclohex-2-en-1-one|Massbank:NA002971 Isophorone|Massbank:NA003715 Isophorone|Massbank:NA003718 Isophorone|Massbank:NA003344 Isophorone|Massbank:NA002583 Isophorone|Massbank:NA002969 Isophorone|Massbank:NA003345 Isophorone|Massbank:NA003716 Isophorone|Massbank:NA002973 Isophorone|Massbank:NA003346 Isophorone|Massbank:NA002972 Isophorone|Massbank:NA002584 Isopho…	Isophorone|3，5，5-trimethylcyclohex-2-en-1-one	C9H14O	138.105	78-59-1	0.0011	7.6563		M+H	HMDB0031195	C14743	266207	Organic oxygen compounds	Organooxygen compounds	Carbonyl compounds		yes	yes	yes																yes		GNPS	Ketones
650	M141T622	10.3691	141.09	0.0473		Allyl tiglate		MS1+MS2	0.59		Allyl tiglate	Allyl tiglic acid|(e)-2-Propenyl 2-methyl-2-butenoate|2-Methyl-2-propenyl ester(e)-2-butenoic acid|Allyl (2E)-2-methyl-2-butenoate|Allyl 2-methylcrotonate|Allyl trans-2-methyl-2-butenoate|FEMA 2043|Tiglic acid， allyl ester|ALLYL 2-METHYL-2-BUTENOATE	C8H12O2	140.084	7493-71-2	0.001	7.2976	20	M+H	HMDB0037625			Lipids and lipid-like molecules	Fatty Acyls	Fatty acid esters		yes	yes																			HMDB
651	M141T591	9.8497	141.09	0.2764		5，5-Dimethyl-1，3-cyclohexanedione		MS1+MS2	0.54		5，5-Dimethyl-1，3-cyclohexanedione	5，5-Dimethylcyclohexane-1，3-dione|DIMEDONE	C8H12O2	140.084		0.001	7.2976	40	M+H	HMDB0251369		270853	Organic oxygen compounds	Organooxygen compounds	Carbonyl compounds											yes											HMDB
653	M141T59	0.977	141.112	0.245		Methenamine		MS1+MS2	0.8		Spectral Match to Methenamine from NIST14|Methenamine		C6H12N4	140.106	100-97-0	0.0015	10.6042		M+H	HMDB0029598		43250|266042	Organoheterocyclic compounds	Triazinanes	1，3，5-triazinanes		yes	yes																	yes		Metlin
659	M142T609	10.1482	142.024	0.0704		2-Propanoylthiazole		MS1+MS2	0.52		2-Propanoylthiazole	1-(2-Thiazolyl)-1-propanone|1-(2-Thiazolyl)-1-propanone， 9ci|2-(1-Propanonyl)thiazole|2-Propanoyl-thiazole|2-Propionyl thiazole|2-Propionyl-thiazole|2-Propionylthiazol|2-Propionylthiazole|2-Thiazolyl-1-propanone|Ethyl 2-thiazolyl ketone|FEMA 3611|Thiazole， 2-(1-oxopropyl)|	C6H7NOS	141.025	43039-98-1	0.0081	57.278	10	M+H	HMDB0037168			Organic oxygen compounds	Organooxygen compounds	Carbonyl compounds			yes	yes																yes		HMDB
661	M142T57	0.9573	142.049	0.0189		2-aminomuconic acid semialdehyde		MS1+MS2	0.32		2-Aminomuconic acid semialdehyde	2-Aminomuconate 6-semialdehyde|2-Aminomuconate semialdehyde|2-Aminomuconic semialdehyde|2-Aminomuconic acid 6-semialdehyde	C6H7NO3	141.043	245128-91-0	0.0013	9.1031	40	M+H	HMDB0001280	C03824	45872|6133	Organic acids and derivatives	Carboxylic acids and derivatives	Amino acids， peptides， and analogues		yes																		yes		HMDB
665	M142T760	12.672	142.121	0.0474		Pelletierine		MS1+MS2	0.39				C8H15NO	141.115		0.0012	8.1909		M+H		C06182	43983																									Metlin
688	M144T59	0.9893	144.064	0.0285		5-ethyl-5-methyl-2，4-oxazolidinedione		MS1+MS2	0.67		5-ethyl-5-methyl-2，4-oxazolidinedione		C6H9NO3	143.058		0.0014	10.0174	20	M+H	HMDB0061082			Organoheterocyclic compounds	Azolidines	Oxazolidines		yes					yes	yes		yes	yes	yes								yes		HMDB
689	M144T287	4.7818	144.08	0.0394		Trimethadione		MS1+MS2	0.53		Trimethadione	Tridione|Trimetadione|Trimethadion|Trimethdione|Abbott brand OF trimethadione|Trimetin|Troxidone|3，5，5-TRIMETHYL-2，4-OXAZOLIDINEDIONE|trimethyl-1，3-oxazolidine-2，4-dione	C6H9NO3	143.058	127-48-0	0.0142	98.2571	10	M+H	HMDB0014491		268166	Organoheterocyclic compounds	Azolidines	Oxazolidines							yes				yes	yes										HMDB
690	M144T315	5.255	144.101	0.1127		Proline betaine|proline_betaine		MS1+MS2	0.38		Proline betaine|proline_betaine|Proline betaine; LC-tDDA; CE10|Proline betaine; CE0; CMUNUTVVOOHQPW-LURJTMIESA-N|Proline betaine; CE10; CMUNUTVVOOHQPW-LURJTMIESA-N|Proline betaine; CE30; CMUNUTVVOOHQPW-LURJTMIESA-N	(S)-2-Carboxylato-1，1-dimethylpyrrolidinium|N，N-Dimethyl-L-proline|Stachydrine|L-Proline betaine|(2S)-2-Carboxy-1，1-dimethylpyrrolidinium|(S)-2-Carboxy-1，1-dimethylpyrrolidinium|Homostachydrine|Prestwick-08g03|Dimethylproline|Stachydrine chloride|Stachydrine chloride， (S)-isomer|Stachydrine， (+-)-isomer|Proline betaine	C7H13NO2	143.095	471-87-4	0.001	7.1384	30	M+H	HMDB0004827	C10172	7089	Organic acids and derivatives	Carboxylic acids and derivatives	Amino acids， peptides， and analogues		yes	yes	yes						yes	yes	yes	yes		yes							MsDial_Meta
693	M145T1081	18.0123	145.034	0.0443		Niacinamide		MS1+MS2	0.52		Niacinamide|Spectral Match to Niacinamide from NIST14|Massbank:PR100401 Niacinamide|NAM|Vitamin B3|Vitamin PP|Nicotinamide|Nicotinic acid amide|Pyridine-3-carboxylic acid amide|Amide PP|Benicot|Delonin amide|Amnicotin|Endobion|Nicobion|Pelonin amide|3-Pyridinecarboxamide|Massbank:PR100402 Niacinamide|Massbank:LU025105 Niacinamide|pyridine-3-carboxamide|Massbank:LU025104 Niacinamide|Massbank:LU025…	3-Carbamoylpyridine|3-Pyridinecarboxamide|3-Pyridinecarboxylic acid amide|Acid amide|Amid kyseliny nikotinove|Amide PP|Aminicotin|Amixicotyn|Amnicotin|Austrovit PP|b-Pyridinecarboxamide|Benicot|beta-Pyridinecarboxamide|Delonin Amide|Dipegyl|Dipigyl|Endobion|Factor pp|Hansamid|Inovitan PP|m-(Aminocarbonyl)pyridine|Mediatric|NAM|Nandervit-N|Niacevit|Niacinamide|Niamide|Niavit PP|Nicamide|Nicamina|N…	C6H6N2O	122.048	98-92-0	0.0033	22.8416		M+Na	HMDB0001406	C00153	1497|266633	Organoheterocyclic compounds	Pyridines and derivatives	Pyridinecarboxylic acids and derivatives		yes	yes	yes						yes	yes	yes			yes		yes					MsDial_Meta	Natural Product|Pyridines|Vitamin
709	M146T233	3.8912	146.059	0.1116		Indole-3-carboxaldehyde|Indole-3-Carboxaldehyde|3-Formylindole|Indole-3-carboxyaldehyde|Indole-3-aldehyde|3-FORMYL INDOLE|Indole-3-Carbaldehyde		MS1+MS2	0.64		Indole-3-carboxaldehyde|INDOLE-3-CARBOXALDEHYDE CollisionEnergy:102040|INDOLE-3-CARBOXALDEHYDE CollisionEnergy:205060|Massbank:PB000506 3-Formylindole|1H-indole-3-carbaldehyde|Massbank:PB000507 3-Formylindole|Massbank:PB000508 3-Formylindole|Massbank:PB000509 3-Formylindole|Massbank:PR100054 Indole-3-carboxyaldehyde|Indole-3-aldehyde|3-Formylindole|beta-Indolylaldehyde|Massbank:PR101043 Indole-3-…	1H-Indole-3-carboxaldehyde|3-Formylindole|3-Indolealdehyde|3-Indolecarbaldehyde|3-Indolecarboxaldehyde|beta-Indolylaldehyde|I3cho|Indole-3-aldehyde|Indole-3-carbaldehyde|b-Indolylaldehyde|Β-indolylaldehyde|3-Indolemethanal|1H-Indole-3-carbaldehyde|1H-Indole-3-carboxaldehde|indol-3-Carbaldehyd|indol-3-Carbaldehyde|indol-3-Carboxaldehyde|INDOLE-3-carboxyaldehyde|Indole-3-carboxaldehyde|1H-Indol-3-y…	C9H7NO	145.053	487-89-8|605675-80-7	0.001	6.599		M+H	HMDB0029737	C08493		Organoheterocyclic compounds	Indoles and derivatives	Indoles		yes	yes	yes	yes						yes	yes								yes		MsDial_Meta	Natural Product; Indole|Natural Product|Indole
710	M146T288	4.7988	146.06	0.0334		5-Hydroxyindoleacetate		MS1+MS2	0.46		5-HYDROXYINDOLEACETATE	5-Hydroxyindoleacetic acid	C10H9NO3	191.058	54-16-0	0.0005	3.4233			HMDB0000763	C05635		Organoheterocyclic compounds	Indoles and derivatives	Indolyl carboxylic acids and derivatives		yes	yes	yes	yes					yes	yes	yes		yes	yes					yes		MoNA	Natural Product
714	M146T59	0.9768	146.116	0.0626		3-Carboxypropyl trimethylammonium|Deoxycarnitine		MS1+MS2	0.75		DEOXYCARNITINE		C7H15NO2	145.11	6249-56-5	0.0012	8.067		M+H			34501																									Metlin
715	M146T46	0.7625	146.164	0.0138		Heptaminol		MS1+MS2	0.67		Heptaminol	Cardiomax|Heptaminol hydrochloride|Novartis brand OF heptaminol hydrochloride	C8H19NO	145.147	543-15-7	0.01	68.661	20	M+H	HMDB0253104		44338|321156	Organic oxygen compounds	Organooxygen compounds	Alcohols and polyols											yes											HMDB
717	M147T63	1.0534	147.029	0.8326		2-Amino-2-thiazoline-4-carboxylic acid		MS1+MS2	0.51		2-Amino-2-thiazoline-4-carboxylic acid	2-Amino-2-thiazoline-4-carboxylic acid|2-Amino-4-carboxythiazoline|2-Amino-2-thiazoline-4-carboxylate|2-Amino-delta(2)-thiazoline-4-carboxylate|2-Amino-δ(2)-thiazoline-4-carboxylate|2-Amino-δ(2)-thiazoline-4-carboxylic acid|2-Amino-delta(2)-thiazolin-4-carbonic acid|2-Amino-delta(2)-thiazoline-4-carboxylic acid|2-Amino-delta(2)-thiazoline-4-carboxylic acid， hydrobromide|2-Aminothiazoline-4-ca|2-A…	C4H6N2O2S	146.015		0.0063	42.8595	20	M+H	HMDB0245615		282434	Organic acids and derivatives	Carboxylic acids and derivatives	Amino acids， peptides， and analogues											yes											HMDB
718	M147T136	2.2739	147.043	0.4906		Coumarin		MS1+MS2	0.58		Coumarin|Massbank:BML01352 Coumarin|Massbank:BML01359 Coumarin|Massbank:BML01366 Coumarin|Massbank:FIO00033 Coumarin|Massbank:FIO00034 Coumarin|Massbank:FIO00035 Coumarin|Massbank:FIO00036 Coumarin|Massbank:FIO00037 Coumarin|Massbank:PB004701 Coumarin|chromen-2-one|Massbank:PB004702 Coumarin|Massbank:PB004703 Coumarin|Massbank:NA002587 Coumarin|Massbank:NA002978 Coumarin|Massbank:NA002589 Coumari…	1，2-Benzopyrone|1-Benzopyran-2-one|2H-Chromen-2-one|2-Propenoic acid， 3-(2-hydroxyphenyl)-， D-lactone|2-Propenoic acid， 3-(2-hydroxyphenyl)-， delta-lactone|2H-1-Benzopyran-2-one|2H-Benzo[b]pyran-2-one|5，6-Benzo-2-pyrone|Benzo-a-pyrone|Benzo-alpha-pyrone|cis-O-Coumarinic acid lactone|Coumarine|Coumarinic anhydride|Cumarin|O-Hydroxycinnamic acid delta-lactone|O-Hydroxycinnamic acid lactone|Rattex|T…	C9H6O2	146.037	91-64-5	0.001	6.6608		M+H	HMDB0001218	C05851	3525|265421	Phenylpropanoids and polyketides	Coumarins and derivatives				yes	yes			yes						yes							yes		GNPS	Natural Product; Phenylpropanoid|Natural Product; Coumarins
722	M147T54	0.9072	147.076	0.0276		D-Glutamine|Glutamine|D-Gln|Glutamine (D)		MS1+MS2	0.94		D-Glutamine|Glutamine|Massbank:KO002924 D-Gln|D-2-Aminoglutaramic acid|Massbank:KO002925 D-Gln|Massbank:KO002926 D-Gln|Massbank:KO002927 D-Gln|Massbank:KO002928 D-Gln|Glutamine (D)|HMDB:HMDB03423-2303 D-Glutamine|HMDB:HMDB03423-2301 D-Glutamine|HMDB:HMDB03423-2302 D-Glutamine|D-Gln	(2R)-2，5-Diamino-5-oxopentanoic acid|(2R)-2-Amino-4-carbamoylbutanoic acid|(R)-2，5-Diamino-5-oxopentanoic acid|D-2-Aminoglutaramic acid|D-Glutamin|D-Glutaminsaeure-5-amid|DGN|(2R)-2，5-Diamino-5-oxopentanoate|(2R)-2-Amino-4-carbamoylbutanoate|(R)-2，5-Diamino-5-oxopentanoate|D-2-Aminoglutaramate|Nutrestore|L-Glutamine|D Glutamine|L Glutamine|Glutamine|D-Gln|D-Glutamine	C5H10N2O3	146.069	5959-95-5	0.0008	5.7262		M+H	HMDB0003423	C00819	6926	Organic acids and derivatives	Carboxylic acids and derivatives	Amino acids， peptides， and analogues		yes											yes							yes		GNPS	amino acids|Natural Product
724	M147T262	4.3742	147.111	0.9424		Lysine|L-LYSINE|DL-Lysine|L-Lysine monohydrochloride|Lysine acid|Lys|L-(+)-Lysine		MS1+MS2	0.34		Lysine|L-LYSINE|DL-Lysine CollisionEnergy:102040|Massbank:MT000133 Lysine|Massbank:PB000426 Lysine|2，6-diaminohexanoic acid|Massbank:PB000427 Lysine|Massbank:PB000428 Lysine|Massbank:PB000429 Lysine|Massbank:PB000430 Lysine|Massbank:PS028101 L-Lysine monohydrochloride|Lysine acid|Lys|(S)-2，6-Diaminohexanoic acid monohydrochloride|Massbank:PS028106 L-Lysine monohydrochloride|Massbank:PS071904 Lysi…	Lysine|2，6-diaminohexanoic acid|L-Lysine monohydrochloride|Lysine acid|Lys|(S)-2，6-Diaminohexanoic acid monohydrochloride|L-(+)-Lysine|(2S)-2，6-diaminohexanoic acid	C6H14N2O2	146.106	70-54-2	0.0017	11.7441		M+H	HMDB0000182	C00047		Organic acids and derivatives	Carboxylic acids and derivatives	Amino acids， peptides， and analogues			yes	yes			yes			yes	yes	yes	yes	yes	yes	yes	yes			yes		GNPS	Natural Product; amino acid|Natural Product; Amino acids
725	M147T356	5.9406	147.112	0.0639		Lysine		MS1+MS2	0.61		Lysine|Massbank:MT000133 Lysine|Massbank:PB000426 Lysine|2，6-diaminohexanoic acid|Massbank:PB000427 Lysine|Massbank:PB000428 Lysine|Massbank:PB000429 Lysine|Massbank:PB000430 Lysine|Lysine; AIF; CE0; CorrDec|Lysine; AIF; CE10; CorrDec|Lysine; AIF; CE30; CorrDec|Lysine; AIF; CE0; MS2Dec|Lysine; AIF; CE10; MS2Dec|Lysine; AIF; CE30; MS2Dec|Lysine; LC-tDDA; CE10|Lysine; LC-tDDA; CE20|Lysine; LC-tDDA;…	Lysine|2，6-diaminohexanoic acid|L-lysine	C6H14N2O2	146.106	70-54-2|56-87-1|657-27-2|22834-80-6|70-53-1|617-68-5|923-27-3|7274-88-6	0.0011	7.6655		M+H	HMDB0000182	C00047	277819	Organic acids and derivatives	Carboxylic acids and derivatives	Amino acids， peptides， and analogues			yes	yes			yes			yes	yes	yes	yes	yes	yes	yes	yes			yes		GNPS	Natural Product; amino acid|Natural Product; Amino acids
726	M148T136	2.2731	148.046	0.0274		Thiomorpholine 3-carboxylate		MS1+MS2	0.41		Thiomorpholine 3-carboxylate	1，4-Thiomorpholine-3-carboxylic acid|3-Thiomorpholinecarboxylic acid|1，4-Thiomorpholine-3-carboxylate|3-Thiomorpholinecarboxylate|Thiomorpholine 3-carboxylic acid|Thiomorpholine-3-carboxylate|1，4-TMCA|Thiomorpholine 3-carboxylate|	C5H9NO2S	147.035		0.0036	24.3199	40	M+H	HMDB0059611	C03901		Organic acids and derivatives	Carboxylic acids and derivatives	Amino acids， peptides， and analogues																						HMDB
727	M148T301	5.0127	148.05	0.0255		DL-Glutamate|Glutamic acid|Glutamate|L-Glutamate|L-Glutamic acid		MS1+MS2	0.33		DL-Glutamate|Glutamic acid|Glutamate|Massbank:BML01280 Glutamic acid|Massbank:BML01286 Glutamic acid|Massbank:CE000651 Glutamate|Massbank:CE000652 Glutamate|Massbank:CE000653 Glutamate|Massbank:CE000654 Glutamate|Massbank:CE000655 Glutamate|Massbank:CE000656 Glutamate|Massbank:CE000657 Glutamate|Massbank:CE000658 Glutamate|Massbank:CE000659 Glutamate|Massbank:CE000660 Glutamate|Massbank:CE000661 …	2-Aminoglutaric acid|DL-Glutamic acid|DL-Glutaminic acid|E|Glu|Glutamate|Glutaminic acid|Glutaminsaeure|2-Aminoglutarate|DL-Glutaminate|Glutamic acid|Glutaminate|D-Glutamate|L Glutamate|L Glutamic acid|D Glutamate|Glutamate， potassium|Glutamic acid， (D)-isomer|L-Glutamate|L-Glutamic acid|Aluminum L glutamate|Aluminum L-glutamate|L-Glutamate， aluminum|Potassium glutamate|DL-Glutamate|2-aminopentan…	C5H9NO4	147.053		0.0106	71.3122	40	M+H	HMDB0060475	C00302		Organic acids and derivatives	Carboxylic acids and derivatives	Amino acids， peptides， and analogues											yes											HMDB	Natural Product; amino acid|Natural Product; Amino acid
728	M148T55	0.9182	148.06	0.0332		D(-)-Glutamic acid|D-Glutamic acid|D-Glu|(R)-2-aminopentanedioic acid|D-(-)-Glutamic acid		MS1+MS2	0.73		D-Glutamic acid|Massbank:KO002919 D-Glu|D-2-Aminoglutaric acid|D-Glutamate|D-Glutaminic acid|Massbank:KO002920 D-Glu|Massbank:KO002921 D-Glu|Massbank:KO002922 D-Glu|Massbank:KO002923 D-Glu|Massbank:KO000819 D-Glu|Massbank:KO000822 D-Glu|Massbank:KO000820 D-Glu|Massbank:KO000823 D-Glu|Massbank:KO000821 D-Glu|MoNA:2277241 (R)-2-aminopentanedioic acid|MoNA:2263382 (R)-2-aminopentanedioic acid|MoNA:2…	(R)-2-Aminopentanedioic acid|D-2-Aminoglutaric acid|D-Glutaminic acid|D-Glutaminsaeure|DGL|Glutamic acid D-form|(R)-2-Aminopentanedioate|D-2-Aminoglutarate|D-Glutaminate|Glutamate D-form|D-Glutamate|(2R)-2-Aminopentanedioate|(2R)-2-Aminopentanedioic acid|D-2-Aminopentanedioate|D-2-Aminopentanedioic acid|delta-2-Aminoglutarate|delta-2-Aminoglutaric acid|delta-2-Aminopentanedioate|delta-2-Aminopent…	C5H9NO4	147.053	6893-26-1	0.0008	5.118		M+H	HMDB0003339	C00217	6895	Organic acids and derivatives	Carboxylic acids and derivatives	Amino acids， peptides， and analogues			yes		yes					yes	yes	yes	yes		yes		yes			yes		MsDial_Meta	Amino acids
733	M148T369	6.1536	148.075	0.058		Indole-3-carbinol		MS1+MS2	0.68		Indole-3-carbinol|Massbank:PB000515 Indole-3-carbinol|H-indol-3-ylmethanol|Massbank:PB000516 Indole-3-carbinol|Massbank:PB000517 Indole-3-carbinol|HMDB:HMDB05785-2444 Indole-3-carbinol|HMDB:HMDB05785-2443 Indole-3-carbinol|HMDB:HMDB05785-2442 Indole-3-carbinol|Indole-3-carbinol; LC-ESI-QTOF; MS2; CE	3-Hydroxymethylindole|3-Indolylcarbinol|1H-Indole-3-methanol|I3c CPD|Indole-3-methanol|1H-indol-3-Ylmethanol|3-(Hydroxymethyl)indole|3-Indolecarbinol|3-Indolylmethanol|Indinol|Indole-3-carbinol|(1H-Indol-3-yl)methanol|H-indol-3-ylmethanol	C9H9NO	147.068	700-06-1	0.001	6.8473		M+H	HMDB0005785		44445|294357	Organoheterocyclic compounds	Indoles and derivatives	Indoles			yes	yes								yes										HMDB	Natural Product; Indole
742	M149T657	10.9535	149.023	0.0291		Phthalic anhydride		MS1+MS2	0.61		Phthalic anhydride|Spectral Match to Phthalic anhydride from NIST14|Massbank:FIO00302 Phthalic anhydride|Massbank:FIO00303 Phthalic anhydride|Massbank:FIO00304 Phthalic anhydride|Phthalic anhydride; LC-ESI-QTOF; MS2; [M+H]+; CE	1，2-Benzenedicarboxylic acid anhydride|1，3-Dioxophthalan|1，3-Isobenzofurandione|1，3-Phthalandione|O-Phthalic acid anhydride|Ortho-phthalic acid anhydride|Phthalsaeureanhydrid|1，2-Benzenedicarboxylate anhydride|O-Phthalate anhydride|Ortho-phthalate anhydride|1，2-Benzenedicarboxylic anhydride|Phthalic acid anhydride|Phthalic anhydride， 14C-labeled CPD	C8H4O3	148.016		0.0008	5.6635		M+H	HMDB0256501		267289	Organoheterocyclic compounds	Benzofurans	Benzofuranones											yes											GNPS	Non-Natural Product
746	M149T246	4.0943	149.059	0.0329		trans-Cinnamic acid		MS1+MS2	0.78		trans-Cinnamic acid|Massbank:PR100060 trans-Cinnamic acid|Zimtsaeure|3-Phenylpropenoic Acid|trans-3-Phenylacrylic acid|trans-3-Benzenepropenoic Acid|trans-beta-Carboxystyrene|Massbank:RP018311 Trans-Cinnamic acid|CINNAMIC ACID|(E)-3-phenylprop-2-enoic acid|Massbank:RP018301 Trans-Cinnamic acid|Massbank:RP018303 Trans-Cinnamic acid|Massbank:RP018302 Trans-Cinnamic acid|Massbank:RP018312 Trans-Cinn…	(2E)-3-Phenyl-2-propenoic acid|(2E)-3-Phenylacrylic acid|(e)-3-Phenyl-2-propenoic acid|(e)-Cinnamate|(e)-Cinnamic acid|Benzeneacrylic acid|PHENYLETHYLENECARBOXYLIC ACID|trans-3-Phenylacrylic acid|trans-beta-Carboxystyrene|trans-Cinnamate|trans-Zimtsaeure|(2E)-3-Phenyl-2-propenoate|(2E)-3-Phenylacrylate|(e)-3-Phenyl-2-propenoate|Benzeneacrylate|PHENYLETHYLENECARBOXYLate|trans-3-Phenylacrylate|tran…	C9H8O2	148.052	140-10-3|621-82-9	0.0012	8.2484		M+H	HMDB0000930	C00423|C10438	5880	Phenylpropanoids and polyketides	Cinnamic acids and derivatives	Cinnamic acids		yes	yes	yes	yes						yes	yes	yes									DICP	acids|Natural Product|Carboxylic acids|Cinnamic acid|Cinnamic acids|Cinnamic acid and derivatives
747	M149T768	12.808	149.095	0.0342		Benzyl ethyl ketone		MS1+MS2	0.6		Benzyl ethyl ketone	1-Phenyl-2-butanone|	C10H12O	148.089		0.001	6.8078	40	M+H	HMDB0302410			Benzenoids	Benzene and substituted derivatives																							HMDB
748	M149T810	13.5036	149.131	0.0346		Methamphetamine		MS1+MS2	0.44		Methamphetamine|Massbank:EA282901 Methamphetamine|(2S)-N-methyl-1-phenylpropan-2-amine|Massbank:EA282902 Methamphetamine|Massbank:EA282903 Methamphetamine|Massbank:EA282904 Methamphetamine|Massbank:EA282905 Methamphetamine|Massbank:EA282906 Methamphetamine|Massbank:EA282907 Methamphetamine|Massbank:EA282908 Methamphetamine|Massbank:EA282909 Methamphetamine|Massbank:EA282910 Methamphetamine|Massba…	(+)-methylamphetamine|(+)-(S)-deoxyephedrine|(+)-(S)-N-alpha-dimethylphenethylamine|(+)-2-(N-Methylamino)-1-phenylpropane|(+)-methamphetamine|(+)-N，alpha-dimethyl-beta-phenylethylamine|(+)-N，alpha-dimethylphenethylamine|(+)-N-methylamphetamine|(2S)-N-methyl-1-phenylpropan-2-amine|(S)-(+)-deoxyephedrine|(S)-(+)-methamphetamine|(S)-(+)-N，alpha，dimethylphenethylamine|(S)-methamphetamine|(S)-methylam…	C10H15N	149.12	537-46-2|33817-09-3	0.011	73.4252			HMDB0015517|HMDB0251523	C07164	2404|298884	Benzenoids	Benzene and substituted derivatives	Phenethylamines		yes					yes	yes		yes	yes	yes								yes		MoNA
757	M150T1068	17.7973	150.025	0.0612		Benzyl thiocyanate		MS1+MS2	0.31		Benzyl thiocyanate	alpha-Thiocyanatotoluene|Solvat 14|Thiocyanic acid benzyl ester|Thiocyanic acid， phenylmethyl ester|Tropeolin|a-Thiocyanatotoluene|Α-thiocyanatotoluene|Thiocyanate benzyl ester|Thiocyanate， phenylmethyl ester|Benzyl thiocyanic acid|alpha -Thiocyanatotoluene|alpha-thiocyanato-Toluene|Benzyl rhodanide|Benzyl-thiocyanate|Benzylrhodonid|Benzylthiocyanate|Phenylmethyl thiocyanate|Phenylmethyl thiocyan…	C8H7NS	149.03	3012-37-1	0.0117	78.1215	10	M+H	HMDB0034273	C02660	265229	Benzenoids	Benzene and substituted derivatives	Benzyl thiocyanates			yes	yes																yes		HMDB
760	M150T332	5.5298	150.057	0.069		D-Xylulose		MS1+MS2	0.4		D-Xylulose|ReSpect:PS022501 D-Xylulose|Xul|D-threo-Pentulose|D-Lyxulose|ReSpect:PS022502 D-Xylulose|ReSpect:PS022503 D-Xylulose|HMDB:HMDB01644-1668 D-Xylulose|HMDB:HMDB01644-1666 D-Xylulose|HMDB:HMDB01644-1667 D-Xylulose	b-D-Xylulofuranose|Β-D-xylulofuranose|D-Lyxulose|D-Threo-2-pentulose|D-Threo-pentulose|Xylulose|beta-D-Threo-2-pentulofuranose|beta-D-Threo-pentulofuranose|Β-D-threo-2-pentulofuranose|Β-D-threo-pentulofuranose|D-Xylulose|Xul|(2R，3S，4R)-2-(hydroxymethyl)oxolane-2，3，4-triol	C5H10O5	150.053	551-84-8|20750-28-1|5962-29-8	0.0043	28.5225			HMDB0001644	C00310	571901	Organic oxygen compounds	Organooxygen compounds	Carbohydrates and carbohydrate conjugates		yes	yes	yes						yes	yes	yes		yes	yes					yes		MoNA	糖类|Natural Product|Monosaccharide
761	M150T102	1.6978	150.057	0.1338		D-Methionine		MS1+MS2	0.83				C5H11NO2S	149.051	348-67-4	0.001	6.9946		M+H																												DICP	Amino acids
762	M150T69	1.1443	150.058	0.0376		Met		MS1+MS2	0.97		Massbank:KO003332 Met|L-2-Amino-4methylthiobutyric acid|L-Methionine|Massbank:KO003333 Met|Massbank:KO003334 Met|Massbank:KO003335 Met|Massbank:KO003336 Met|Massbank:KO001313 Met|Massbank:KO001312 Met|Massbank:KO001311 Met|Massbank:KO001314 Met|Massbank:KO001310 Met|Met	Met|L-2-Amino-4methylthiobutyric acid|L-Methionine	C5H11NO2S	149.051	63-68-3	0.0006	4.3289		M+H	HMDB0000696	C00073		Organic acids and derivatives	Carboxylic acids and derivatives	Amino acids， peptides， and analogues		yes	yes	yes			yes	yes		yes	yes	yes	yes	yes	yes	yes						GNPS
777	M151T1079	17.9766	151.122	0.045		(R)-Menthofuran|menthofuran		MS1+MS2	0.34		(R)-Menthofuran|menthofuran	3，9-Epoxy-p-mentha-3，8-diene|4，5，6，7-Tetrahydro-3，6-dimethylbenzofuran|4，5，6，7-Tetrahydro-3，6-dimethylcoumarone|(+)-3，9-Epoxy-P-mentha-3，8-diene|(+)-Menthofuran|(6R)-3，6-Dimethyl-4，5，6，7-tetrahydro-1-benzofuran|(R)-(+)-Menthofuran|(R)-4，5，6，7-tetrahydro-3，6-Dimethylbenzofuran|3，6-Dimethyl-4，5，6，7-tetrahydro-1-benzofuran|3，9-Epoxy-(+)-P-mentha-3，8-diene|4，5，6，7-tetrahydro-3，6-Dimethyl-(R)-benzofur…	C10H14O	150.105	17957-94-7	0.0102	67.7263	20	M+H	HMDB0036089	C09868		Lipids and lipid-like molecules	Prenol lipids	Monoterpenoids		yes	yes	yes									yes									HMDB
783	M152T202	3.375	152.056	0.2347		Dopamine quinone		MS1+MS2	0.52		Dopamine quinone	4-(2-Aminoethyl)-1，2-benzoquinone|4-(2-Aminoethyl)-O-benzoquinone|Dopamine O-quinone|DoQ|4-(2-Aminoethyl)-3，5-cyclohexadiene-1，2-dione|Dopaminoquinone|Dopamine quinone	C8H9NO2	151.063	50673-96-6	0.015	98.8357	10	M+H	HMDB0012219	C17755	508413	Organic oxygen compounds	Organooxygen compounds	Carbonyl compounds		yes					yes	yes		yes	yes	yes								yes		HMDB
786	M152T129	2.1556	152.07	0.028		2-Phenylglycine|Phenylglycine|D-(-)-alpha-Phenylglycine		MS1+MS2	0.53		2-Phenylglycine|Massbank:PB006103 Phenylglycine|2-amino-2-phenylacetic acid|Massbank:PB006104 Phenylglycine|Massbank:PB006121 Phenylglycine|Massbank:PR311154 Phenylglycine|HMDB:HMDB02210-2033 2-Phenylglycine|HMDB:HMDB02210-2032 2-Phenylglycine|HMDB:HMDB02210-2031 2-Phenylglycine|D-(-)-alpha-Phenylglycine|Phenylglycine|2-Phenylglycine; CE0; CorrDec|2-Phenylglycine; CE10; CorrDec|2-Phenylglycine; C…	(±)-α-Aminophenylacetic acid|DL-α-Phenylglycine|2-Amino-2-phenylacetic acid|alpha-Amino-alpha-toluic acid|alpha-Aminobenzeneacetic acid|alpha-Aminophenylacetic acid|Amino(phenyl)acetic acid|Amino-phenyl-acetic acid|DL-2-Phenylglycine|DL-alpha-Phenylglycine|DL-Phenylglycine|2-Amino-2-phenylacetate|a-Amino-a-toluate|a-Amino-a-toluic acid|alpha-Amino-alpha-toluate|Α-amino-α-toluate|Α-amino-α-toluic …	C8H9NO2	151.063	2835-06-5	0.001	6.7635	40	M+H	HMDB0002210		6549|43382	Organic acids and derivatives	Carboxylic acids and derivatives	Amino acids， peptides， and analogues		yes									yes	yes								yes		HMDB	amino acids|Natural Product|Amino acids
797	M155T75	1.2492	155.081	0.0641		cyclo(glycylprolyl)|Hexahydropyrrolo[1，2-a]pyrazine-1，4-dione		MS1+MS2	0.6		Hexahydropyrrolo[1，2-a]pyrazine-1，4-dione	Cyclo(gly-O-pro)|Cyclo(gly-pro)|Cyclo(glycyl-L-prolyl)|Cyclo(glycylprolyl)|Cyclo(glycylprolyl)， (L)-isomer	C7H10N2O2	154.074		0.001	6.626		M+H	HMDB0253141		985186	Organic acids and derivatives	Carboxylic acids and derivatives	Amino acids， peptides， and analogues											yes											Metlin
799	M156T52	0.8679	156.076	0.0276		Histidine		MS1+MS2	0.83		Histidine|Massbank:BML01070 Histidine|Massbank:PB000422 Histidine|2-amino-3-(3H-imidazol-4-yl)propanoic acid|Massbank:PB000423 Histidine|Massbank:PB000424 Histidine|Massbank:PB000425 Histidine|Massbank:MT000022 Histidine|Massbank:BML01100 Histidine|Massbank:BML01094 Histidine|Histidine; LC-ESI-QTOF; MS2; CE	Histidine|2-amino-3-(3H-imidazol-4-yl)propanoic acid|L-histidine	C6H9N3O2	155.07	71-00-1|5934-29-2	0.0011	6.8975		M+H	HMDB0250763|HMDB0000177	C00768|C00135	277163	Organic acids and derivatives	Carboxylic acids and derivatives	Amino acids， peptides， and analogues			yes	yes			yes			yes	yes	yes	yes	yes	yes	yes	yes			yes		MoNA	Natural Product; amino acid|Natural Product; Amino acids
800	M156T74	1.2321	156.084	0.1773		D-Histidine		MS1+MS2	0.68		D-Histidine	alpha-Amino-1H-imidazole-4-propionic acid|DL-Histidine|Histidin|Histidina|a-Amino-1H-imidazole-4-propionate|a-Amino-1H-imidazole-4-propionic acid|alpha-Amino-1H-imidazole-4-propionate|Α-amino-1H-imidazole-4-propionate|Α-amino-1H-imidazole-4-propionic acid	C6H9N3O2	155.07	351-50-8	0.0069	44.3574	45	M+H	HMDB0250763	C00768		Organic acids and derivatives	Carboxylic acids and derivatives	Amino acids， peptides， and analogues											yes											HMDB	Amino acids
802	M156T178	2.9649	156.137	0.0604		2，2，6，6-Tetramethyl-4-piperidinone|2，2，6，6-Tetramethyl-4 piperidone|2，2，6，6-Tetramethyl-4-Piperidone		MS1+MS2	0.7		2，2，6，6-Tetramethyl-4-piperidinone|Massbank:AU249001 2，2，6，6-Tetramethyl-4 piperidone|4-Piperidinone， 2，2，6，6-tetramethyl-|2，2，6，6-tetramethylpiperidin-4-one|Massbank:AU249002 2，2，6，6-Tetramethyl-4 piperidone|Massbank:AU249006 2，2，6，6-Tetramethyl-4 piperidone|2，2，6，6-TETRAMETHYL-4-PIPERIDONE|2，2，6，6-Tetramethyl-4 piperidone	2，2，6， 6-Tetramethyl-4-piperidinone|2，2，6，6-Tetramethyl-4-oxopiperidine|2，2，6，6-Tetramethyl-4-piperidone|2，2，6，6-Tetramethyl-g-piperidone|2，2，6，6-Tetramethylpiperidin-4-one|2，2，6，6-Tetramethylpiperidinone|2，2，6，6-Tetramethylpiperidone|2，2，6，6-Tetramethylpiperidone-4-toluene-p- sulfonate|4-oxo-2，2，6，6-Tetramethyl-4-piperidone|4-oxo-2，2，6，6-Tetramethylpiperidine|Odoratin?|Odoratine|Tempidon|Tmpone|…	C9H17NO	155.131	826-36-8	0.0011	7.1358		M+H	HMDB0031179			Organoheterocyclic compounds	Piperidines	Piperidinones		yes	yes	yes																yes		MsDial_Meta
811	M157T907	15.1207	157.012	0.0728		Malic acid		MS1+MS2	0.51		Malic acid|HMDB:HMDB00744-1057 Malic acid|HMDB:HMDB00744-1056 Malic acid|HMDB:HMDB00744-1058 Malic acid	2-Hydroxybutanedioate|2-Hydroxybutanedioic acid|2-Hydroxyethane-1，2-dicarboxylate|2-Hydroxyethane-1，2-dicarboxylic acid|2-Hydroxysuccinate|2-Hydroxysuccinic acid|a-Hydroxysuccinate|a-Hydroxysuccinic acid|alpha-Hydroxysuccinate|alpha-Hydroxysuccinic acid|Deoxytetrarate|Deoxytetraric acid|DL-Malate|DL-Malic acid|Hydroxybutanedioate|Hydroxybutanedioic acid|Hydroxysuccinate|Hydroxysuccinic acid|Musas…	C4H6O5	134.022	6915-15-7|97-67-6|617-48-1|143435-96-5|636-61-3	0.0014	8.7682	100	M+Na	HMDB0000156|HMDB0031518	C00149|C00497	118|290585	Organic acids and derivatives	Hydroxy acids and derivatives	Beta hydroxy acids and derivatives		yes	yes	yes						yes	yes	yes	yes	yes	yes	yes				yes		MsDial_Meta
822	M158T68	1.1367	158.116	0.0087		methyl 1-methylpiperidine-3-carboxylate		MS1+MS2	0.52		methyl 1-methylpiperidine-3-carboxylate	Methyl 1-methylpiperidine-3-carboxylic acid|Complement factor D|Convertase， proactivator|Factor D|Factor D， complement|Factor D， properdin|C3 Convertase activator|C3 Proactivator convertase|Complement D component|Convertase， C3pa|D Component OF complement|Proactivator convertase|Protein D， complement|28 KDa protein， adipocyte|Adipsin|C3PA convertase|C3PAse|Complement protein D|Convertase activato…	C8H15NO2	157.11		0.0012	7.4548	40	M+H	HMDB0254560			Organoheterocyclic compounds	Piperidines	Piperidinecarboxylic acids and derivatives											yes											HMDB
832	M159T59	0.9824	159.076	0.0872		Indole-3-Acetaldehyde		MS1+MS2	0.32		INDOLE-3-ACETALDEHYDE|Massbank:PR100147 Indole-3-acetaldehyde|Massbank:PR100569 Indole-3-acetaldehyde|Indole-3-acetaldehyde; LC-ESI-QTOF; MS2; CE		C10H9NO	159.068	2591-98-2|20095-27-6	0.0071	44.57			HMDB0001190	C00637		Organoheterocyclic compounds	Indoles and derivatives	Indoles		yes	yes	yes									yes		yes					yes		MoNA	Natural Product|Indole
834	M159T282	4.7001	159.091	0.0489		Glutaric acid		MS1+MS2	0.49		Glutaric acid|Massbank:PR100556 Glutaric acid|Glutamic Acid|1，3-Propanedicarboxylic acid|Dicarboxylic Acid C5|1，5-Pentanedioic acid|ReSpect:PS023401 Glutaric acid|ReSpect:PS023402 Glutaric acid|ReSpect:PS023407 Glutaric acid|ReSpect:PT202340 Glutaric acid|pentanedioic acid|Glutaric acid; LC-ESI-QTOF; MS2; CE	Glutarate|1，3-Propanedicarboxylic acid|1，5-Pentanedioic acid|Glutarsaeure|Pentanedioic acid|1，3-Propanedicarboxylate|1，5-Pentanedioate|Pentanedioate|Pentandioate|Pentandioic acid|Glutaric acid|Glutamic Acid|Dicarboxylic Acid C5	C5H8O4	132.042	110-94-1	0.0072	45.2572			HMDB0000661	C00489	3254	Organic acids and derivatives	Carboxylic acids and derivatives	Dicarboxylic acids and derivatives		yes	yes	yes	yes					yes	yes	yes	yes	yes	yes					yes		MoNA	organic acids|Natural Product|Carboxylic acids|Glutaric acid
846	M160T478	7.9672	160.042	0.0238		3-Oxoadipic acid|beta-Ketoadipic acid		MS1+MS2	0.41		3-Oxoadipic acid|HMDB:HMDB00398-606 3-Oxoadipic acid|HMDB:HMDB00398-608 3-Oxoadipic acid|HMDB:HMDB00398-607 3-Oxoadipic acid|beta-Ketoadipic acid	3-Keto-adipate|beta-Ketoadipic acid|beta-Oxoadipic acid|3-Keto-adipic acid|b-Ketoadipate|b-Ketoadipic acid|beta-Ketoadipate|Β-ketoadipate|Β-ketoadipic acid|b-Oxoadipate|b-Oxoadipic acid|beta-Oxoadipate|Β-oxoadipate|Β-oxoadipic acid|3-Oxoadipate|3-Ketoadipic|3-Oxoadipic acid， disodium salt|3-Ketoadipate|3-Ketoadipic acid|3-Oxohexanedioate|3-Oxohexanedioic acid|3-oxo-Adipate|3-Oxoadipic acid	C6H8O5	160.037	689-31-6	0.0048	30.1796			HMDB0000398	C00846	5387	Organic acids and derivatives	Keto acids and derivatives	Medium-chain keto acids and derivatives		yes																		yes		MoNA	Natural Product
850	M160T61	1.0113	160.06	0.1068		L-2-Amino-4-methylenepentanedioic acid		MS1+MS2	0.43		L-2-Amino-4-methylenepentanedioic acid	4-Methylene-DL-glutamic acid|gamma-Methylene glutamic acid|4-Methylene-DL-glutamate|g-Methylene glutamate|g-Methylene glutamic acid|gamma-Methylene glutamate|Γ-methylene glutamate|Γ-methylene glutamic acid|L-2-Amino-4-methylenepentanedioate|4-Methylene glutamic acid|4-Methylene-L-glutamate|4-Methylidene glutamic acid|4-Methyleneglutamate|(2S，3S)-(3-2H1)-4-Methyleneglutamic acid|4-Methyleneglutami…	C6H9NO4	159.053	16804-57-2	0.0008	4.7343	20	M+H	HMDB0029433	C00651		Organic acids and derivatives	Carboxylic acids and derivatives	Amino acids， peptides， and analogues		yes	yes	yes																yes		HMDB
857	M161T695	11.5814	161.095	0.12		Tolazoline		MS1+MS2	0.42		Tolazoline|Spectral Match to Tolazoline from NIST14|Massbank:KO004137 Tolazoline|Massbank:KO004138 Tolazoline|Massbank:KO004139 Tolazoline|Massbank:KO004140 Tolazoline|Massbank:KO004141 Tolazoline	2-Benzyl-2-imidazoline|2-Benzyl-4，5-imidazoline|2-Benzylimidazoline|4，5-Dihydro-2-(phenylmethyl)-1H-imidazole|Tolazine|Divascol|Tolazoline hydrochloride|Pridazole|Tolazoline monohydrochloride|Benzalolin|Novartis brand OF tolazoline hydrochloride|Priscoline|Ciba vision brand OF tolazoline hydrochloride|Priscol|2-benzyl-4，5-dihydro-1H-imidazole	C10H12N2	160.1	59-98-3	0.0119	74.1696		M+H	HMDB0014935	C07147	2867|280253	Benzenoids	Benzene and substituted derivatives								yes				yes	yes										MsDial_Meta
863	M162T59	0.9753	162.076	0.1748		2-Aminoadipic acid		MS1+MS2	0.99		2-Aminoadipic acid|Massbank: 2-aminoadipic acid|2-aminohexanedioic acid|MoNA:2228540 2-Aminoadipic acid|MoNA:2231081 2-Aminoadipic acid|MoNA:2231208 2-Aminoadipic acid|MoNA:2230835 2-Aminoadipic acid|MoNA:2226688 2-Aminoadipic acid|2-Aminoadipic acid; LC-tDDA; CE10|2-Aminoadipic acid; LC-tDDA; CE20|2-Aminoadipic acid; LC-tDDA; CE30|2-Aminoadipic acid; LC-tDDA; CE40|2-Aminoadipic acid; AIF; CE0; C…	(+/-)-2-aminoadipic acid|Aad|alpha-Aminoadipic acid|DL-2-Aminoadipic acid|DL-2-Aminohexanedioic acid|DL-alpha-Aminoadipic acid|(+/-)-2-aminoadipate|a-Aminoadipate|a-Aminoadipic acid|alpha-Aminoadipate|Α-aminoadipate|Α-aminoadipic acid|DL-2-Aminoadipate|DL-2-Aminohexanedioate|DL-a-Aminoadipate|DL-a-Aminoadipic acid|DL-alpha-Aminoadipate|DL-Α-aminoadipate|DL-Α-aminoadipic acid|Aminoadipate|2 Aminoa…	C6H11NO4	161.069	1118-90-7	0.0004	2.5163		M+H	HMDB0302754|HMDB0000510	C00956		Organic acids and derivatives	Carboxylic acids and derivatives	Amino acids， peptides， and analogues		yes	yes	yes						yes	yes	yes	yes		yes					yes		MoNA	Natural Product
867	M163T485_1	8.0863	163.038	0.046		Phthalhydrazide		MS1+MS2	0.61		Phthalhydrazide	2，3-DHPD|2，3-Dihydro-1，4-phthalazinedione|2，3-Dihydro-1，4-phthalazinedione， monoammonium salt|2，3-Dihydrophthalazine-1，4-dione|	C8H6N2O2	162.043		0.0119	73.1572	40	M+H	HMDB0244628			Organoheterocyclic compounds	Diazanaphthalenes	Benzodiazines											yes											HMDB
868	M163T463	7.7184	163.041	0.3236		3-Hydroxycoumarin|3 Hydroxycoumarin		MS1+MS2	0.53		3 Hydroxycoumarin	3-Hydroxy-2-benzopyrone|3-Hydroxy-2H-1-benzopyran-2-one|3-Hydroxy-coumarin|3-Hydroxycoumarin|O-Hydroxyphenylpyruvic acid lactone	C9H6O3	162.032	939-19-5	0.0017	10.4633	40	M+H	HMDB0002149		44078|6512	Phenylpropanoids and polyketides	Coumarins and derivatives	Hydroxycoumarins		yes		yes																		HMDB
869	M163T56	0.9307	163.059	0.0479		1，6-Anhydro-beta-D-Glucopyranose|Levoglucosan|.beta.-D-Glucopyranose， 1，6-anhydro-|1，6-Anhydro-beta-D-glucose|1，6-Anhydro-B-Glucose|1，6-Anhydroglucose		MS1+MS2	0.58		Levoglucosan|Spectral Match to .beta.-D-Glucopyranose， 1，6-anhydro- from NIST14|Massbank:PR100325 1，6-Anhydro-beta-D-glucose|Leucoglucosan|1，6-Anhydro-beta-D-glucopyranose|Massbank:PR100859 1，6-Anhydro-beta-D-glucose|"1，6-ANHYDRO-B-GLUCOSE"|HMDB:HMDB00640-876 Levoglucosan|HMDB:HMDB00640-877 Levoglucosan|HMDB:HMDB00640-878 Levoglucosan|1，6-Anhydro-beta-D-Glucose|1，6-Anhydroglucose|1，6-ANHYDRO-B-GL…	1，6-Anhydro-beta-D-glucose|1，6-Anhydro-beta-glucopyranose|1，6-Anhydroglucose|Glucosan|Leucoglucosan|1，6-Anhydro-b-D-glucose|1，6-Anhydro-β-D-glucose|1，6-Anhydro-b-glucopyranose|1，6-Anhydro-β-glucopyranose|1，6-Anhydro-b-D-glucopyranose|1，6-Anhydro-beta-D-glucopyranose|1，6-Anhydro-beta-delta-glucopyranose|1，6-Anhydro-beta-delta-glucose|1，6-Anhydro-D-glucose|1，6-Anhydro-delta-glucose|6，8-Dioxabicyclo…	C6H10O5	162.053	498-07-7	0.0009	5.6631		M+H	HMDB0000640		5613	Organoheterocyclic compounds	Oxepanes			yes	yes	yes								yes			yes					yes		MoNA	Oxepanes|Natural Product|Monosaccharide
877	M164T274	4.5683	164.07	0.4958		S-Methylmethionine		MS1+MS2	0.33				C6H13NO2S	163.067	4727-40-6	0.0044	26.8158		M+H		C03172	3288																									Metlin
882	M165T273	4.5439	165.054	0.0994		Benzoylurea		MS1+MS2	0.55		Benzoylurea	1-Benzoylurea|N-(Aminocarbonyl)benzamide|	C8H8N2O2	164.059		0.0122	73.779	40	M+H	HMDB0249059			Benzenoids	Benzene and substituted derivatives												yes											HMDB
885	M165T419	6.9761	165.075	0.0995		L-Fucose		MS1+MS2	0.45		L-Fucose|HMDB:HMDB00174-274 L-Fucose|HMDB:HMDB00174-275 L-Fucose|HMDB:HMDB00174-276 L-Fucose	alpha-L-Fuc|alpha-L-Fucp|a-L-Fuc|α-L-Fuc|a-L-Fucose|α-L-fucose|a-L-Fucp|α-L-fucp|6-Deoxy-L-galactopyranose|6-Deoxy-L-galactose|6-Deoxy-alpha-L-galactopyranose|6-Deoxy-alpha-L-galactose|6-Deoxy-α-L-galactopyranose|6-Deoxy-α-L-galactose|alpha-L-Fucopyranose|alpha-L-Fucose|α-L-Fucopyranose|(-)-Fucose|6-Desoxygalactose|Fucose|L-(-)-Fucose|L-Fucose|L-Galactomethylose|(3S，4R，5S，6S)-6-methyloxane-2，3，4，…	C6H12O5	164.069	6696-41-9|87-96-7	0.0012	7.1088		M+H	HMDB0000174	C01019		Organic oxygen compounds	Organooxygen compounds	Carbohydrates and carbohydrate conjugates		yes	yes	yes						yes	yes	yes	yes		yes		yes			yes		GNPS
886	M165T400	6.6677	165.075	0.0205		Rhamnose		MS1+MS2	0.31		Rhamnose|Massbank:CE000428 Rhamnose|HMDB:HMDB00849-1200 Rhamnose|HMDB:HMDB00849-1201 Rhamnose|HMDB:HMDB00849-1199 Rhamnose|Rhamnose; LC-ESI-ITFT; MS2; CE 46 eV; [M+Na]+	6-Deoxy-L-mannose|L-(+)-Rhamnose|L-Mannomethylose|L-Rha|L-Rhamnose|L-Rhamnopyranose|6-Deoxy-L(+)-mannose|6-Deoxy-L-mannopyranose|6-Deoxy-mannose|6-Deoxyhexopyranose|6-Deoxyhexose|6-Deoxymannose|Isodulcit|Isodulcitol|L(+)-Rhamnose|L(+)-Rhamnose monohydrate|L-(+)-Rhamnose 1-hydrate|L-(+)-Rhamnose hydrate = 6-deoxy-L-mannose monohydrate|L-(+)-Rhamnose monohydrate|L-Rhamnose for biochemistry|L-Rhamno…	C6H12O5	164.069	3615-41-6|10030-85-0	0.0006	3.4741	20	M+H	HMDB0000849	C00507	5812	Organic oxygen compounds	Organooxygen compounds	Carbohydrates and carbohydrate conjugates		yes	yes	yes	yes					yes					yes					yes		HMDB
893	M166T400	6.672	166.078	0.044		Phenylalanine		MS1+MS2	0.66		Phenylalanine|Massbank:CE000036 Phenylalanine|Massbank:CE000037 Phenylalanine|Massbank:CE000038 Phenylalanine|Massbank:CE000039 Phenylalanine|Massbank:CE000277 Phenylalanine|Massbank:CE000278 Phenylalanine|Massbank:CE000279 Phenylalanine|Massbank:CE000280 Phenylalanine|Massbank:CE000281 Phenylalanine|Massbank:CE000282 Phenylalanine|Massbank:CE000283 Phenylalanine|Massbank:CE000284 Phenylalanine|M…	Phenylalanine|2-amino-3-phenylpropanoic acid|(2S)-2-amino-3-phenylpropanoic acid|L-phenylalanine	C9H11NO2	165.079	63-91-2|150-30-1	0.0081	48.6433		M+H	HMDB0000159|HMDB0250791	C00079|C02057	279131	Organic acids and derivatives	Carboxylic acids and derivatives	Amino acids， peptides， and analogues			yes	yes			yes			yes	yes	yes	yes	yes	yes	yes	yes			yes		MoNA	Natural Product; amiono acid|Natural Product|Natural Product; Amino acids|Natural Product; Amino acid|Phenylalanine|Amino acids
894	M166T271	4.522	166.085	0.215		L-(-)-Phenylalanine		MS1+MS2	0.56		Massbank:PR100031 L-(-)-Phenylalanine|L-Phe|L-2-Amino-3-phenylpropionic acid|(S)-alpha-Amino-benzenepropanoic acid|(S)-a-Aminohydrocinnamic acid|Massbank:PR100032 L-(-)-Phenylalanine|Massbank:PR100497 L-(-)-Phenylalanine|Massbank:PS005405 L-(-)-Phenylalanine|Massbank:PT200540 L-(-)-Phenylalanine|(2S)-2-amino-3-phenylpropanoic acid|Massbank:PS005401 L-(-)-Phenylalanine|Massbank:PS005406 L-(-)-Phen…	L-(-)-Phenylalanine|L-Phe|L-2-Amino-3-phenylpropionic acid|(S)-alpha-Amino-benzenepropanoic acid|(S)-a-Aminohydrocinnamic acid|(2S)-2-amino-3-phenylpropanoic acid	C9H11NO2	165.079	63-91-2	0.0012	7.0963		M+H	HMDB0000159|HMDB0250791	C00079|C02057		Organic acids and derivatives	Carboxylic acids and derivatives	Amino acids， peptides， and analogues			yes	yes			yes			yes	yes	yes	yes	yes	yes	yes	yes			yes		GNPS	Natural Product|Amino acids|Phenylalanine
895	M166T289	4.8185	166.085	0.0367		Phe		MS1+MS2	0.63		Massbank:KO003666 Phe|(S)-alpha-Amino-beta-phenylpropionic acid|L-Phenylalanine|L-(-)-Phenylalanine|Massbank:KO003667 Phe|Massbank:KO003668 Phe|Massbank:KO003669 Phe|Massbank:KO003670 Phe|Massbank:KO001564 Phe|Massbank:KO001563 Phe|Massbank:KO001567 Phe|Massbank:KO001566 Phe|Massbank:KO001565 Phe|Phe	Phe|(S)-alpha-Amino-beta-phenylpropionic acid|L-Phenylalanine|L-(-)-Phenylalanine	C9H11NO2	165.079	63-91-2	0.0009	5.29		M+H	HMDB0000159	C00079		Organic acids and derivatives	Carboxylic acids and derivatives	Amino acids， peptides， and analogues			yes	yes			yes			yes	yes	yes	yes	yes	yes	yes	yes			yes		GNPS
896	M166T246_2	4.0943	166.086	0.019		D-Phenylalanine		MS1+MS2	1		D-Phenylalanine	alpha-Amino-beta-phenylpropionic acid|DL-Phenylalanine|F|Fenilalanina|PHE|Phenylalanin|a-Amino-b-phenylpropionate|a-Amino-b-phenylpropionic acid|alpha-Amino-beta-phenylpropionate|Α-amino-β-phenylpropionate|Α-amino-β-phenylpropionic acid|L-Isomer phenylalanine|Endorphenyl|L-Phenylalanine|Phenylalanine|Phenylalanine， L isomer|Phenylalanine， L-isomer	C9H11NO2	165.079	673-06-3	0	0.1289		M+H	HMDB0250791	C02057	286102	Organic acids and derivatives	Carboxylic acids and derivatives	Amino acids， peptides， and analogues											yes											DICP	Amino acids
900	M167T705	11.7512	167.033	0.0938		3-hexenedioic acid		MS1+MS2	0.68		3-Hexenedioic acid|HMDB:HMDB00393-602 3-Hexenedioic acid|HMDB:HMDB00393-601 3-Hexenedioic acid|HMDB:HMDB00393-600 3-Hexenedioic acid	(e)-3-Hexenedioic acid|(e)-Hex-3-enedioic acid|(e)-3-Hexenedioate|(e)-Hex-3-enedioate|3-Hexenedioate|trans-2-Butene-1，4-dicarboxylate|trans-2-Butene-1，4-dicarboxylic acid|trans-3-Hexenedioate|trans-3-Hexenedioic acid|trans-b-Hydromuconate|trans-b-Hydromuconic acid|trans-beta-Hydromuconate|trans-beta-Hydromuconic acid|cis，cis-Muconate|Muconic acid|trans，trans-Muconic acid|Muconic acid， (e，e)-isome…	C6H8O4	144.042	29311-53-3	0.0012	7.4313		M+Na	HMDB0000393		44713|349706|5382	Lipids and lipid-like molecules	Fatty Acyls	Fatty acids and conjugates		yes	yes																			MoNA
901	M167T657	10.9535	167.033	0.0494		5-Formylsalicylic acid		MS1+MS2	0.5				C8H6O4	166.027	616-76-2	0.0011	6.6375		M+H			329630										yes															DICP	organic acid
905	M167T636	10.6051	167.069	0.267		Ethylparaben		MS1+MS2	0.58		Ethylparaben|Massbank:UF423354 Ethylparaben|4-Hydroxybenzoate-ethyl|Massbank:UF423352 Ethylparaben|Massbank:UF423301 Ethylparaben|Massbank:UF415602 Ethylparaben|Massbank:UF423351 Ethylparaben|Massbank:UF423302 Ethylparaben|Massbank:UF423304 Ethylparaben|Massbank:UF415601 Ethylparaben|Massbank:UF423353 Ethylparaben|Massbank:UF415651 Ethylparaben|Massbank:UF415604 Ethylparaben|Massbank:UF415654 Eth…	4-Hydroxybenzoic acid ethyl ester|e-214|e214|Ethyl p-hydroxybenzoate|Ethyl paraben|Ethyl parahydroxybenzoate|p-Hydroxybenzoic acid ethyl ester|p-Oxybenzoesaeureaethylester|4-Hydroxybenzoate ethyl ester|Ethyl p-hydroxybenzoic acid|Ethyl parahydroxybenzoic acid|p-Hydroxybenzoate ethyl ester|4-(Ethoxycarbonyl)phenol|4-Carbethoxyphenol|Aseptin a|Easeptol|Ethyl 4-hydroxybenzoate|Ethyl butex|Ethyl chem…	C9H10O3	166.063	120-47-8	0.0011	6.5493		M+H	HMDB0032573		273884	Benzenoids	Benzene and substituted derivatives	Benzoic acids and derivatives		yes	yes				yes				yes	yes								yes		DICP	Benzoic acids and derivatives
906	M167T618	10.2921	167.069	0.0759		Methyl-4-hydroxyphenylacetate|Methyl 4-Hydroxyphenylacetate		MS1+MS2	0.53		METHYL 4-HYDROXYPHENYLACETATE		C9H10O3	166.063	14199-15-6	0.0011	6.5493		M+H				Benzenoids	Phenols	1-hydroxy-2-unsubstituted benzenoids																						DICP	esters
909	M167T157	2.6204	167.089	0.0289		Phenylephrine		MS1+MS2	0.4		Phenylephrine|Massbank:KO003778 Phenylephrine|(R)-(-)-Phenylephrine|Massbank:KO003779 Phenylephrine|Massbank:KO003780 Phenylephrine|Massbank:KO003781 Phenylephrine|Massbank:KO003782 Phenylephrine|Massbank:KO001647 Phenylephrine|Massbank:KO001648 Phenylephrine|Massbank:KO001650 Phenylephrine|Massbank:KO001646 Phenylephrine|Massbank:KO001649 Phenylephrine|Massbank:EQ333906 Phenylephrine|3-[(1R)-1-h…	(-)-m-Hydroxy-alpha-(methylaminomethyl)benzyl alcohol|Fenilefrina|L-(3-Hydroxyphenyl)-N-methylethanolamine|Phenylephrinum|R(-)-Phenylephrine|Phenylephrine minims|(-)-m-Hydroxy-a-(methylaminomethyl)benzyl alcohol|(-)-m-Hydroxy-α-(methylaminomethyl)benzyl alcohol|Adrianol|Ak-dilate|Ak-nefrin|Alcon efrin|Alconefrin nasal drops 12|Alconefrin nasal drops 25|Alconefrin nasal drops 50|Alconefrin nasal s…	C9H13NO2	167.095	59-42-7	0.0058	34.8916			HMDB0002182	C07441	279137|699	Benzenoids	Phenols	1-hydroxy-4-unsubstituted benzenoids							yes			yes	yes	yes										MoNA
913	M168T469	7.8206	167.993	0.0801		2(3H)-Benzothiazolethione|2-mercaptobenzothiazole|2-mercaptobenzothiolate|Nuodex 84|Captax， cobalt(+2) salt|Nocceler m|1，3-Benzothiazole-2-thiol|Royal MBT|1，3-Benzothiazol-2-yl hydrosulfide|Thiotax|0072_2-Mercaptobenzothiazole		MS1+MS2	0.41		2(3H)-Benzothiazolethione|2-mercaptobenzothiazole|Spectral Match to 2-Mercaptobenzothiazole from NIST14|Massbank:EQ319053 2-Mercaptobenzothiazole|1，3-Benzothiazole-2(3H)-thione|3H-1，3-benzothiazole-2-thione|Massbank:EQ319059 2-Mercaptobenzothiazole|Massbank:EQ319004 2-Mercaptobenzothiazole|Massbank:EQ319001 2-Mercaptobenzothiazole|Massbank:EQ319058 2-Mercaptobenzothiazole|Massbank:EQ319052 2-Merc…	1，3-Benzothiazol-2-yl hydrosulfide|2-Benzothiazolethiol|2-MBT|2-Mercaptobenzothiazole|2-Sulfanyl-1，3-benzothiazole|Benzothiazole-2-thiol|Benzothiazolethiol|Benzothiazolyl mercaptan|Captax|MBT|Mercaptobenzothiazole|1，3-Benzothiazol-2-yl hydrosulphide|2-Sulphanyl-1，3-benzothiazole|1，3-Benzothiazole-2-thiol|155-04-4 (Zinc salt)|2(3H)-Benzothiazolethione， potassium salt|2-Benzothiazolethione|2-Benzot…	C7H5NS2	166.986	149-30-4	0.0009	5.6024	90	M+H	HMDB0030524	C14437		Organoheterocyclic compounds	Benzothiazoles			yes	yes	yes																yes		HMDB
916	M168T60	1.0042	168.065	0.0198		8-Hydroxyguanine		MS1+MS2	0.36		8-Hydroxyguanine	8-Oxoguanine|1H-Purine-6，8-dione， 2-amino-7，9-dihydro-1H-purine-6，8-dione|2-amino-6，8-Dihydroxypurine|2-amino-7，9-dihydro-1H-Purine-6，8-dione|2-amino-Purine-6，8-diol|2-Aminopurine-6，8-diol|7，8-dihydro-8-Oxoguanine|oxo-8-Gua|8-oxo-7，8-Dihydroguanine|8-Hydroxyguanine	C5H5N5O2	167.044	5614-64-2	0.013	77.206	40	M+H	HMDB0002032	C20155	301159	Organoheterocyclic compounds	Imidazopyrimidines	Purines and purine derivatives		yes									yes			yes	yes							HMDB
917	M168T246	4.0942	168.091	0.0278		Metaraminol		MS1+MS2	0.47		Metaraminol|Massbank:KO003567 Metaraminol|Massbank:KO003568 Metaraminol|Massbank:KO003569 Metaraminol|Massbank:KO003570 Metaraminol|Massbank:KO003571 Metaraminol	(-)-Erythro-metaraminol|1-(m-Hydroxyphenyl)-2-amino-1-propanol|1-Metaraminol|2-Amino-1-(m-hydroxyphenyl)-1-propanol|3-Hydroxyphenylisopropanolamine|alpha-(1-Aminoethyl)-3-hydroxybenzenemethanol|alpha-(m-Hydroxyphenyl)-beta-aminopropanol|Hydroxynorephedrine|L-Metaraminol|m-Hydroxy norephedrine|m-Hydroxyphenylpropanolamine|m-Hydroxypropadrine|Metaraminolum|a-(1-Aminoethyl)-3-hydroxybenzenemethanol|…	C9H13NO2	167.095	54-49-9	0.0111	66.2062		M+H	HMDB0014748	C07146	44342	Benzenoids	Benzene and substituted derivatives	Phenylpropanes							yes				yes	yes										GNPS
921	M169T52	0.8672	169.059	0.0968		Adipic acid|Adipate|ADIPIC ACID|adipic acid|Hexanedioic acid|1，6-Hexane diacid		MS1+MS2	0.65		Adipic acid|ADIPATE|ADIPIC ACID - 20.0 eV|ADIPIC ACID - 30.0 eV|ADIPIC ACID - 40.0 eV|ADIPIC ACID - 50.0 eV|ADIPIC ACID - 60.0 eV|ADIPIC ACID - 70.0 eV|Spectral Match to Adipic acid from NIST14|adipic acid CollisionEnergy:102040|adipic acid CollisionEnergy:205060|Massbank:KO000151 Adipate|Hexanedioate|Hexan-1，6-dicarboxylate|Massbank:KO000152 Adipate|Massbank:KO000149 Adipate|Massbank:KO000148 Ad…	1，6-Hexanedioate|1，6-Hexanedioic acid|Acifloctin|Acinetten|Adi-pure|Adilactetten|Adipate|Adipic acid|Adipinate|Adipinic acid|Hexanedioate|Hexanedioic acid|Kyselina adipova|Molten adipate|Molten adipic acid|1，4-Butanedicarboxylic acid|Adipinsaeure|e 355|e-355|e355|INS no. 355|Hexan-1，6-dicarboxylate|1，4-Butanedicarboxylate|Hexan-1，6-dicarboxylic acid|Adipic acid， calcium salt|Adipic acid， disodium…	C6H10O4	146.058	124-04-9	0.0123	72.7034		M+Na	HMDB0000448	C06104	115	Lipids and lipid-like molecules	Fatty Acyls	Fatty acids and conjugates		yes	yes	yes	yes		yes	yes		yes	yes	yes	yes	yes	yes					yes		MoNA	Natural Product|Adipic acid
927	M170T607	10.1234	170.055	0.1104		DL-3，4-Dihydroxyphenyl glycol|3，4-Dihydroxyphenylglycol|3，4-Dihydroxyphenyl Glycol|4-(1，2-dihydroxyethyl)benzene-1，2-diol|3，4-Dihydroxyphenylethan-1，2-Diol|3，4-Dihydroxy-phenyl glycol		MS1+MS2	0.32		3，4-Dihydroxyphenylglycol|"3，4-DIHYDROXYPHENYL GLYCOL"|"3，4-DIHYDROXYPHENYLGLYCOL"|"4-(1，2-dihydroxyethyl)benzene-1，2-diol CollisionEnergy:102040"|"4-(1，2-dihydroxyethyl)benzene-1，2-diol CollisionEnergy:205060"|HMDB:HMDB00318-533 3，4-Dihydroxyphenylglycol|HMDB:HMDB00318-531 3，4-Dihydroxyphenylglycol|HMDB:HMDB00318-532 3，4-Dihydroxyphenylglycol|3，4-DIHYDROXYPHENYLETHAN-1，2-DIOL|3，4-Dihydroxy-pheny…	DL-α，β，3，4-Tetrahydroxyphenethyl alcohol|DL-β，3，4-Trihydroxyphenethyl alcohol|(3，4-Dihydroxyphenyl)ethylene glycol|1-(3，4-Dihydroxyphenyl)-1，2-ethanediol|2-Hydroxy-2-(3，4-dihydroxy)phenylethanol|3，4-Dihydroxyphenethyl glycol|3，4-Dihydroxyphenylethyl glycol|beta，3，4-Trihydroxy phenethyl alcohol|DHPG|Dihydroxyphenylethylene glycol|DOPEG|b，3，4-Trihydroxy phenethyl alcohol|Β，3，4-trihydroxy phenethyl …	C8H10O4	170.058	28822-73-3	0.0028	16.517		M	HMDB0000318	C05576	3788|5307	Benzenoids	Phenols	Benzenediols		yes	yes	yes						yes	yes	yes		yes						yes		MoNA
929	M170T68	1.1367	170.08	0.0258		Pyridoxine|Pyridoxine (Vitamin B6)|pyridoxine|Gravidox|Pyridoxine M+H		MS1+MS2	0.75		Pyridoxine|PYRIDOXINE - 20.0 eV|PYRIDOXINE - 30.0 eV|PYRIDOXINE - 40.0 eV|PYRIDOXINE - 50.0 eV|PYRIDOXINE - 60.0 eV|PYRIDOXINE - 70.0 eV|pyridoxine CollisionEnergy:102040|Massbank:KO003753 Pyridoxine|Pyridoxol|Massbank:KO003754 Pyridoxine|Massbank:KO003755 Pyridoxine|Massbank:KO003756 Pyridoxine|Massbank:KO003757 Pyridoxine|Massbank:PR100196 Pyridoxine|Vitamin B6|2-Methyl-3-hydroxy-4，5-dihydroxym…	2-Methyl-3-hydroxy-4，5-dihydroxymethylpyridine|3-Hydroxy-4，5-bis(hydroxymethyl)-2-methylpyridine|3-Hydroxy-4，5-dimethylol-alpha-picoline|5-Hydroxy-6-methyl-3，4-pyridinedimethanol|Pyridoxol|Vitamin b6|3-Hydroxy-4，5-dimethylol-a-picoline|3-Hydroxy-4，5-dimethylol-α-picoline|2-Methyl-3-hydroxy-4，5-bis(hydroxymethyl)pyridine|2-Methyl-3-hydroxy-4，5-di(hydroxymethyl)pyridine|2-Methyl-4，5-bis(hydroxymeth…	C8H11NO3	169.074	65-23-6|8059-24-3	0.0008	4.6637		M+H	HMDB0000239	C00314	2202	Organoheterocyclic compounds	Pyridines and derivatives	Pyridoxines		yes	yes	yes						yes	yes	yes		yes	yes							Metlin	vitamins|Natural Product|Pyridines|Vitamin
930	M170T130	2.1677	170.081	0.032		Norepinephrine		MS1+MS2	0.59		Norepinephrine|ReSpect:PM002305 Norepinephrine	(-)-Arterenol|(-)-Noradrenaline|(-)-Norepinephrine|(R)-(-)-Norepinephrine|(R)-4-(2-amino-1-Hydroxyethyl)-1，2-benzenediol|(R)-Norepinephrine|4-[(1R)-2-amino-1-Hydroxyethyl]-1，2-benzenediol|Arterenol|L-Noradrenaline|L-Norepinephrine|Noradrenaline|Norepinefrina|Norepinephrinum|(-)-(R)-Norepinephrine|(-)-alpha-(Aminomethyl)protocatechuyl alcohol|(R)-Noradrenaline|4-(2-amino-1-Hydroxyethyl)-1，2-benzen…	C8H11NO3	169.074	51-41-2	0.0005	2.8999	30	M+H	HMDB0000216	C00547	278611|5226	Benzenoids	Phenols	Benzenediols		yes	yes	yes	yes					yes	yes	yes		yes								HMDB	Norepinephrine
939	M171T768	12.8083	171.101	0.006		Levetiracetam		MS1+MS2	0.33		Levetiracetam|Massbank:EA256401 Levetiracetam|(2R)-2-(2-ketopyrrolidino)butyramide|Massbank:EA256402 Levetiracetam|Massbank:EA256403 Levetiracetam|Massbank:EA256404 Levetiracetam|Massbank:EA256405 Levetiracetam|Massbank:EA256406 Levetiracetam|Massbank:EA256407 Levetiracetam|Massbank:EA256408 Levetiracetam|Massbank:EA256409 Levetiracetam|Massbank:EA256410 Levetiracetam|Massbank:EA256411 Levetirace…	Keppra|e Keppra|Levitiracetam|Etiracetam， R-isomer|alpha-Ethyl-2-oxo-1-pyrrolidineacetamide|Etiracetam， S-isomer|Ucb L060|Ucb-L060|UCB brand OF levetiracetam|Etiracetam|Ucb L059|Ucb-L059|Etiracetam， R isomer|UcbL060|alpha Ethyl 2 oxo 1 pyrrolidineacetamide|Etiracetam， S isomer|R-Isomer etiracetam|S-Isomer etiracetam|Levetiracetam|(2R)-2-(2-ketopyrrolidino)butyramide|(2R)-2-(2-oxopyrrolidin-1-yl)b…	C8H14N2O2	170.106	102767-28-2	0.0123	72.0494	40	M+H	HMDB0015333|HMDB0252105	C07841	277658	Organic acids and derivatives	Carboxylic acids and derivatives	Amino acids， peptides， and analogues							yes				yes	yes								yes		HMDB
942	M171T429	7.148	171.148	0.0507		2-Amino-3-methyl-1-pyrrolidin-1-YL-butan-1-one		MS1+MS2	0.62		2-Amino-3-methyl-1-pyrrolidin-1-YL-butan-1-one		C9H18N2O	170.142		0.0008	4.7514	10	M+H	HMDB0246938			Organic acids and derivatives	Carboxylic acids and derivatives	Amino acids， peptides， and analogues											yes											HMDB
951	M172T427	7.1239	172.205	0.0749		1-Aminoundecane		MS1+MS2	0.59				C11H25N	171.199	7307-55-3	0.0009	5.2252		M+H																												DICP	amine
954	M173T1059	17.6527	173.081	0.1724		Thymol		MS1+MS2	0.37		Thymol|ReSpect:PS105302 Thymol|2-Isopropyl-5-methylphenol|5-Methyl-2-(1-methylethyl)phenol|5-Methyl-2-isopropylphenol|6-Isopropyl-m-cresol|3-Hydroxy-p-cymene|1-Hydroxy-5-methyl-2-isopropylbenzene|3-Hydroxy-4-isopropyltoluene|HMDB:HMDB01878-1774 Thymol|HMDB:HMDB01878-1776 Thymol|HMDB:HMDB01878-1775 Thymol	1-Hydroxy-5-methyl-2-isopropylbenzene|1-Methyl-3-hydroxy-4-isopropylbenzene|2-Hydroxy-1-isopropyl-4-methylbenzene|2-Isopropyl-5-methylphenol|3-Hydroxy-1-methyl-4-isopropylbenzene|3-Hydroxy-p-cymene|3-Methyl-6-isopropylphenol|3-p-Cymenol|5-Methyl-2-(1-methylethyl)phenol|5-Methyl-2-isopropyl-1-phenol|5-Methyl-2-isopropylphenol|6-Isopropyl-3-methylphenol|6-Isopropyl-m-cresol|6-Isopropyl-p-cresol|Iso…	C10H14O	150.105	89-83-8	0.0131	75.4855	120	M+Na	HMDB0001878	C09908	4245|297564	Lipids and lipid-like molecules	Prenol lipids	Monoterpenoids			yes	yes			yes			yes		yes	yes									MsDial_Meta	Thymol
981	M175T160	2.6607	175.007	0.2625		Phenyl sulfate|Phenol sulphate|Phenol sulfate		MS1+MS2	0.31		Phenol sulphate|Phenol sulfate	Phenol sulfate|Phenylsulfate|Phenol sulfuric acid|Phenol sulphuric acid|Phenylsulfuric acid|Phenylsulphate|Phenylsulphuric acid|Aryl sulfuric acid|Aryl sulphate|Aryl sulphuric acid|Phenylsulfate， sodium salt|Phenylsulfate， potassium salt|Phenyl hydrogen sulfate|Phenyl sulfate|Phenol sulphate	C6H6O4S	173.999	937-34-8	0.0006	3.5446	20	M+H	HMDB0060015	C00850|C02180	1828	Organic acids and derivatives	Organic sulfuric acids and derivatives	Arylsulfates		yes								yes		yes			yes					yes		HMDB
982	M175T245	4.0817	175.007	0.1841		Phenylmethylsulfonyl fluoride		MS1+MS2	0.31		Phenylmethylsulfonyl fluoride	alpha-Toluenesulfonyl fluoride|alpha-Toluenesulphonyl fluoride|Benzenemethanesulfonyl fluoride|Phenylmethylsulfonyl fluoride|PMSF|a-Toluenesulfonyl fluoride|a-Toluenesulphonyl fluoride|Α-toluenesulfonyl fluoride|Α-toluenesulphonyl fluoride|Benzenemethanesulphonyl fluoride|Phenylmethylsulphonyl fluoride|Phenylmethylsulphonylfluoride|Fluoride， benzenemethanesulfonyl|Fluoride， phenylmethanesulfonyl|…	C7H7FO2S	174.015		0.0155	88.4461	20	M+H	HMDB0256652	C06747		Benzenoids	Benzene and substituted derivatives												yes											HMDB
983	M175T861	14.3539	175.015	0.0197		Phenyl dihydrogen phosphate|Phenyl phosphate|Phenylphosphate|phenylphosphoric acid		MS1+MS2	0.63		Phenyl dihydrogen phosphate|Massbank:KO003700 Phenyl phosphate|Phenolic phosphate|Phenylphosphate|Massbank:KO003701 Phenyl phosphate|Massbank:KO003702 Phenyl phosphate|Massbank:KO003703 Phenyl phosphate|Massbank:KO003704 Phenyl phosphate|Massbank:KO001614 Phenyl phosphate|Massbank:KO001613 Phenyl phosphate|Massbank:KO001611 Phenyl phosphate|Massbank:KO001610 Phenyl phosphate|Massbank:KO001612 Phe…	Monophenylphosphate|Phenolic phosphate|Phenylphosphoric acid|Phosphoric acid， monophenyl ester|Monophenylphosphoric acid|Phenolic phosphoric acid|Phosphate， monophenyl ester|Phenylphosphate， disodium salt|Phenylphosphate， dipotassium salt|Phenylphosphate， ion (2-)|Phenylphosphate， monopotassium salt|Phenylphosphate|Phenyl phosphoric acid|Phenyl phosphate|phenyl dihydrogen phosphate	C6H7O4P	174.008		0.0009	5.1158		M+H	HMDB0256445	C02734		Organic acids and derivatives	Organic phosphoric acids and derivatives	Phosphate esters											yes											MsDial_Meta
987	M175T337	5.6216	175.107	0.0567		L-Theanine|theanine|N-Ethylglutamine		MS1+MS2	0.42		L-Theanine|theanine|Massbank:KO002821 N-Ethylglutamine|N5-Ethyl-L-glutamine|Massbank:KO002822 N-Ethylglutamine|Massbank:KO002823 N-Ethylglutamine|Massbank:KO002824 N-Ethylglutamine|Massbank:KO000703 N-Ethylglutamine|Massbank:KO000700 N-Ethylglutamine|Massbank:KO000701 N-Ethylglutamine|Massbank:KO000699 N-Ethylglutamine|Massbank:KO000702 N-Ethylglutamine|MoNA:2250514 N-Ethylglutamine|MoNA:2250473 …	(+)-Theanine|N5-Ethyl-L-glutamine|L-gamma-Glutamylethylamide|N-gamma-Ethyl-L-glutamine|Theanine|gamma-Glutamylethylamide|Theanine， (D)-isomer|L-Glutamic acid-gamma-ethylamide|Theanine， (DL)-isomer|delta-Glutamylethylamide|Theanine， (L)-isomer|L-Γ-glutamylethylamide|N-Γ-ethyl-L-glutamine|Nγ-ethyl-L-glutamine|Suntheanine|Theanin|N(5)-Ethyl-L-glutamine|L-Theanine|N-Ethylglutamine|(2S)-2-amino-4-(eth…	C7H14N2O3	174.1	3081-61-6	0.0008	4.8103	20	M+H	HMDB0034365	C01047	44433	Organic acids and derivatives	Carboxylic acids and derivatives	Amino acids， peptides， and analogues			yes	yes									yes		yes					yes		HMDB
988	M175T265	4.4209	175.118	0.0885		N2-Acetyl-L-ornithine|N5-Acetylornithine|N-alpha-Acetyl-L-ornithine		MS1+MS2	0.63		N5-Acetylornithine|N-alpha-Acetyl-L-ornithine	N(delta)-Acetylornithine|N(Δ)-acetylornithine|N(delta)-Acetylornithine， (DL)-isomer|N-Acetylornithine|delta-N-Acetylornithine|(2S)-2-Acetamido-5-aminopentanoic acid|(2S)-2-Amino-5-acetamidopentanoic acid|(2S)-5-Amino-2-acetamidopentanoic acid|N(delta)-Acetyl-L-ornithine|N(Δ)-acetyl-L-ornithine|N-Acetyl-L-ornithine|N-delta-Acetylornithine|N-Δ-acetylornithine|N5-Acetyl-L-ornithine|Ndelta-acetyl-L-o…	C7H14N2O3	174.1	2185-16-2	0.0099	56.2918	40	M+H	HMDB0240589	C00437	3303	Organic acids and derivatives	Carboxylic acids and derivatives	Amino acids， peptides， and analogues										yes												HMDB	Ornithine
995	M176T70	1.171	176.036	0.0736		L-Ascorbic acid		MS1+MS2	0.45		l-ascorbic acid	Vitamin C|ascorbate|Vitacimin|Vitacin|Vitamisin|Ascorbic acid	C6H8O6	176.032	50-81-7	0.0044	25.0516			HMDB0000044	C00072|C01041	249|265182	Organoheterocyclic compounds	Dihydrofurans	Furanones			yes	yes	yes		yes			yes	yes	yes	yes	yes			yes		yes	yes		MoNA	Natural Product
997	M176T401	6.687	176.07	0.0334		Guanidinosuccinic Acid|N-Amidino-L-Aspartate|Guanidinosuccinate|N-Amidino-Aspartate|Guanidinosuccinic acid|N-Amidino-Aspartic Acid		MS1+MS2	0.37		Guanidinosuccinic acid|N-AMIDINO-L-ASPARTATE - 20.0 eV|N-AMIDINO-L-ASPARTATE - 30.0 eV|N-AMIDINO-L-ASPARTATE - 40.0 eV|N-AMIDINO-L-ASPARTATE - 50.0 eV|N-AMIDINO-L-ASPARTATE - 60.0 eV|N-AMIDINO-L-ASPARTATE - 70.0 eV|GUANIDINOSUCCINATE|N-AMIDINO-ASPARTATE|Guanidinosuccinic acid CollisionEnergy:102040|N-AMIDINO-ASPARTIC ACID|HMDB:HMDB03157-2208 Guanidinosuccinic acid|HMDB:HMDB03157-2206 Guanidinosuc…	N-Amidino-L-aspartate|N-Amidino-L-aspartic acid|L-N-amidinoaspartic acid|N-(aminoiminomethyl)-L-aspartic acid|N-carbamimidoyl-L-aspartic acid|Guanidinosuccinate|(2S)-2-Carbamimidamidobutanedioic acid|(2S)-2-Carbamimidamidobutanedioate|L-N-Amidinoaspartate|N-(Aminoiminomethyl)-L-aspartate|Guanidinosuccinic acid， (DL)-isomer|Guanidinosuccinic acid	C5H9N3O4	175.059	6133-30-8	0.0035	19.8457	40	M+H	HMDB0003157	C03139	10	Organic acids and derivatives	Carboxylic acids and derivatives	Amino acids， peptides， and analogues		yes									yes	yes		yes	yes					yes		HMDB
998	M176T464_2	7.7326	176.071	0.0117		2-Propenyl phenylacetate|Allyl Phenylacetate		MS1+MS2	0.68		2-Propenyl phenylacetate|ALLYL PHENYLACETATE	2-Propenyl phenylacetic acid|2-Propenyl benzeneacetate|Acetic acid， phenyl-， allyl ester|Allyl alpha-toluate|Allyl phenylacetate|Benzeneacetic acid， 2-propen-1-yl ester|Benzeneacetic acid， 2-propenyl ester|Phenylacetic acid allyl ester|Prop-2-en-1-yl 2-phenylacetic acid|prop-2-en-1-yl 2-phenylacetate	C11H12O2	176.084	1797-74-6	0.013	74.0022		M	HMDB0036905			Benzenoids	Benzene and substituted derivatives				yes																			MoNA
1007	M177T567	9.4522	177.054	0.0302		2-Propenal， 3-(1，3-benzodioxol-5-yl)-		MS1+MS2	0.51				C10H8O3	176.047		0.0008	4.7676		M+H			263513																									Metlin
1012	M177T270	4.4924	177.101	0.0843		Canavanine		MS1+MS2	0.41		Canavanine|Massbank:KO002592 Canavanine|L-Canavanine|2-Amino-4-(guanidinooxy)butyric acid|Massbank:KO002593 Canavanine|Massbank:KO002594 Canavanine|Massbank:KO002595 Canavanine|Massbank:KO002596 Canavanine|Massbank:KO000494 Canavanine|Massbank:KO000493 Canavanine|Massbank:KO000490 Canavanine|Massbank:KO000492 Canavanine|Massbank:KO000491 Canavanine	(2S)-2-Ammonio-4-(carbamimidamidooxy)butanoate|L-Canavanine|2-Amino-4-(guanidinooxy)butyric acid|(2S)-2-Ammonio-4-(carbamimidamidooxy)butanoic acid|2-Amino-4-(guanidinooxy)butyrate|Canavanin|O-((Aminoiminomethyl)amino)homoserine|L-2-Amino-4-(guanidinooxy)butyrate|Canavanine|(2S)-2-amino-4-(carbamimidamidooxy)butanoic acid	C5H12N4O3	176.091	543-38-4	0.0025	13.889	40	M+H	HMDB0002706	C00308	3238	Organic acids and derivatives	Carboxylic acids and derivatives	Amino acids， peptides， and analogues			yes	yes																yes		HMDB
1013	M177T293	4.8865	177.101	0.0529		Serotonin		MS1+MS2	0.36		Serotonin|Spectral Match to Serotonin from NIST14|Massbank:KO004017 Serotonin|3-(2-Aminoethyl)-1H-indol-5-ol|5-Hydroxytryptamine|Enteramine|Massbank:KO004018 Serotonin|Massbank:KO004019 Serotonin|Massbank:KO004020 Serotonin|Massbank:KO004021 Serotonin|Massbank:MT000084 Serotonin|Massbank:PB001417 Serotonin|Massbank:PB001418 Serotonin|Massbank:PB001419 Serotonin|Massbank:PB001420 Serotonin|Massban…	3-(2-Aminoethyl)-1H-indol-5-ol|5-HT|5-Hydroxytryptamine|Enteramine|Serotonine|Thrombocytin|Thrombotonin|Hippophaine|Hydroxytryptamine|5 Hydroxytryptamine|3-(2-Aminoethyl)indol-5-ol|3-(b-Aminoethyl)-5-hydroxyindole|5-HTA|5-Hydroxy-3-(b-aminoethyl)indole|5-Hydroxy-tryptamine|5-Hydroxyltryptamine|5-Hydroxytriptamine|Antemovis|DS Substance|Enteramin|Serotonin|5-Hydoxytryptamine|3-(2-Aminoethyl)-5-hyd…	C10H12N2O	176.095	50-67-9|153-98-0|61-47-2	0.0012	6.5669		M+H	HMDB0000259	C00780	386028	Organoheterocyclic compounds	Indoles and derivatives	Tryptamines and derivatives		yes	yes	yes	yes					yes	yes	yes		yes	yes					yes		GNPS	Natural Product; Indole|Natural Product|Tryptamine
1016	M177T775	12.9146	177.126	0.0127		1-Benzylpiperazine		MS1+MS2	0.63		1-Benzylpiperazine|Massbank:EA282001 1-Benzylpiperazine|N-Benzylpiperazine|1-(phenylmethyl)piperazine|Massbank:EA282002 1-Benzylpiperazine|Massbank:EA282003 1-Benzylpiperazine|Massbank:EA282004 1-Benzylpiperazine|Massbank:EA282005 1-Benzylpiperazine|Massbank:EA282006 1-Benzylpiperazine|Massbank:EA282007 1-Benzylpiperazine|Massbank:EA282008 1-Benzylpiperazine|Massbank:EA282009 1-Benzylpiperazine|M…	Benzylpiperazine|BZP|N-Benzylpiperazine|Egyt-2760|1-Benzylpiperazine hydrochloride|Egyt 2760|1-Benzylpiperazine tartrate|1-Benzylpiperazine fumarate|1-Benzylpiperazine dihydrochloride|1-Benzylpiperazine|1-(phenylmethyl)piperazine	C11H16N2	176.131		0.0121	68.5866		M+H	HMDB0243838		272135	Benzenoids	Benzene and substituted derivatives	Phenylmethylamines											yes											GNPS
1024	M178T378	6.2937	178.085	0.0882		1，2，3，4-Tetrahydroisoquinoline-1-carboxylic acid		MS1+MS2	0.51		1，2，3，4-Tetrahydroisoquinoline-1-carboxylic acid	1，2，3，4-Tetrahydroisoquinoline-1-carboxylate|1，2，3，4-Tetrahydroisoquinoline carboxylic acid|L-Tetrahydro-3-isoquinoline carboxylic acid|Tetrahydroisoquinoline carboxylic acid|Tetrahydroisoquinoline-3-carboxylate|	C10H11NO2	177.079		0.0009	4.9335	40	M+H	HMDB0246650			Organoheterocyclic compounds	Tetrahydroisoquinolines												yes											HMDB
1035	M180T485	8.0871	180.174	0.0626		Rimantadine		MS1+MS2	0.36		Rimantadine|Massbank:EQ314906 Rimantadine|1-(1-adamantyl)ethanamine|Massbank:EQ314905 Rimantadine|Massbank:EQ314901 Rimantadine|Massbank:EQ314902 Rimantadine|Massbank:EQ314903 Rimantadine|Massbank:EQ314904 Rimantadine|MoNA:692444 Rimantadine|MoNA:692038 Rimantadine|MoNA:692628 Rimantadine|MoNA:700063 Rimantadine	Rimantadin|Rimantadine hydrochloride|Remantadine|Riamantadine|Roche brand OF rimantadine hydrochloride|Flumadine|Forest brand OF rimantadine hydrochloride|Hydrochloride， rimantadine|Roflual|Rimantadine|1-(1-adamantyl)ethanamine	C12H21N	179.167	13392-28-4	0.0009	4.9934		M+H	HMDB0014621	C07236	43325|279656	Organic nitrogen compounds	Organonitrogen compounds	Amines							yes				yes	yes										Metlin
1042	M182T588	9.8041	182.008	0.0436		2-(Methylthio)benzothiazole|2-Methylmercaptobenzothiazole|2-(Methylsulfanyl)-1，3-benzothiazole|0369_2-(Methylthio)benzothiazole|2-Methylmercaptbenzothiazole		MS1+MS2	0.81		2-(Methylthio)benzothiazole|MLS000541593-01!|Massbank:KO003552 2-Methylmercaptobenzothiazole|2-Methylthiobenzothiazole|Massbank:KO003553 2-Methylmercaptobenzothiazole|Massbank:KO003554 2-Methylmercaptobenzothiazole|Massbank:KO003555 2-Methylmercaptobenzothiazole|Massbank:KO003556 2-Methylmercaptobenzothiazole|Massbank:UF419802 2-(Methylthio)benzothiazole|2-Methylsulfanyl-1，3-benzothiazole|Massban…	2-(Methylmercapto)benzothiazole|2-(Methylthio)benzothiazole|2-Methylthiobenzothiazole|MTBT|2-Methylsulphanyl-1，3-benzothiazole|2-Methylmercaptobenzothiazole|2-Methylsulfanyl-1，3-benzothiazole|2-(Methylsulfanyl)-1，3-benzothiazole|2-(Methylthio)benzothiazole (2-Me-S-Benzothiazole)	C8H7NS2	181.002		0.001	5.446		M+H	HMDB0303335	C10910		Organoheterocyclic compounds	Benzothiazoles																							GNPS
1045	M182T289	4.8147	182.08	0.0686		6-isopropoxynicotinic acid		MS1+MS2	0.63		6-isopropoxynicotinic acid		C9H11NO3	181.074	223127-05-7	0.0012	6.5532	60	M+H				Organoheterocyclic compounds	Pyridines and derivatives	Pyridinecarboxylic acids and derivatives																						MsDial_Meta
1050	M182T136	2.2739	182.081	0.4702		YP2278000|3-Hydroxyphenylalanine|m-Tyrosine		MS1+MS2	0.63		YP2278000 - 40.0 eV|YP2278000 - 30.0 eV|3-Hydroxyphenylalanine|m-Tyrosine		C9H11NO3	181.074	775-06-4	0.0003	1.6103		M+H				Organic acids and derivatives	Carboxylic acids and derivatives	Amino acids， peptides， and analogues																						GNPS
1057	M183T45	0.7469	182.962	0.0292		Methylselenopyruvate		MS1+MS2	0.3		Methylselenopyruvate	beta-Methylselenopyruvate|b-Methylselenopyruvate|b-Methylselenopyruvic acid|beta-Methylselenopyruvic acid|Β-methylselenopyruvate|Β-methylselenopyruvic acid|Methylselenopyruvic acid|	C4H6O3Se	181.948		0.0062	33.803	40	M+H	HMDB0060490	C18904		Organic acids and derivatives	Keto acids and derivatives	Alpha-keto acids and derivatives																						HMDB
1067	M184T54	0.9004	184.072	0.0415		Phosphocholine|Phosphorylcholine|Phosphorylcholine		MS1+MS2	0.88		PHOSPHOCHOLINE|PHOSPHORYLCHOLINE|Phosphorylcholine; AIF; CE0; MS2Dec|Phosphorylcholine; AIF; CE10; MS2Dec|Phosphorylcholine; AIF; CE30; MS2Dec|Phosphorylcholine; LC-tDDA; CE10|Phosphorylcholine; LC-tDDA; CE20|Phosphorylcholine; LC-tDDA; CE30|Phosphorylcholine; LC-tDDA; CE40		C5H14NO4P	183.066		0.0011	6.218		M+H				Organic nitrogen compounds	Organonitrogen compounds	Quaternary ammonium salts																						MoNA
1068	M184T680	11.325	184.072	0.0799		Phosphocholine		MS1+MS2	0.38		PHOSPHOCHOLINE		C5H14NO4P	183.066	107-73-3|72556-74-2|3616-04-4	0.0009	5.1314		M+H	HMDB0001565	C00588	3318	Organic nitrogen compounds	Organonitrogen compounds	Quaternary ammonium salts		yes	yes	yes						yes	yes	yes	yes	yes	yes		yes			yes		Metlin
1074	M184T601	10.0233	184.083	0.0692		Diphenylmethanol		MS1+MS2	0.52		DIPHENYLMETHANOL	DIPHENYL CARBINOL	C13H12O	184.089	91-01-0	0.0059	32.1323		M			333732	Benzenoids	Benzene and substituted derivatives	Diphenylmethanes																						MoNA
1077	M184T267	4.4489	184.096	0.044		Normetanephrine		MS1+MS2	0.31		Normetanephrine|ReSpect:PM002307 Normetanephrine|HMDB:HMDB00819-1164 Normetanephrine|HMDB:HMDB00819-1165 Normetanephrine|HMDB:HMDB00819-1166 Normetanephrine	(+/-)-normetanephrine|(+/-)-alpha-(aminomethyl)-4-hydroxy-3-methoxy-benzenemethanol|3-Methoxy-noradrenaline|3-O-Methyl-noradrenaline|4-(2-Amino-1-hydroxyethyl)-2-methoxyphenol|alpha-(Aminomethyl)-4-hydroxy-3-methoxy-benzenemethanol|DL-N-Normetanephrine|DL-Normetanephrine|L-Normetanephrine|m-O-Methylnorepinephrine|N111|Normetadrenaline|O-Methylnoradrenaline|3 Methoxynoradrenaline|3-Methoxynoradren…	C9H13NO3	183.089	97-31-4|1011-74-1	0.001	5.667	40	M+H	HMDB0000819	C05589	66	Benzenoids	Phenols	Methoxyphenols		yes								yes	yes	yes		yes	yes					yes		HMDB	Normetanephrine
1082	M185T1078	17.969	184.985	0.0608		Isoflurane		MS1+MS2	0.4		Isoflurane	1-Chloro-2，2，2-trifluoroethyl difluoromethyl ether|Aerrane|Ethane|Forane|Forene|Isoflurano|Isofluranum	C3H2ClF5O	183.971	26675-46-7	0.0059	31.7136	40	M+H	HMDB0014891	C07518	266193	Organohalogen compounds	Organofluorides								yes				yes	yes								yes		HMDB
1095	M186T62	1.0335	186.076	0.0913		N-acetyl-D-galactosamine|GALNAC|N-Acetyl-D-galactosamineAIF; CE0; CorrDec|N-Acetyl-D-galactosamineAIF; CE10; CorrDec|N-Acetyl-D-galactosamineAIF; CE30; CorrDec|N-Acetyl-D-galactosamine; AIF; CE0; CorrDec|N-Acetyl-D-galactosamine; AIF; CE30; CorrDec|N-Acetyl-D-galactosamine; AIF; CE10; CorrDec|N-Acetyl-D-galactosamine; AIF; CE0; MS2Dec|N-Acetyl-D-galactosamine; AIF; CE10; MS2Dec|N-Acetyl-D-galacto…		MS1+MS2	0.55		N-acetyl-D-galactosamine|GALNAC|N-Acetyl-D-galactosamine [M+Na]+; AIF; CE0; CorrDec|N-Acetyl-D-galactosamine [M+Na]+; AIF; CE10; CorrDec|N-Acetyl-D-galactosamine [M+Na]+; AIF; CE30; CorrDec|N-Acetyl-D-galactosamine [M+H-H2O]+; AIF; CE0; CorrDec|N-Acetyl-D-galactosamine [M+H-H2O]+; AIF; CE10; CorrDec|N-Acetyl-D-galactosamine [M+H-H2O]+; AIF; CE30; CorrDec|N-Acetyl-D-galactosamine [M+H-2H2O]+; AIF;…	D-GalNAc	C8H15NO6	221.09		0.0012	6.6489		M+H-2H2O				Organic oxygen compounds	Organooxygen compounds	Carbohydrates and carbohydrate conjugates																						MoNA
1115	M187T64	1.0695	187.106	0.2151		Pro Ala		MS1+MS2	0.79				C8H14N2O3	186.1		0.0014	7.7085		M+H			23941																									Metlin
1122	M187T259	4.3203	187.143	0.0594		Ile-Ile-Lys		MS1+MS2	0.52		Spectral Match to Ile-Ile-Lys from NIST14		C18H36N4O4	372.274		0.001	5.4921		M+2H				Organic acids and derivatives	Carboxylic acids and derivatives	Amino acids， peptides， and analogues																						GNPS
1126	M188T245	4.0807	188.067	0.0869		Dl-Indole-3-lactic acid		MS1+MS2	0.85		Spectral Match to DL-Indole-3-lactic acid from NIST14		C11H11NO3	205.074	832-97-3|1821-52-9	0.0039	20.7012		M+H-H2O				Organoheterocyclic compounds	Indoles and derivatives	Indolyl carboxylic acids and derivatives																						DICP	organic acids
1127	M188T319	5.3167	188.07	0.0424		3-amino-2-naphthoic acid		MS1+MS2	0.54				C11H9NO2	187.063	5959-52-4	0.0009	4.9371		M+H			34509																									Metlin
1129	M188T288	4.7975	188.071	0.0243		Indoleacrylic acid		MS1+MS2	0.66		Indoleacrylic acid|HMDB:HMDB00734-1039 Indoleacrylic acid|HMDB:HMDB00734-1038 Indoleacrylic acid|HMDB:HMDB00734-1040 Indoleacrylic acid	3-(3-Indolyl)acrylic acid|3-Indoleacrylic acid|3-Indolylacrylic acid|Indole-3-acrylic acid|Indole-3beta-acrylic acid|trans-3-Indoleacrylic acid|trans-beta-Indoleacrylic acid|3-(3-Indolyl)acrylate|3-Indoleacrylate|3-Indolylacrylate|Indole-3-acrylate|Indole-3b-acrylate|Indole-3b-acrylic acid|Indole-3beta-acrylate|Indole-3β-acrylate|Indole-3β-acrylic acid|trans-3-Indoleacrylate|trans-b-Indoleacrylat…	C11H9NO2	187.063	29953-71-7	0.0005	2.5069		M+H	HMDB0000734			Organoheterocyclic compounds	Indoles and derivatives	Indoles		yes	yes	yes	yes						yes	yes			yes							MoNA
1130	M188T270	4.4954	188.071	0.4779		Indoleacrylic acid|3-Indoleacrylic acid; AIF; CE0; CorrDec|3-Indoleacrylic acid; AIF; CE10; CorrDec|3-Indoleacrylic acid; AIF; CE30; CorrDec|3-Indoleacrylic acid; AIF; CE0; MS2Dec|3-Indoleacrylic acid; AIF; CE10; MS2Dec|3-Indoleacrylic acid; AIF; CE30; MS2Dec		MS1+MS2	0.55		HMDB:HMDB00734-1039 Indoleacrylic acid|HMDB:HMDB00734-1038 Indoleacrylic acid|HMDB:HMDB00734-1040 Indoleacrylic acid|3-Indoleacrylic acid; AIF; CE0; CorrDec|3-Indoleacrylic acid; AIF; CE10; CorrDec|3-Indoleacrylic acid; AIF; CE30; CorrDec|3-Indoleacrylic acid; AIF; CE0; MS2Dec|3-Indoleacrylic acid; AIF; CE10; MS2Dec|3-Indoleacrylic acid; AIF; CE30; MS2Dec		C11H9NO2	187.063		0.0006	3.0386		M+H				Organoheterocyclic compounds	Indoles and derivatives	Indoles																						MoNA
1139	M189T769	12.8085	189.111	0.0099		Butyl ethyl malonate		MS1+MS2	0.58		Butyl ethyl malonate	Butyl ethyl malonic acid|Butyl ethyl propanedioate|Ethyl butyl malonate|FEMA 2195|Malonic acid， butyl ethyl ester|Propanedioic acid， butyl ethyl ester|1-Butyl 3-ethyl propanedioic acid	C9H16O4	188.105	17373-84-1	0.0009	4.5423	40	M+H	HMDB0036233		441339	Organic acids and derivatives	Carboxylic acids and derivatives	Dicarboxylic acids and derivatives			yes																	yes		HMDB
1142	M189T263	4.3883	189.122	0.0538		Leu Gly		MS1+MS2	0.67				C8H16N2O3	188.116		0.001	5.2472		M+H			24012																									Metlin
1147	M190T63	1.045	190.07	0.1992		N-Acetylglutamic acid		MS1+MS2	0.56		HMDB:HMDB01138-1432 N-Acetylglutamic acid|HMDB:HMDB01138-1430 N-Acetylglutamic acid|HMDB:HMDB01138-1431 N-Acetylglutamic acid|N-Acetylglutamic acid|N-Acetylglutamic acid; LC-tDDA; CE10|N-Acetylglutamic acid; LC-tDDA; CE20|N-Acetylglutamic acid; LC-tDDA; CE30|N-Acetylglutamic acid; LC-tDDA; CE40|N-Acetylglutamic acid; AIF; CE0; MS2Dec|N-Acetylglutamic acid; AIF; CE10; MS2Dec|N-Acetylglutamic acid;…		C7H11NO5	189.064	5817-08-3|1188-37-0	0.0006	3.2748		M+H	HMDB0001138	C00624		Organic acids and derivatives	Carboxylic acids and derivatives	Amino acids， peptides， and analogues		yes								yes	yes	yes	yes		yes					yes		MoNA
1161	M191T49_2	0.81	191.076	0.0471		N-Carbamyl-L-glutamicacid|N-Carbamylglutamate|Carglumic acid|N-carbamyl-glutamine|Carbaglu (TN)		MS1+MS2	0.37		Carglumic acid|N-carbamyl-glutamine|Massbank:KO000478 N-Carbamylglutamate|N-Carbamyl-L-glutamate|N-Carbamylglutamic acid|Massbank:KO000476 N-Carbamylglutamate|Massbank:KO000480 N-Carbamylglutamate|Massbank:KO000477 N-Carbamylglutamate|Massbank:KO000479 N-Carbamylglutamate|MoNA:2247243 N-Carbamylglutamate|MoNA:2242288 Carbaglu (TN)|MoNA:2242610 Carbaglu (TN)|MoNA:2242431 Carbaglu (TN)|MoNA:2242419…	(2S)-2-(Carbamoylamino)pentanedioic acid|Acide carglumique|Acido carglumico|Acidum carglumicum|Carbaglu|Carbamino-L-glutamic acid|Carbamylglutamic acid|L-N-Carbamoylglutamic acid|Ureidoglutaric acid|(2S)-2-(Carbamoylamino)pentanedioate|Carbamino-L-glutamate|Carbamylglutamate|L-N-Carbamoylglutamate|Ureidoglutarate|Carglumate|(S)-2-Ureidopentanedioic acid|N-Carbamoyl-L-glutamic acid|N-Carbamyl-L-gl…	C6H10N2O5	190.059	1188-38-1	0.0096	50.3914	40	M+H	HMDB0015673	C05829	44787	Organic acids and derivatives	Carboxylic acids and derivatives	Amino acids， peptides， and analogues				yes			yes				yes	yes			yes							HMDB	amino acids
1162	M191T674	11.237	191.084	0.0776		1，3-Diphenyl-2-Propenone(Chalcone)|Chalcone|Chalcone614-47-1|trans-Chalcone|Phenyl styryl ketone|1，3-Diphenyl-2-Propen-1-One		MS1+MS2	0.67		Chalcone|MLS000069600-01!CHALCONE614-47-1|Spectral Match to trans-Chalcone from NIST14|Massbank:PR100042 Chalcone|Benzalacetophenone|1，3-Diphenyl-2-propenone|Phenyl styryl ketone|Massbank:PR303301 Chalcone|Massbank:PR303309 Chalcone|Massbank:PR303311 Chalcone|Massbank:PR303305 Chalcone|Massbank:PR303315 Chalcone|Massbank:PR303299 Chalcone|Massbank:PR303297 Chalcone|Massbank:PR303307 Chalcone|Mass…	1，3-Diphenyl-2-propenone|Benzalacetophenone|(2E)-1，3-Diphenyl-2-propen-1-one|(e)-1，3-Diphenyl-2-propen-1-one|(e)-Benzylideneacetophenone|(e)-Chalcone|1，3-Diphenyl-2-propen-1-one|Benzylideneacetophenone|Phenyl (e)--2-phenylethenyl ketone|Phenyl trans-styryl ketone|trans-Benzalacetophenone|trans-Benzylideneacetophenone|1， 3-Diphenyl-1-propen-3-one|1，3-Diphenylpropenone|1-Benzoyl-1-phenylethene|1-Be…	C15H12O	208.089	94-41-7	0.0018	9.4984		M+H-H2O	HMDB0003066	C15589|C01484	3342	Phenylpropanoids and polyketides	Linear 1，3-diarylpropanoids	Chalcones and dihydrochalcones				yes																		DICP	aromatic ketone|Natural Product|Chalcones|Chalcone|Retrochalcones
1170	M192T68	1.1321	192.032	0.0207		2，4-Thiazolidinedicarboxylic acid， 2-methyl-		MS1+MS2	0.59		2，4-Thiazolidinedicarboxylic acid， 2-methyl-	2-Methyl-2，4-thiazolidine dicarboxylate|2-Methyl-2，4-thiazolidinedicarboxylic acid|2-Methylthiazolidine-2，4-dicarboxylic acid|	C6H9NO4S	191.025		0.0007	3.795	40	M+H	HMDB0244750			Organic acids and derivatives	Carboxylic acids and derivatives	Amino acids， peptides， and analogues											yes											HMDB
1176	M192T524	8.7288	192.138	0.0353		diethyltoluamide|Diethyltoluamide (DEET)|N，N-Diethyl-3-methylbenzamide134-62-3|N，N-diethyl-m-toluamide|DEET		MS1+MS2	0.86		Diethyltoluamide|Diethyltoluamide (DEET)|"MLS001333179-01!N，N-Diethyl-3-methylbenzamide134-62-3"|Spectral Match to Diethyltoluamide from NIST14|"N，N-diethyl-m-toluamide"|Massbank:EA021301 DEET|N，N-Diethyl-m-toluamide|N，N-diethyl-3-methyl-benzamide|Massbank:EA021302 DEET|Massbank:EA021303 DEET|Massbank:EA021304 DEET|Massbank:EA021305 DEET|Massbank:EA021306 DEET|Massbank:EA021307 DEET|Massbank:EA02…	3-Methyl-N，N-diethylbenzamide|Autan|Deet|Detamide|Diethyl toluamide|Diethyltoluamidum|Dietiltoluamida|Flypel|m-Delphene|Metadelphene|Muscol|Off|OFF!|Repel|DEET， 2，5-di-me-analog|DET|DETA|N，N Diethyl 3 methylbenzamide|N，N Diethyl m toluamide|N，N Diethyltoluamide|N，N-Diethyl-2，5-dimethylbenzamide|N，N-Diethyl-3-methylbenzamide|N，N-Diethyl-m-toluamide|N，N-Diethyltoluamide|N，N-diethyl-3-methyl-benzami…	C12H17NO	191.131	134-62-3	0.0007	3.7169		M+H	HMDB0250930	C10935	3982	Benzenoids	Benzene and substituted derivatives	Toluenes							yes				yes											MsDial_Meta
1180	M193T110	1.8348	193.033	0.0398		Citric acid		MS1+MS2	0.83		Citric acid|Spectral Match to Citric acid from NIST14|Massbank:PR100481 Citric acid|citr|citrate|Aciletten|Citretten|Citro|Chemfill|Hydrocerol A|2-Hydroxypropanetricarboxylic Acid|2-Hydroxy-1，2，3-propanetricarboxylic acid|Massbank:MT000044 Citric acid|HMDB:HMDB00094-144 Citric acid|HMDB:HMDB00094-145 Citric acid|HMDB:HMDB00094-146 Citric acid|Citric acid; LC-ESI-QTOF; MS2; CE|Citric acid; LC-ESI-…	2-Hydroxy-1，2，3-propanetricarboxylate|2-Hydroxy-1，2，3-propanetricarboxylic acid|3-Carboxy-3-hydroxypentane-1，5-dioate|3-Carboxy-3-hydroxypentane-1，5-dioic acid|Aciletten|Anhydrous citrate|Anhydrous citric acid|Chemfill|Citraclean|Citrate|Citretten|Citro|E 330|Hydrocerol A|Kyselina citronova|Suby G|Uro-trainer|β-Hydroxytricarballylate|β-Hydroxytricarballylic acid|2-Hydroxytricarballylic acid|Citro…	C6H8O7	192.027	77-92-9	0.0009	4.6759		M+H	HMDB0000094	C00158	124|265402	Organic acids and derivatives	Carboxylic acids and derivatives	Tricarboxylic acids and derivatives		yes	yes	yes						yes	yes	yes	yes	yes	yes	yes	yes			yes		Metlin	Carboxylic acids and derivatives|Natural Product|Natural Product; Tricarboxylic acids|Carboxylic acids
1182	M193T489	8.1485	193.049	0.088		Scopoletin		MS1+MS2	0.37		Scopoletin|Spectral Match to Scopoletin from NIST14|Massbank:BML00349 Scopoletin|Massbank:BML00359 Scopoletin|Massbank:PB002203 Scopoletin|7-hydroxy-6-methoxychromen-2-one|Massbank:PB002204 Scopoletin|Massbank:PR100472 Scopoletin|6-Methoxyumbelliferone|beta-Methylesculetin|7-Hydroxy-5-methoxycoumarin|6-Methoxy-7-hydroxycoumarin|Chrysatropic acid|Escopoletin|Esculetin-6-methyl ether|Gelseminic aci…	6-Methoxy-7-hydroxycoumarin|6-Methylesculetin|6-O-Methylesculetin|7-Hydroxy-6-methoxy-2H-1-benzopyran-2-one|7-Hydroxy-6-methoxycoumarin|7-Hydroxy-6-methoxy-2H-chromen-2-one|2H-1-Benzopyran-2-one， 7-hydroxy-6-methoxy- (9ci)|6-Methoxyumbelliferone|7-Hydroxy-5-methoxycoumarin|7-Hydroxy-6-methoxy-coumarin|Acid， chrysotropic|Acid， gelseminic|Aesculetin 6-methyl ether|b-Methylaesculetin|Baogongteng b|b…	C10H8O4	192.042	92-61-5	0.0008	3.9303	60	M+H	HMDB0034344	C01752	386135	Phenylpropanoids and polyketides	Coumarins and derivatives	Hydroxycoumarins			yes	yes																yes		MsDial_Meta	Natural Product; Coumarins|Coumarins|Scopoletin|Natural Product; Phenylpropanoids
1186	M193T814	13.5659	193.158	0.0125		beta-Ionone		MS1+MS2	0.32		beta-Ionone	(e)-beta-Ionone|beta-e-Ionone|beta-Ionon|trans-beta-Ionone|(e)-b-Ionone|(e)-Β-ionone|b-e-Ionone|Β-e-ionone|b-Ionon|Β-ionon|trans-b-Ionone|trans-Β-ionone|b-Ionone|Β-ionone|(3E)-4-(2，6，6-Trimethyl-1-cyclohexen-1-yl)-3-buten-2-one|(3E)-4-(2，6，6-Trimethylcyclohex-1-en-1-yl)but-3-en-2-one|(e)-beta -Ionone|4-(2，6，6-Trimethyl-1-cyclohexen-1-yl)-(e)-3-buten-2-one|beta -e-Ionone|FEMA 2595|Ionone， beta|tra…	C13H20O	192.151	79-77-6	0.0011	5.7738	40	M+H	HMDB0036565	C12287	269858	Lipids and lipid-like molecules	Prenol lipids	Sesquiterpenoids		yes	yes	yes									yes									HMDB
1188	M193T833	13.879	193.158	0.082		4-Heptylphenol		MS1+MS2	0.32		4-Heptylphenol	p-Heptylphenol|p-Hydroxyheptylbenzene	C13H20O	192.151		0.0008	4.2207	40	M+H	HMDB0246435	C14698	299622	Benzenoids	Phenols	1-hydroxy-2-unsubstituted benzenoids											yes											HMDB
1193	M194T353	5.8823	194.081	0.0433		N-Phenylacetylglycine|Phenylacetylglycine|Phenaceturic acid|Phenaturic Acid|phenaceturic aciid		MS1+MS2	0.87		Phenylacetylglycine|Spectral Match to Phenaceturic acid from NIST14|Massbank:PS102801 Phenylacetylglycine|Phenyl-Ac-Gly|Phenaceturic acid|Phenylacetoamidoacetic Acid|N-Phenacetylglycine|Massbank:PS102809 Phenylacetylglycine|Massbank:PS102805 Phenylacetylglycine|Massbank:PS102802 Phenylacetylglycine|Massbank:PS102806 Phenylacetylglycine|Massbank:PS102804 Phenylacetylglycine|Massbank:PS102810 Pheny…	N-Phenacetylglycine|N-Phenylacetylglycine|Phenaceturic acid|Phenacetylglycine|Phenacetate|Phenacetic acid|((Phenylacetyl)amino)acetic acid|N-(Phenylacetyl)-glycine|N-(Phenylacetyl)glycine|PAA|PAG|Phenaceturate|Phenylacetyl glycine|[(Phenylacetyl)amino]acetate|[(Phenylacetyl)amino]acetic acid|Phenylacetylglycine|Phenyl-Ac-Gly|Phenylacetoamidoacetic Acid|PHENYLACETAMIDOACETIC ACID|2-(2-phenylacetam…	C10H11NO3	193.074	500-98-1	0.0007	3.5718		M+H	HMDB0000821	C05598	4237	Organic acids and derivatives	Carboxylic acids and derivatives	Amino acids， peptides， and analogues		yes									yes	yes	yes									DICP	amino acid|Glycine
1194	M194T391	6.5193	194.081	0.184		N-Formylphenylalanine		MS1+MS2	0.55		N-Formylphenylalanine	(2S)-2-Formamido-3-phenyl-propanoic acid|For-phe|N-Formyl-3-phenyl-L-alanine|N-Formylphenylalanine|OHC-Phe-OH|(2S)-2-Formamido-3-phenyl-propanoate|(2S)-2-Formamido-3-phenylpropanoic acid|(2S)-2-Formamido-3-phenylpropionic acid|L-N-Formylphenylalanine|N-Formyl-3-phenylalanine|N-Formyl-L-phenylalanine|	C10H11NO3	193.074	13200-85-6	0.0007	3.5718	40	M+H	HMDB0240317			Organic acids and derivatives	Carboxylic acids and derivatives	Amino acids， peptides， and analogues										yes					yes							HMDB
1195	M194T244	4.0586	194.117	0.1048		Isoproterenol		MS1+MS2	0.58		Isoproterenol|Spectral Match to Isoproterenol from NIST14	(+-)-Isoprenaline|(+-)-Isoproterenol|1-(3，4-Dihydroxyphenyl)-2-(isopropylamino)ethanol|1-(3，4-Dihydroxyphenyl)-2-isopropylaminoethanol|3，4-Dihydroxy-alpha-[(isopropylamino)methyl]benzyl alcohol|alpha-(Isopropylaminomethyl)protocatechuyl alcohol|Isoprenalina|Isoprenalinum|Isopropyl noradrenaline|N-Isopropyl-beta-dihydroxyphenyl-beta-hydroxyethylamine|N-Isopropylnoradrenaline|N-Isopropylnorepinephr…	C11H17NO3	211.121	7683-59-2	0.0016	8.4661		M+H-H2O	HMDB0015197	C07056	277443	Benzenoids	Phenols	Benzenediols							yes				yes	yes								yes		GNPS	Beta - agonists
1202	M195T486	8.1014	195.065	0.1171		Dimethyl phthalate|Dimethyl-phthalate|Dimethylphthalate|Dimethyl benzene-1，2-dicarboxylate		MS1+MS2	0.67		Dimethyl phthalate|Spectral Match to Dimethyl phthalate from NIST14|Massbank:EQ367308 Dimethyl-phthalate|Dimethyl benzene-1，2-dicarboxylate|Massbank:EQ367306 Dimethyl-phthalate|Massbank:EQ367302 Dimethyl-phthalate|Massbank:EQ367307 Dimethyl-phthalate|Massbank:EQ367309 Dimethyl-phthalate|Massbank:EQ367305 Dimethyl-phthalate|Massbank:EQ367304 Dimethyl-phthalate|Massbank:EQ367303 Dimethyl-phthalate|…	Dimethylphthalic acid|Methyl phthalate|Methyl phthalic acid|Dimethyl phthalic acid|Dimethyl phthalate， conjugate diacid|Dimethylphthalate|Dimethyl-phthalate|Dimethyl phthalate|Dimethyl benzene-1，2-dicarboxylate|1，2-BENZENEDICARBOXYLIC ACID DIMETHYL ESTER	C10H10O4	194.058		0.0002	0.9802		M+H	HMDB0251388	C11233		Benzenoids	Benzene and substituted derivatives	Benzoic acids and derivatives											yes											GNPS
1206	M195T620	10.3336	195.101	0.0586		Butylparaben		MS1+MS2	0.5		Butylparaben|Massbank:UF423454 Butylparaben|4-Hydroxybenzoate-buthyl|Massbank:UF423453 Butylparaben|Massbank:UF415853 Butylparaben|Butyl paraben|4-Hydroxybenzoate-butyl|Massbank:UF423402 Butylparaben|Massbank:UF415801 Butylparaben|Massbank:UF423404 Butylparaben|Massbank:UF415854 Butylparaben|Massbank:UF415802 Butylparaben|Massbank:UF415852 Butylparaben|Massbank:UF423451 Butylparaben|Massbank:UF41…	4-(Butoxycarbonyl)phenol|4-Hydroxybenzoic acid butyl ester|4-Hydroxybenzoic acid， butyl ester|Aseptoform butyl|Benzoic acid， 4-hydroxy-， butyl ester|Benzoic acid， P-hydroxy-， butyl ester|Butoben|Butyl //p//-hydroxybenzoate|Butyl 4-hydroxybenzoate|Butyl butex|Butyl chemosept|Butyl P-hydroxybenzoate|Butyl par asept|Butyl paraben|Butyl parahydroxybenzoate|Butyl parahydroxybenzoate (JP15)|Butyl paras…	C11H14O3	194.094	94-26-8	0.001	5.0964		M+H	HMDB0032575		265281	Benzenoids	Benzene and substituted derivatives	Benzoic acids and derivatives		yes	yes								yes	yes										DICP	benzoic acid esters
1210	M195T730	12.1608	195.121	0.0279		Tetraethylene glycol		MS1+MS2	0.61		Tetraethylene glycol|Spectral Match to Tetraethylene glycol from NIST14	2，2'-[Oxybis(2，1-ethanediyloxy)]bisethanol|2，2'-[Oxybis(2，1-ethanediyloxy)]diethanol|2-(2-[2-(2-Hydroxyethoxy)ethoxy]ethoxy)ethanol|3，6，9-Trioxaundecan-1，11-diol|3，6，9-Trioxaundecane-1，11-diol|PEG-4|Glycofurol|Tetrahydrofurfuryl alcohol polyethylene glycol ether|Tetraglycol|Chromophore el	C8H18O5	194.115		0.0013	6.7839	40	M+H	HMDB0094708		288181	Organic oxygen compounds	Organooxygen compounds	Ethers															yes							HMDB
1212	M195T758	12.6386	195.122	0.0513		4-Hexylresorcinol		MS1+MS2	0.5		4-HEXYLRESORCINOL	4-HEXYL-1，3-DIHYDROXYBENZENE	C12H18O2	194.131	136-77-6	0.0163	83.4342		M+H	HMDB0032567		266060	Benzenoids	Phenols	Benzenediols		yes	yes																			MoNA
1227	M198T59	0.9794	198.096	0.1992		b-Glucose|D-Glucose|.beta.-D-Glucose|beta-D-(+)-Glucose|beta-D(+)Glucose|glucose|Beta-D-Glucose		MS1+MS2	0.44		D-Glucose|Spectral Match to .beta.-D-Glucose from NIST14|beta-D-(+)-Glucose|beta-D(+)Glucose|glucose|Beta-D-Glucose	Glucose|b-D-Glucose|β-D-glucose|b-D-Glucopyranose|b-Dextrose|b-Glucose|beta-D-Glucopyranose|beta-Dextrose|beta-Glucose|D Glucose|Glucose， (beta-D)-isomer|Dextrose|Glucose， (DL)-isomer|D-Glucose|D-Glucopyranose|D-Glucopyranoside|beta-D-Glucopyranoside|beta-D-Glucose|β-D-Glucopyranose|β-D-Glucopyranoside|β-Dextrose|β-Glucose|D-GLC|D-GLCP|GLC-OH|beta-Glc|(2R，3R，4S，5S，6R)-6-(hydroxymethyl)oxane-2，3，4…	C6H12O6	180.063	492-61-5	0.0011	5.4928		M+NH4	HMDB0000122	C00221	3755	Organic oxygen compounds	Organooxygen compounds	Carbohydrates and carbohydrate conjugates		yes	yes	yes						yes	yes	yes	yes	yes	yes	yes	yes			yes		GNPS	Natural Product|Monosaccharide
1230	M198T380	6.3262	198.127	0.0626		Dibenzylamine		MS1+MS2	0.77		Dibenzylamine|Spectral Match to Dibenzylamine from NIST14|Massbank:LU035903 Dibenzylamine|N-benzyl-1-phenylmethanamine|Massbank:LU035901 Dibenzylamine|Massbank:LU035906 Dibenzylamine|Massbank:LU035904 Dibenzylamine|Massbank:LU035955 Dibenzylamine|Massbank:LU035956 Dibenzylamine|Massbank:LU035951 Dibenzylamine|Massbank:LU035953 Dibenzylamine|Massbank:LU035952 Dibenzylamine|Massbank:LU035905 Dibenz…	Dibenzylamine|Iminodibenzyl|Dibenzylamine hydrochloride|Dibenzylamine acetate|N-benzyl-1-phenylmethanamine	C14H15N	197.12		0.0008	4.2876	20	M+H	HMDB0251169		309016	Benzenoids	Benzene and substituted derivatives	Phenylmethylamines											yes											HMDB
1246	M199T754	12.5708	199.168	0.0357		dodec-7-enoic acid		MS1+MS2	0.6		dodec-7-enoic acid	Dodec-7-enoate|	C12H22O2	198.162		0.0011	5.4223	40	M+H	HMDB0340651			Lipids and lipid-like molecules	Fatty Acyls	Fatty acids and conjugates																						HMDB
1251	M200T386	6.4333	200.037	0.0644		O-Phosphothreonine		MS1+MS2	0.39		O-Phosphothreonine	(2S，3R)-2-Amino-3-hydroxybutanoic acid 3-phosphate|L-Threonine O-3-phosphate|L-Threonine phosphate|O3-Phosphothreonine|Phosphothreonine|Threonine phosphate ester|Threoninium dihydrogen phosphate|O-Phospho-L-threonine|(2S，3R)-2-Amino-3-hydroxybutanoate 3-phosphate|(2S，3R)-2-Amino-3-hydroxybutanoic acid 3-phosphoric acid|L-Threonine O-3-phosphoric acid|L-Threonine phosphoric acid|Threonine phosphor…	C4H10NO6P	199.025	1114-81-4	0.0054	27.1266	40	M+H	HMDB0011185	C12147		Organic acids and derivatives	Carboxylic acids and derivatives	Amino acids， peptides， and analogues		yes									yes	yes										HMDB
1312	M202T351	5.8429	202.085	0.0256		O-Succinyl-Homoserine		MS1+MS2	0.55		O-SUCCINYL-HOMOSERINE		C8H13NO6	219.074	1492-23-5	0.0145	71.7518			HMDB0255868			Organic acids and derivatives	Carboxylic acids and derivatives	Amino acids， peptides， and analogues											yes											MoNA
1322	M203T189	3.1551	203.081	0.0684		3-Indolebutyric acid|Indole-3-butyric acid|indole_3_butyric_acid|indole-3-butyric acid|indole 3-butyric acid|1h-indole-3-butanoic acid|3-Indolebutyrate|b-Indolebutyric acid		MS1+MS2	0.36		3-Indolebutyric acid|Indole-3-butyric acid|indole_3_butyric_acid|indole-3-butyric acid CollisionEnergy:102040|indole-3-butyric acid CollisionEnergy:205060|indole 3-butyric acid|1h-indole-3-butanoic acid|Massbank:KO003207 3-Indolebutyrate|Indolebutyric acid|Massbank:KO003208 3-Indolebutyrate|Massbank:KO003209 3-Indolebutyrate|Massbank:KO003210 3-Indolebutyrate|Massbank:KO003211 3-Indolebutyrate|Ma…	1H-Indole-3-butanoic acid|3-Indolyl-gamma-butyric acid|4-(indol-3-yl)Butyric acid|4-indol-3-Ylbutyric acid|IBA|Indole-3-butanoic acid|Indolebutyric acid|Seradix|Indole-3-butyric acid|1H-Indole-3-butanoate|3-Indolyl-g-butyrate|3-Indolyl-g-butyric acid|3-Indolyl-gamma-butyrate|3-Indolyl-γ-butyrate|3-Indolyl-γ-butyric acid|4-(indol-3-yl)Butyrate|4-indol-3-Ylbutyrate|Indole-3-butanoate|Indolebutyrate…	C12H13NO2	203.095	133-32-4	0.0137	67.6019		M	HMDB0002096	C11284	6485	Organoheterocyclic compounds	Indoles and derivatives	Indoles		yes	yes	yes	yes					yes	yes											MoNA	生长素
1325	M203T60	0.9944	203.102	0.4831		Pro Ser		MS1+MS2	0.94				C8H14N2O4	202.095		0.0009	4.2192		M+H			23780																									Metlin
1339	M204T108	1.8036	204.122	0.351		Acetylcarnitine		MS1+MS2	0.79		Acetylcarnitine		C9H17NO4	203.116	3040-38-8	0.0009	4.2035		M+H	HMDB0240773|HMDB0000201			Lipids and lipid-like molecules	Fatty Acyls	Fatty acid esters		yes	yes							yes	yes	yes	yes	yes	yes		yes			yes		MoNA
1340	M204T198	3.2977	204.133	0.3604		Lys Gly		MS1+MS2	0.52				C8H17N3O3	203.127		0.0011	5.3465		M+H			23747																									Metlin
1347	M205T379	6.3117	205.096	0.0649		Dl-Tryptophan|(±)-Tryptophan|D-Tryptophan|L-Tryptophan|Tryptophan|Tryptophan (Not validated)|(S)-2-Amino-3-(3-indolyl)propionic acid|2-amino-3-(1H-indol-3-yl)propanoic acid|L-Tryptophane		MS1+MS2	0.56		(±)-Tryptophan|D-Tryptophan CollisionEnergy:102040|D-Tryptophan CollisionEnergy:205060|Massbank:BML01185 L-Tryptophan|Massbank:BML01191 L-Tryptophan|Massbank:BML01197 L-Tryptophan|Massbank:PB000415 Tryptophan|2-amino-3-(1H-indol-3-yl)propanoic acid|Massbank:PB000416 Tryptophan|Massbank:PB000417 Tryptophan|Massbank:PB000418 Tryptophan|Massbank:PR310884 Tryptophan|Massbank:PR309197 Tryptophan (Not …	2-Amino-3-(1H-indol-3-yl)propanoic acid|alpha-Amino-beta-(3-indolyl)-propionic acid|alpha-Amino-beta-3-indolepropionic acid|beta-3-Indolylalanine|HTRP|Triptofano|Trp|Tryptophane|W|2-Amino-3-(1H-indol-3-yl)propanoate|a-Amino-b-(3-indolyl)-propionate|a-Amino-b-(3-indolyl)-propionic acid|alpha-Amino-beta-(3-indolyl)-propionate|Α-amino-β-(3-indolyl)-propionate|Α-amino-β-(3-indolyl)-propionic acid|a-A…	C11H12N2O2	204.09	54-12-6|73-22-3	0.0014	6.717	40	M+H	HMDB0030396|HMDB0000929	C00806|C00078		Organoheterocyclic compounds	Indoles and derivatives	Indolyl carboxylic acids and derivatives		yes	yes	yes			yes			yes	yes	yes	yes	yes	yes	yes	yes			yes		HMDB	amino acids|Natural Product; amino acid|Natural Product; Amino acid|Tryptophan|Indole and derivatives
1354	M206T386	6.4355	206.082	0.0588		Indole-3-lactic acid|DL-Indole-3-lactic acid|indole_3_lactic_acid|Indolelactic acid|dl-3-Indolelactic acid|indole-3-lactate|Indolelactic acid		MS1+MS2	0.53		Indole-3-lactic acid|MLS000515793-01!|Spectral Match to DL-Indole-3-lactic acid from NIST14|indole_3_lactic_acid|Massbank:MT000129 Indolelactic acid|indolelactate|INDOLELACTIC ACID|HMDB:HMDB00671-924 Indolelactic acid|HMDB:HMDB00671-926 Indolelactic acid|HMDB:HMDB00671-925 Indolelactic acid|dl-3-Indolelactic acid - 40.0 eV|dl-3-Indolelactic acid - 30.0 eV|indole-3-lactate|Indolelactic acid; LC-tD…	Indolelactic acid|indolelactate	C11H11NO3	205.074	1821-52-9|832-97-3	0.0012	5.8559		M+H	HMDB0000671	C02043		Organoheterocyclic compounds	Indoles and derivatives	Indolyl carboxylic acids and derivatives		yes			yes					yes	yes	yes			yes							MoNA	Natural Product
1383	M208T254	4.238	208.132	0.1598		Benzoylcholine		MS1+MS2	0.52		Massbank:PB000310 Benzoylcholine|2-(benzoyloxy)ethyl-trimethylazanium|Massbank:PB000311 Benzoylcholine|Massbank:PB000312 Benzoylcholine|Massbank:PB000313 Benzoylcholine|ReSpect:PM008057 Benzoylcholine	Benzoylcholine|2-(benzoyloxy)ethyl-trimethylazanium	C12H18NO2+	208.134	2208-04-0	0.0015	6.9851		M+				Benzenoids	Benzene and substituted derivatives	Benzoic acids and derivatives																						GNPS
1391	M209T357	5.9544	209.091	0.0739		4-Aminobenzoyl-(beta)-alanine		MS1+MS2	0.5		4-Aminobenzoyl-(beta)-alanine	4-Aminobenzoyl-(b)-alanine|4-Aminobenzoyl-(β)-alanine|4-Aminobenzoyl-beta-alanine|4-Aminobenzoyl-alanine|N-(4-Aminobenzoyl)-b-alanine|N-(4-Aminobenzoyl)-β-alanine|	C10H12N2O3	208.085	7377-08-4	0.0007	3.3107	10	M+H	HMDB0060757			Organic acids and derivatives	Carboxylic acids and derivatives	Amino acids， peptides， and analogues		yes					yes	yes		yes	yes	yes								yes		HMDB
1396	M209T826	13.7649	209.153	0.0315		trideca-4，7，10-trienoic acid		MS1+MS2	0.67		trideca-4，7，10-trienoic acid	Trideca-4，7，10-trienoate|	C13H20O2	208.146		0.0011	5.4022	20	M+H	HMDB0340769			Lipids and lipid-like molecules	Fatty Acyls	Fatty acids and conjugates																						HMDB
1404	M210T273	4.5521	210.075	0.0478		4-[(S)-Amino(carboxy)methyl]-3-methylbenzoic acid		MS1+MS2	0.52		4-[(S)-Amino(carboxy)methyl]-3-methylbenzoic acid	4-[(S)-Amino(carboxy)methyl]-3-methylbenzoate	C10H11NO4	209.069		0.0012	5.7495	40	M+H	HMDB0254239		306871	Organic acids and derivatives	Carboxylic acids and derivatives	Amino acids， peptides， and analogues											yes											HMDB
1405	M210T290	4.8407	210.075	0.0579		Hydroxyphenylacetylglycine		MS1+MS2	0.43		Hydroxyphenylacetylglycine|HMDB:HMDB00735-1042 Hydroxyphenylacetylglycine|HMDB:HMDB00735-1043 Hydroxyphenylacetylglycine|HMDB:HMDB00735-1041 Hydroxyphenylacetylglycine	p-Hydroxyphenylacetylglycine|4-Hydroxyphenylacetylglycine|N-[(4-Hydroxyphenyl)acetyl]-glycine|N-[(p-Hydroxyphenyl)acetyl]-glycine|[[(4-Hydroxyphenyl)acetyl]amino]acetate|[[(4-Hydroxyphenyl)acetyl]amino]acetic acid|2-[2-(4-hydroxyphenyl)acetamido]acetic acid	C10H11NO4	209.069	28116-23-6	0.0009	4.3215	40	M+H	HMDB0000735	C05596		Organic acids and derivatives	Carboxylic acids and derivatives	Amino acids， peptides， and analogues		yes									yes	yes										HMDB
1414	M211T814	13.5688	211.168	0.0134		Methyl (2E，6Z)-dodecadienoate		MS1+MS2	0.52		Methyl (2E，6Z)-dodecadienoate	Methyl (2E，6Z)-dodecadienoic acid|Methyl (2E，6Z)-dodeca-2，6-dienoate|	C13H22O2	210.162	28369-22-4	0.001	4.6406	40	M+H	HMDB0031014			Lipids and lipid-like molecules	Fatty Acyls	Fatty acid esters		yes	yes	yes																		HMDB
1415	M211T833	13.8759	211.168	0.0827		(3E，5E)-trideca-3，5-dienoic acid		MS1+MS2	0.59		(3E，5E)-trideca-3，5-dienoic acid	(3E，5E)-Tridecadienoate|	C13H22O2	210.162		0.0008	3.6935	40	M+H	HMDB0340750			Lipids and lipid-like molecules	Fatty Acyls	Fatty acids and conjugates																						HMDB
1419	M212T56	0.9358	212.042	0.0316		Betalamic acid		MS1+MS2	0.33		Betalamic acid	Betalamate|1，2，3，4-tetrahydro-4-(Oxoethylidene)-2，6-pyridinedicarboxylic acid|Betalanic acid|(4Z)-4-(2-Oxoethylidene)-1，2，3，4-tetrahydropyridine-2，6-dicarboxylate|	C9H9NO5	211.048	18766-66-0	0.0131	61.6499	40	M+H	HMDB0029842	C08538		Organic acids and derivatives	Carboxylic acids and derivatives	Amino acids， peptides， and analogues		yes	yes	yes																yes		HMDB
1421	M212T388	6.4711	212.142	0.1611		Mescaline		MS1+MS2	0.33		Mescaline	1-Amino-2-(3，4，5-trimethoxyphenyl)ethane|3，4，5-Trimethoxybenzeneethanamine|3，4，5-Trimethoxyphenethylamine|3，4，5-Trimethoxyphenylethylamine|Mescalin|Mescalina|Meskalin|Mezcalina|TMPEA|Mezcalin|Peyote|Trimethoxyphenethylamine	C11H17NO3	211.121	54-04-6	0.0141	66.2603		M+H	HMDB0254474	C06546	3346|285299	Benzenoids	Benzene and substituted derivatives	Phenethylamines											yes											Metlin
1422	M212T454	7.5592	212.164	0.0504		Atraton		MS1+MS2	0.38		Atraton|Massbank:EA015701 Atraton|4-N-ethyl-6-methoxy-2-N-propan-2-yl-1，3，5-triazine-2，4-diamine|Massbank:EA015702 Atraton|Massbank:EA015703 Atraton|Massbank:EA015704 Atraton|Massbank:EA015705 Atraton|Massbank:EA015706 Atraton|Massbank:EA015707 Atraton|Massbank:EA015708 Atraton|Massbank:EA015709 Atraton|Massbank:EA015710 Atraton|Massbank:EA015711 Atraton|Massbank:EA015712 Atraton|Massbank:EA01571…	2-Methoxy-4-ethylamino-6-isopropylamino-S-triazine|2-Methoxy-4-isopropylamino-6-ethylamino-S-triazine|Atratone|N-Ethyl-6-methoxy-n'-(1-methylethyl)-1，3，5-triazine-2，4-diamine|NEMMTD CPD|Atraton|4-N-ethyl-6-methoxy-2-N-propan-2-yl-1，3，5-triazine-2，4-diamine	C9H17N5O	211.143		0.013	61.2256	35	M+H	HMDB0248713	C19098	299097	Organoheterocyclic compounds	Triazines	Aminotriazines											yes											HMDB
1428	M213T907	15.1206	213.112	0.0447		butabarbital		MS1+MS2	0.34		Butabarbital	5-Ethyl-5-(1-methylpropyl)-2，4，6(1H，3H，5H)-pyrimidinetrione|5-Ethyl-5-(1-methylpropyl)barbituric acid|5-Sec-butyl-5-ethyl-2，4，6(1H，3H，5H)-pyrimidinetrione|5-Sec-butyl-5-ethylbarbituric acid|5-Sec-butyl-5-ethylpyrimidine-2，4，6(1H，3H，5H)-trione|Butisol|Secbutabarbital|5-Ethyl-5-(1-methylpropyl)barbitate|5-Ethyl-5-(1-methylpropyl)barbitic acid|5-Sec-butyl-5-ethylbarbitate|5-Sec-butyl-5-ethylbarbitic…	C10H16N2O3	212.116	125-40-6	0.0118	55.3343		M+H	HMDB0014382	C07827	3940|274866	Organoheterocyclic compounds	Diazines	Pyrimidines and pyrimidine derivatives							yes				yes	yes										Metlin
1436	M214T907	15.1204	214.115	0.0224		DEET		MS1+MS2	0.53		Massbank:EA021301 DEET|N，N-Diethyl-m-toluamide|N，N-diethyl-3-methyl-benzamide|Massbank:EA021302 DEET|Massbank:EA021303 DEET|Massbank:EA021304 DEET|Massbank:EA021305 DEET|Massbank:EA021306 DEET|Massbank:EA021307 DEET|Massbank:EA021308 DEET|Massbank:EA021309 DEET|Massbank:EA021310 DEET|Massbank:EA021311 DEET|Massbank:EA021312 DEET|Massbank:EA021313 DEET|Massbank:EA021314 DEET|Massbank:UF417636 DEET…	DEET|N，N-Diethyl-m-toluamide|N，N-diethyl-3-methyl-benzamide|Diethyltoluamide|N，N-Diethyl-3-methylbenzamide	C12H17NO	191.131		0.0055	25.7533		M+Na	HMDB0250930	C10935	270880	Benzenoids	Benzene and substituted derivatives	Toluenes											yes											GNPS
1463	M215T271	4.5143	215.138	0.0926		Val Pro		MS1+MS2	0.54				C10H18N2O3	214.132		0.0009	4.3806		M+H			23715																									Metlin
1464	M215T252	4.2065	215.138	0.0612		Valylproline|Val-Pro		MS1+MS2	0.53		Valylproline|Spectral Match to Val-Pro from NIST14	L-Val-L-pro|V-P|VP|1-L-Valyl-L-proline|1-L-Valylproline|L-Valyl-L-proline|L-alpha-Valyl-L-proline|L-Α-valyl-L-proline|N-L-Valyl-L-proline|N-Valylproline|V-p Dipeptide|VP Dipeptide|Val-pro|Valine proline dipeptide|Valine-proline dipeptide|Valyl-proline|Valylproline	C10H18N2O3	214.132	20488-27-1	0.0009	4.3806	40	M+H	HMDB0029135			Organic acids and derivatives	Carboxylic acids and derivatives	Amino acids， peptides， and analogues		yes																				HMDB
1465	M215T179	2.9772	215.138	0.1353		Prolyl-Valine|Pro-Val		MS1+MS2	0.53		Prolyl-Valine|Spectral Match to Pro-Val from NIST14	L-Prolyl-L-valine|p-V Dipeptide|Pro-val|Proline valine dipeptide|Proline-valine dipeptide|Prolylvaline|PV Dipeptide|2-{[hydroxy(pyrrolidin-2-yl)methylidene]amino}-3-methylbutanoate	C10H18N2O3	214.132		0.0008	3.9158		M+H	HMDB0029030			Organic acids and derivatives	Carboxylic acids and derivatives	Amino acids， peptides， and analogues		yes																				GNPS
1488	M217T1083	18.0578	217.107	0.0708		5-hydroxydec-4-enedioic acid		MS1+MS2	0.58		5-hydroxydec-4-enedioic acid	5-Hydroxydec-4-enedioate|	C10H16O5	216.1		0.0003	1.2603	40	M+H	HMDB0340540																											HMDB
1495	M218T1082	18.0394	218.11	0.0548		Securinine		MS1+MS2	0.41		securinine		C13H15NO2	217.11	5610-40-2	0.0078	35.6642		M+H		C10614	43991|313693	Organoheterocyclic compounds	Indolizidines																							Metlin
1496	M218T64	1.0625	218.138	0.0507		Propionyl-L-carnitine|Propionylcarnitine		MS1+MS2	0.78		Propionylcarnitine	(3R)-3-(Propionyloxy)-4-(trimethylammonio)butanoate|(R)-3-Carboxy-N，N，N-trimethyl-2-(1-oxopropoxy)-1-propanaminium inner salt|O-Propanoyl-(R)-carnitine|O-Propanoyl-carnitine|O-Propanoylcarnitine|O-Propinoyl-L-carnitine|(3R)-3-(Propionyloxy)-4-(trimethylammonio)butanoic acid|(-)-Propionylcarnitine|C3-Carnitine|L-Carnitine propionyl ester|L-Propionylcarnitine|Levocarnitine propil|O-Propanoyl-L-carn…	C10H19NO4	217.131	17298-37-2|20064-19-1	0.0009	4.1629		M+H	HMDB0000824	C03017		Lipids and lipid-like molecules	Fatty Acyls	Fatty acid esters		yes	yes							yes	yes	yes	yes	yes	yes					yes		DICP	acylcarnitine
1501	M219T350	5.8414	219.112	0.0467		N-Acetyl-5-hydroxytryptamine		MS1+MS2	0.56		N-acetyl-5-hydroxytryptamine	N-acetylserotonin	C12H14N2O2	218.106	1210-83-9|7128-53-2	0.0008	3.7775		M+H	HMDB0001238	C00978	366	Organoheterocyclic compounds	Indoles and derivatives	Hydroxyindoles|Pyrroloindoles		yes	yes	yes			yes	yes		yes	yes	yes			yes					yes		DICP
1502	M219T68	1.1312	219.133	0.3499		1，7，7-trimethylbicyclo[2.2.1]hept-2-yl acetate		MS1+MS2	0.65		1，7，7-trimethylbicyclo[2.2.1]hept-2-yl acetate		C12H20O2	196.146	76-49-3|92618-89-8|125-12-2|20347-65-3	0.0025	11.545	60	M+Na	HMDB0303194			Lipids and lipid-like molecules	Prenol lipids	Monoterpenoids																						MsDial_Meta
1503	M219T159	2.6482	219.133	0.3999		Threonylvaline		MS1+MS2	0.57		Threonylvaline	L-THR-L-Val|Threonyl-valine|L-Threoninyl-L-valine|L-Threonyl-L-valine|N-L-Threoninyl-L-valine|N-L-Threonyl-L-valine|N-Threoninylvaline|N-Threonylvaline|T-V Dipeptide|TV Dipeptide|THR-Val|Threonine valine dipeptide|Threonine-valine dipeptide|Threoninyl-valine|Threoninylvaline|Threonylvaline|	C9H18N2O4	218.127	99032-17-4	0.0009	3.9111	20	M+H	HMDB0029074			Organic acids and derivatives	Carboxylic acids and derivatives	Amino acids， peptides， and analogues		yes													yes							HMDB
1504	M219T259	4.3136	219.133	0.1167		Ser Leu		MS1+MS2	0.91				C9H18N2O4	218.127		0.0008	3.4548		M+H			23798																									Metlin
1507	M219T784	13.061	219.173	0.0518		alpha-Sinensal		MS1+MS2	0.34		alpha-Sinensal	a-Sinensal|Α-sinensal|(2E，6E，9E)-2，6，10-Trimethyl-2，6，9，11-dodecatetraenal|(e，e，e)-2，6，10-Trimethyldodeca-2，6，9，11-tetraen-1-al|2，6，10-Trimethyl-(2E，6E，9E)-2，6，9，11-dodecatetraenal|2，6，10-Trimethyl-(e，e，e)-2，6，9，11-dodecatetraenal|2，6，10-Trimethyl-2，6，9，11-dodecatetraenal|alpha-Sinensal|	C15H22O	218.167	17909-77-2	0.0011	4.8606	20	M+H	HMDB0038215	C09729		Lipids and lipid-like molecules	Prenol lipids	Sesquiterpenoids		yes	yes	yes																		HMDB
1521	M220T233	3.8769	220.118	0.5523		D-Pantothenic acid hemicalcium salt		MS1+MS2	0.47		Massbank:PT210060 D-Pantothenic acid hemicalcium salt|3-[[(2R)-2，4-dihydroxy-3，3-dimethylbutanoyl]amino]propanoic acid|D-Pantothenic Acid|(R)-Pantothenate|(R)-(+)-N-(2，4-Dihydroxy-3，3-dimethyl-1-oxobutyl)-beta-alanine|Massbank:PS100607 D-Pantothenic acid hemicalcium salt|Vitamin B5|Massbank:PS100602 D-Pantothenic acid hemicalcium salt|Massbank:PS100601 D-Pantothenic acid hemicalcium salt|Massbank…	D-Pantothenic acid hemicalcium salt|3-[[(2R)-2，4-dihydroxy-3，3-dimethylbutanoyl]amino]propanoic acid|D-Pantothenic Acid|(R)-Pantothenate|(R)-(+)-N-(2，4-Dihydroxy-3，3-dimethyl-1-oxobutyl)-beta-alanine|Vitamin B5|3-[[(2R)-2，4-dihydroxy-3，3-dimethylbutanoyl]amino]prop	C9H17NO5	219.111	79-83-4	0.0002	0.7843		M+H	HMDB0250782|HMDB0000210	C00864		Organic acids and derivatives|Organic oxygen compounds	Carboxylic acids and derivatives|Organooxygen compounds	Amino acids， peptides， and analogues|Alcohols and polyols			yes				yes			yes	yes	yes	yes	yes	yes		yes			yes		GNPS	Vitamin
1523	M220T262	4.3631	220.118	0.0233		D-Pantothenic acid		MS1+MS2	0.59		D-PANTOTHENIC ACID|Massbank:PR100295 D-Pantothenic Acid|Vitamin B5|(R)-Pantothenate|(R)-(+)-N-(2，4-Dihydroxy-3，3-dimethyl-1-oxobutyl)-beta-alanine|D-(+)-Pantothenic acid|Massbank:PR100400 D-Pantothenic acid|Massbank:PR100858 D-Pantothenic acid|Massbank:PR100728 D-Pantothenic Acid|Massbank:PS063701 D-Pantothenic Acid|Sodium pantothenate|Massbank:PS063702 D-Pantothenic Acid|Massbank:PS063703 D-Pant…	D-Pantothenic Acid|Vitamin B5|(R)-Pantothenate|(R)-(+)-N-(2，4-Dihydroxy-3，3-dimethyl-1-oxobutyl)-beta-alanine|D-(+)-Pantothenic acid|Sodium pantothenate	C9H17NO5	219.111	137-08-6|79-83-4	0.0003	1.4872		M+H	HMDB0000210|HMDB0250782	C00864		Organic oxygen compounds|Organic acids and derivatives	Organooxygen compounds|Carboxylic acids and derivatives	Alcohols and polyols|Amino acids， peptides， and analogues			yes				yes			yes	yes	yes	yes	yes	yes		yes			yes		DICP	organic acids|Amino acids
1524	M220T158	2.6322	220.136	0.4929		1-benzylpiperidine-4-carboxylic acid		MS1+MS2	0.62		1-Benzylpiperidine-4-carboxylic acid	1-Benzylpiperidine-4-carboxylate	C13H17NO2	219.126		0.003	13.4972	10	M+H	HMDB0243839		494747	Organoheterocyclic compounds	Piperidines	Benzylpiperidines											yes											HMDB
1533	M221T69	1.1538	221.091	0.3226		5-Hydroxy-L-tryptophan		MS1+MS2	0.37		5-Hydroxy-L-tryptophan|Spectral Match to 5-Hydroxy-L-tryptophan from NIST14|ReSpect:PM000961 5-Hydroxy-L-tryptophan|HMDB:HMDB00472-688 5-Hydroxy-L-tryptophan|HMDB:HMDB00472-686 5-Hydroxy-L-tryptophan|HMDB:HMDB00472-687 5-Hydroxy-L-tryptophan	(+-)-5-Hydroxytryptophan|(S)-5-Hydroxytryptophan|5-Hydroxy-L-Tryptophan|5-Hydroxy-tryptophan|5-Hydroxytryptophan|5-Hydroxytryptophan L form|5-Hydroxytryptophan L-form|Cincofarm|Hydroxytryptophan|L-5-Hydroxytryptophan|Levothym|Levotinine|Oxitriptan|Oxyfan|Oxytryptophan|Pretonine|Quietim|Serotonyl|Telesol|Triptene|Tript-OH|Hydroxy-5 L-tryptophane|5-HTP|5 Hydroxytryptophan|5-Hydroxy- tryptophan|Tryp…	C11H12N2O3	220.085	4350-09-8|56-69-9|114-03-4|895096	0.0008	3.5833	40	M+H	HMDB0000472	C00643	364	Organoheterocyclic compounds	Indoles and derivatives	Tryptamines and derivatives		yes	yes	yes						yes	yes	yes		yes	yes					yes		HMDB	Natural Product|Tryptophan
1541	M222T62	1.0331	222.096	0.0656		N-Acetylmannosamine		MS1+MS2	0.42		N-Acetylmannosamine|HMDB:HMDB01129-1429 N-Acetylmannosamine|HMDB:HMDB01129-1427 N-Acetylmannosamine|HMDB:HMDB01129-1428 N-Acetylmannosamine	2-Acetamido-2-deoxy-D-mannopyranose|2-Acetamido-2-deoxy-D-mannose|ManNAc|N-Acetyl-D-mannosamine|beta-ManNAc|N-Acetyl-beta-mannosamine|b-ManNAc|Β-mannac|N-Acetyl-b-mannosamine|N-Acetyl-β-mannosamine|N-Acetylmannosamine， (D)-isomer|N-Acetylmannosamine， (L)-isomer|N-[(2R，3S，4R，5S，6R)-2，4，5-trihydroxy-6-(hydroxymethyl)oxan-3-yl]acetamide	C8H15NO6	221.09	3615-17-6|7772-94-3	0.0008	3.7695		M+H	HMDB0001129	C00645	3357|6024	Organic oxygen compounds	Organooxygen compounds	Carbohydrates and carbohydrate conjugates		yes			yes					yes		yes			yes					yes		GNPS
1549	M223T828	13.7917	223.063	0.0973		Cyclotrisiloxane， hexamethyl-		MS1+MS2	0.63		Spectral Match to Cyclotrisiloxane， hexamethyl- from NIST14		C6H18O3Si3	222.056	541-05-9	0.0011	4.8149		M+H				Organometallic compounds	Organometalloid compounds	Organosilicon compounds																						GNPS
1550	M223T776	12.9398	223.063	0.063		L-Cystathionine		MS1+MS2	0.37		L-Cystathionine|Spectral Match to L-Cystathionine from NIST14|ReSpect:PM000962 L-Cystathionine|HMDB:HMDB00099-156 L-Cystathionine|HMDB:HMDB00099-158 L-Cystathionine|HMDB:HMDB00099-157 L-Cystathionine	Cystathionine|(R)-S-(2-amino-2-carboxyethyl)-L-Homocysteine|L-(+)-Cystathionine|S-(beta-Amino-beta-carboxyethyl)homocysteine|S-(b-Amino-b-carboxyethyl)homocysteine|S-(Β-amino-β-carboxyethyl)homocysteine|S-[(2R)-2-Amino-2-carboxyethyl]-L-homocysteine|[R-(R*，s*)]-2-amino-4-[(2-amino-2-carboxyethyl)thio]-butanoate|[R-(R*，s*)]-2-amino-4-[(2-amino-2-carboxyethyl)thio]-butanoic acid|(2S)-2-amino-4-{[(2…	C7H14N2O4S	222.067	56-88-2	0.0119	53.4734		M+H	HMDB0000099|HMDB0303077	C02291|C00542	39	Organic acids and derivatives	Carboxylic acids and derivatives	Amino acids， peptides， and analogues		yes	yes	yes			yes	yes		yes	yes	yes		yes	yes					yes		HMDB	Cystathionine
1552	M223T641	10.6808	223.063	0.0145		Cystathione|L-Cystathionine|cystathionine|S-(2-Amino-2-carboxyethyl)homocysteine|S-(beta-Amino-beta-carboxyethyl)homocysteine|L(+)-Cystathionine|DL-Cystathionine		MS1+MS2	0.32		Cystathione|L-CYSTATHIONINE|Massbank: cystathionine|2-azaniumyl-4-(2-azaniumyl-2-carboxylatoethyl)sulfanylbutanoate|Massbank:PT201870 S-(2-Amino-2-carboxyethyl)homocysteine|DL，DL-allo-Cystathionine|Cystathionine|2-amino-4-(2-amino-3-hydroxy-3-oxopropyl)sulfanylbutanoic acid|Massbank:PS018705 S-(2-Amino-2-carboxyethyl)homocysteine|Massbank:PS066504 S-(beta-Amino-beta-carboxyethyl)homocysteine|L(+)…	Cystathione|DL-Cystathionine|cystathionine|2-azaniumyl-4-(2-azaniumyl-2-carboxylatoethyl)sulfanylbutanoate|S-(2-Amino-2-carboxyethyl)homocysteine|DL，DL-allo-Cystathionine|2-amino-4-(2-amino-3-hydroxy-3-oxopropyl)sulfanylbutanoic acid|S-(beta-Amino-beta-carboxyethyl)homocysteine|L(+)-Cystathionine|(R)-S-(2-Amino-2-carboxyethyl)-L-homocysteine	C7H14N2O4S	222.067	56-88-2	0.0119	53.4734		M+H	HMDB0303077|HMDB0000099	C00542|C02291		Organic acids and derivatives	Carboxylic acids and derivatives	Amino acids， peptides， and analogues		yes	yes	yes			yes	yes		yes	yes	yes		yes	yes					yes		GNPS	Natural Product|Cystathionine
1560	M223T570	9.4989	223.095	0.0472		Diethyl phthalate		MS1+MS2	0.45		Spectral Match to Diethyl phthalate from NIST14|Massbank:LU101453 Diethyl phthalate|diethyl benzene-1，2-dicarboxylate|Massbank:LU101452 Diethyl phthalate|Massbank:LU101402 Diethyl phthalate|Massbank:LU101456 Diethyl phthalate|Massbank:LU101403 Diethyl phthalate|Massbank:LU101451 Diethyl phthalate|Massbank:LU101455 Diethyl phthalate|Massbank:LU101454 Diethyl phthalate|Massbank:LU101406 Diethyl pht…	Diethyl phthalate|diethyl benzene-1，2-dicarboxylate|PHTHALIC ACID DIETHYL ESTER|benzene-1，2-dicarboxylic acid diethyl ester	C12H14O4	222.089		0.0011	4.9706		M+H	HMDB0094660	C14175	269920	Benzenoids	Benzene and substituted derivatives	Benzoic acids and derivatives												yes			yes							GNPS
1561	M223T271	4.5223	223.107	0.0771		Phenylalanyl-Glycine		MS1+MS2	0.79		Phenylalanyl-Glycine	2-[(2-Amino-1-hydroxy-3-phenylpropylidene)amino]acetate|F-g Dipeptide|FG Dipeptide|L-Phenylalanyl-L-glycine|Phe-gly|Phenylalanine glycine dipeptide|Phenylalanine-glycine dipeptide|Phenylalanylglycine|L-Phenylalanylglycine|	C11H14N2O3	222.1		0.0007	3.3271	10	M+H	HMDB0304788			Organic acids and derivatives	Carboxylic acids and derivatives	Amino acids， peptides， and analogues																						HMDB
1562	M223T289	4.8242	223.107	0.0331		Gly Phe		MS1+MS2	0.79				C11H14N2O3	222.1		0.0005	2.4307		M+H			23966																									Metlin
1563	M223T780	12.9944	223.205	0.0822		Farnesol		MS1+MS2	0.43		Farnesol|Spectral Match to Farnesol from NIST14|Farnesol; LC-ESI-QTOF; MS2; CE	(2-trans，6-trans)-3，7，11-Trimethyldodeca-2，6，10-trien-1-ol|(2E，6E)-3，7，11-Trimethyl-2，6，10-dodecatrien-1-ol|(2E，6E)-Farnesol|(e)-Farnesol|(e，e)-Farnesol|2-trans，6-trans-Farnesol|all-trans-Farnesol|trans，trans-alpha-Farnesol|trans，trans-Farnesol|trans-Farnesol|Ditrans，polycis-polyprenol|trans，trans-a-Farnesol|trans，trans-Α-farnesol|2-cis，6-trans-Farnesol|3，7，11-Trimethyl-2，6，10-dodecatrien-1-ol|Fa…	C15H26O	222.198	4602-84-0|16106-95-9	0.001	4.3254		M+H	HMDB0004305	C06081	294919|7048	Lipids and lipid-like molecules	Prenol lipids	Sesquiterpenoids		yes	yes	yes						yes	yes											MsDial_Meta
1575	M224T681	11.3578	224.127	0.0769		Cerulenin		MS1+MS2	0.4		Cerulenin|Massbank:PR100440 Cerulenin|Helicocerin|(2R，3S，E，E)-2，3-Epoxy-4-oxo-7，10-dodecadienamide|ReSpect:PS113001 cerulenin|ReSpect:PS113002 cerulenin|ReSpect:PS113003 cerulenin|ReSpect:PS113004 cerulenin|ReSpect:PT111300 cerulenin|(2R，3S)-3-[(4E，7E)-nona-4，7-dienoyl]oxirane-2-carboxamide|Cerulenin; LC-ESI-QTOF; MS2; CE	(2R，3S)-3-(Nona-4，7-dienoyl)oxirane-2-carboximidate|Cerulenin|Helicocerin|(2R，3S，E，E)-2，3-Epoxy-4-oxo-7，10-dodecadienamide|(2R，3S)-3-[(4E，7E)-nona-4，7-dienoyl]oxirane-2-carboxamide	C12H17NO3	223.121	17397-89-6	0.001	4.6554		M+H	HMDB0015168	C12058	44856|301956	Organoheterocyclic compounds	Epoxides	Oxirane carboxylic acids and derivatives							yes				yes	yes								yes		Metlin	Cerulenin
1583	M225T640	10.6587	225.06	0.052		Sinapic acid		MS1+MS2	0.3		Sinapic acid|Massbank:PR100093 Sinapic acid|SA|Sin|Sinapate|Sinapinic acid|3，5-dimethoxy-4-hydroxycinnamic acid|4-Hydroxy-3，5-dimethoxy-cinnamic acid|Massbank:PR101042 Sinapic acid|Massbank:KO001823 Sinapic acid|3-(4-hydroxy-3，5-dimethoxy-phenyl)prop-2-enoic acid|Massbank:KO001824 Sinapic acid|Massbank:KO001825 Sinapic acid|Massbank:KO001826 Sinapic acid|Massbank:KO001822 Sinapic acid|Massbank:RP…	3，5-Dimethoxy-4-hydroxycinnamic acid， 4-Hydroxy-3，5-dimethoxy-cinnamic acid， Sinapinic acid|(e)-3-(4-Hydroxy-3，5-dimethoxyphenyl)-2-propenoic acid|SINAPINATE|Sinapinic acid|3，5-Dimethoxy-4-hydroxycinnamic acid|(e)-3-(4-Hydroxy-3，5-dimethoxyphenyl)-2-propenoate|3，5-Dimethoxy-4-hydroxycinnamate|Sinapate|(2E)-3-(4-Hydroxy-3，5-dimethoxyphenyl)-2-propenoic acid|(2E)-3-(4-Hydroxy-3，5-dimethoxyphenyl)ac…	C11H12O5	224.069	530-59-6|7362-37-0	0.0157	69.6413	120	M+H	HMDB0032616	C00482	45738	Phenylpropanoids and polyketides	Cinnamic acids and derivatives	Hydroxycinnamic acids and derivatives		yes	yes	yes							yes	yes			yes					yes		MsDial_Meta	Natural Product|Carboxylic acids|Sinapic acid|Hydroxycinnamic acids|Sinapinic acid and derivatives|Cinnamic acid and derivatives
1584	M225T776	12.9393	225.061	0.0312		1-Hydroxyanthraquinone		MS1+MS2	0.37		1-Hydroxyanthraquinone|MassbankEU:UA002501 1-Hydroxyanthraquinone|1-hydroxyanthracene-9，10-dione|MassbankEU:UA002502 1-Hydroxyanthraquinone|MassbankEU:UA002503 1-Hydroxyanthraquinone|MassbankEU:UA002505 1-Hydroxyanthraquinone|MassbankEU:SM828451 1-Hydroxyanthraquinone	1-Hydroxy-9，10-anthraquinone|1-Hydroxyanthra-9，10-quinone|1-Hydroxyanthrachinon|alpha-Hydroxyanthraquinone|Hydroxyanthraquinone|a-Hydroxyanthraquinone|Α-hydroxyanthraquinone|1-Hydroxyanthraquinone|1-hydroxyanthracene-9，10-dione	C14H8O3	224.047	129-43-1	0.0063	27.7964		M+H	HMDB0243898	C02980	266110	Benzenoids	Anthracenes	Anthraquinones											yes											MsDial_Meta	Phenols and Derivatives
1596	M226T564	9.4026	226.122	0.0231		6-Benzyladenine|6-Benzylaminopurine|N-benzyl-7H-purin-6-amine1214-39-7|N-(Phenylmethyl)-9H-purin-6-amine|N-Benzyladenine		MS1+MS2	0.79		6-Benzylaminopurine|6-Benzyladenine|MLS001074298-01!N-benzyl-7H-purin-6-amine1214-39-7|N-(Phenylmethyl)-9H-purin-6-amine CollisionEnergy:102040|N-(Phenylmethyl)-9H-purin-6-amine CollisionEnergy:205060|Massbank:KO002458 6-Benzylaminopurine|N-Benzyladenine|N6-Benzyladenine|Massbank:KO002459 6-Benzylaminopurine|Massbank:KO002460 6-Benzylaminopurine|Massbank:KO002461 6-Benzylaminopurine|Massbank:KO00…	6-(Benzylamino)purine|6-[(Phenylmethyl)amino]-9H-purine|6-BAP|BAP|Benzyladenine|Cytokinin b|N-BENZYL-9H-purin-6-amine|N(6)-(Benzylamino)purine|N6-Benzyladenine|N-Benzyladenine|6-Benzylaminopurine|6-(N-Benzylamino)purine|6-Benzyl adenine|6-Benzyladenine|Aminopurine， 6-benzyl|Benzyl(purin-6-yl)amine|Benzylaminopurine|N(6)-Benzylaminopurine|N-(Phenylmethyl)-1H-purin-6-amine|N-(Phenylmethyl)-9H-purin…	C12H11N5	225.101	1214-39-7	0.0132	58.175		M+H	HMDB0039238	C11263		Organoheterocyclic compounds	Imidazopyrimidines	Purines and purine derivatives			yes	yes																yes		GNPS	Imidazopyrimidines
1598	M226T825	13.7522	226.179	0.1424		cis-Vitamin K1|Vitamin K1|vitamin K1		MS1+MS2	0.71		cis-Vitamin K1|VITAMIN K1 CollisionEnergy:102040|VITAMIN K1 CollisionEnergy:205060|vitamin K1		C31H46O2	450.35		0.0027	11.9374		M+2H]	HMDB0250298			Lipids and lipid-like molecules	Prenol lipids	Quinone and hydroquinone lipids											yes											GNPS
1599	M226T485	8.0833	226.18	0.0257		11-Dodecenyl acetate		MS1+MS2	0.53		11-DODECENYL ACETATE	ACETIC ACID 11-DODECENYL ESTER	C14H26O2	226.193	35153-10-7	0.0129	56.946		M			46259	Lipids and lipid-like molecules	Fatty Acyls	Fatty alcohol esters																						MoNA
1606	M227T286	4.7741	227.079	0.1567		Genipin		MS1+MS2	0.3		Genipin|Spectral Match to Genipin from NIST14|Massbank:BML01738 Genipin|Massbank:BML01731 Genipin|MoNA:2902566 Genipin|MoNA:2901917 Genipin	Methyl 1-hydroxy-7-(hydroxymethyl)-1H，4ah，5H，7ah-cyclopenta[c]pyran-4-carboxylic acid	C11H14O5	226.084	6902-77-8|6902-77-81202641-87-9	0.0119	52.5083		M+H	HMDB0035830	C09780	45285	Lipids and lipid-like molecules	Prenol lipids	Monoterpenoids		yes	yes	yes																yes		Metlin
1616	M227T630	10.4967	227.199	0.8388		cis-δ2-11-methyl-Dodecenoic Acid		MS1+MS2	0.51				C14H26O2	226.193	677354-23-3	0.0012	5.194		M+H			44999																									Metlin
1617	M227T731	12.1882	227.2	0.0836		9E-tetradecenoic acid		MS1+MS2	0.51		9E-tetradecenoic acid	(e)-Tetradec-9-enoic acid|9E-Tetradecenoic acid|C14:1N-5|Myristelaidic acid|trans-9-Tetradecenoic acid|(e)-Tetradec-9-enoate|9E-Tetradecenoate|Myristelaidate|trans-9-Tetradecenoate|(9E)-Tetradecenoate	C14H26O2	226.193		0.0008	3.4334	40	M+H	HMDB0062248		34915	Lipids and lipid-like molecules	Fatty Acyls	Fatty acids and conjugates		yes	yes																			HMDB
1647	M229T254	4.2366	229.118	0.0509		Glycinamide， glycyl-L-prolyl-		MS1+MS2	0.62		Glycinamide， glycyl-L-prolyl-		C9H16N4O3	228.122		0.0118	51.6781	40	M+H	HMDB0253016			Organic acids and derivatives	Carboxylic acids and derivatives	Amino acids， peptides， and analogues											yes											HMDB
1648	M229T66	1.0963	229.118	0.1879		Proline-hydroxyproline		MS1+MS2	0.82		Proline-hydroxyproline		C10H16N2O4	228.111	18684-24-7	0	0.0305		M+H	HMDB0006695			Organic acids and derivatives	Carboxylic acids and derivatives	Amino acids， peptides， and analogues		yes								yes		yes		yes		yes						MoNA
1650	M229T377	6.2761	229.153	0.027		Pro Ile		MS1+MS2	0.73				C11H20N2O3	228.147		0.0013	5.6403		M+H			23879																									Metlin
1662	M230T59	0.9859	230.113	0.0436		Pro Asn		MS1+MS2	0.75				C9H15N3O4	229.106		0.0009	3.7197		M+H			23994																									Metlin
1676	M230T378	6.2972	230.157	0.1005		(E)-6-Methyl-1-(2-methyl-1-oxo-2-butenyl)-1，2，3，4-tetrahydroquinoline		MS1+MS2	0.55		(E)-6-Methyl-1-(2-methyl-1-oxo-2-butenyl)-1，2，3，4-tetrahydroquinoline		C15H19NO	229.147		0.003	13.19	10	M+H	HMDB0250200			Organoheterocyclic compounds	Quinolines and derivatives	Hydroquinolines											yes											HMDB
1678	M230T454	7.5592	230.174	0.0508		N-Decanoylglycine|Gly-C10:0		MS1+MS2	0.59		N-Decanoylglycine|Gly-C10:0	Acylglycine c:10|Caprylglycine|Decanoylglycine	C12H23NO3	229.168		0.0007	3.0133	40	M+H	HMDB0013267			Organic acids and derivatives	Carboxylic acids and derivatives	Amino acids， peptides， and analogues		yes																				HMDB
1689	M231T68	1.1311	231.097	0.0612		Pro Asp		MS1+MS2	0.67				C9H14N2O5	230.09		0.0008	3.3386		M+H			23776																									Metlin
1693	M231T256	4.2673	231.17	0.4549		Leu Val		MS1+MS2	0.61				C11H22N2O3	230.163		0.0007	3.2122		M+H			23890																									Metlin
1694	M231T308	5.127	231.17	0.0216		Val Leu		MS1+MS2	0.77				C11H22N2O3	230.163		0.0006	2.7796		M+H			23950																									Metlin
1695	M231T276	4.6	231.17	0.0748		Ile Val		MS1+MS2	0.85				C11H22N2O3	230.163		0.0005	2.347		M+H			23788																									Metlin
1696	M231T293	4.8861	231.17	0.0539		Val Ile		MS1+MS2	0.69				C11H22N2O3	230.163		0.0005	2.347		M+H			23923																									Metlin
1713	M232T273	4.5463	232.154	0.3138		Butyrylcarnitine|C4Butyryl-L-carnitine|Butyryl-carnitine		MS1+MS2	0.92		Butyrylcarnitine|Butyrylcarnitine - 20.00 eV|Butyrylcarnitine - 30.00 eV|Butyrylcarnitine - 40.00 eV|Butyrylcarnitine - 50.00 eV|Butyrylcarnitine - 60.00 eV|Butyrylcarnitine - 70.00 eV|Spectral Match to Butyrylcarnitine from NIST14|C4Butyryl-L-carnitine|Butyryl-carnitine; AIF; CE0; CorrDec|Butyryl-carnitine; AIF; CE10; CorrDec|Butyryl-carnitine; AIF; CE30; CorrDec|Butyryl-carnitine; AIF; CE0; MS2…	(3R)-3-(Butyryloxy)-4-(trimethylammonio)butanoate|Butyryl-L-carnitine|L-Carnitine butyryl ester|N-Butyryl-L-(-)-carnitin|O-Butanoyl-(R)-carnitine|(3R)-3-(Butyryloxy)-4-(trimethylammonio)butanoic acid|Butylcarnitine|O-Butanoyl-carnitine|O-Butanoylcarnitine|Butyrylcarnitine	C11H21NO4	231.147	25576-40-3	0.0007	2.835		M+H	HMDB0002013	C02862	6436	Lipids and lipid-like molecules	Fatty Acyls	Fatty acid esters		yes	yes							yes	yes	yes	yes	yes	yes							GNPS
1721	M233T65	1.0831	233.148	0.0854		Isoleucyl-Threonine|Ile-Thr		MS1+MS2	0.55		Isoleucyl-Threonine|Spectral Match to Ile-Thr from NIST14	I-T dipeptide|Ile-THR|Isoleucine threonine dipeptide|Isoleucine-threonine dipeptide|Isoleucylthreonine|IT dipeptide|L-Isoleucyl-L-threonine|2-[(2-Amino-1-hydroxy-3-methylpentylidene)amino]-3-hydroxybutanoate	C10H20N2O4	232.142		0.0021	9.0377		M+H	HMDB0028917			Organic acids and derivatives	Carboxylic acids and derivatives	Amino acids， peptides， and analogues		yes													yes							GNPS
1724	M233T225	3.7524	233.149	0.1799		Thr Leu		MS1+MS2	0.91				C10H20N2O4	232.142		0.0007	3.0329		M+H			24000																									Metlin
1725	M233T260	4.3347	233.149	0.1643		Thr-Leu		MS1+MS2	0.75		Thr-Leu|Spectral Match to Thr-Leu from NIST14	2-[(2-Amino-1，3-dihydroxybutylidene)amino]-4-methylpentanoate|L-Threoninyl-L-leucine|T-L Dipeptide|THR-Leu|Threonine leucine dipeptide|Threonine-leucine dipeptide|Threoninylleucine|TL Dipeptide	C10H20N2O4	232.142	50299-12-2	0.0005	2.1751		M+H	HMDB0029065|HMDB0259044		492050	Organic acids and derivatives	Carboxylic acids and derivatives	Amino acids， peptides， and analogues		yes									yes				yes							DICP
1741	M234T620	10.336	234.16	0.0472		2-(1-Phenylethyl)-6-Isopropyl-1，3-Dioxane		MS1+MS2	0.51		2-(1-PHENYLETHYL)-6-ISOPROPYL-1，3-DIOXANE		C15H22O2	234.162		0.0016	6.7473		M				Organoheterocyclic compounds	Dioxanes	1，3-dioxanes																						MoNA
1747	M235T54	0.9021	235.092	0.2419		Glutamylserine		MS1+MS2	0.82		Glutamylserine	alpha-Glu-ser|alpha-Glutamylserine|E-S|ES|L-Glu-L-ser|a-Glu-ser|Α-glu-ser|a-Glutamylserine|Α-glutamylserine|e-S Dipeptide|ES dipeptide|Glu-ser|Glutamate serine dipeptide|Glutamate-serine dipeptide|L-Glutamyl-L-serine|Α-L-glu-L-ser|Α-L-glutamyl-L-serine|L-Α-glutamyl-L-serine|N-Α-glutamylserine|N-Α-L-glutamyl-L-serine|N-L-Α-glutamylserine|N-L-Α-glutamyl-L-serine|alpha-L-Glu-L-ser|alpha-L-Glutamyl-L…	C8H14N2O6	234.085	5875-38-7	0.0007	2.9187	40	M+H	HMDB0028828			Organic acids and derivatives	Carboxylic acids and derivatives	Amino acids， peptides， and analogues		yes																				HMDB
1748	M235T673	11.2226	235.169	0.0202		5-(3，4，4-Trimethylpentyl)Pyridine-2-Carboxylic Acid		MS1+MS2	0.53		5-(3，4，4-TRIMETHYLPENTYL)PYRIDINE-2-CARBOXYLIC ACID		C14H21NO2	235.157		0.0114	48.3529		M				Organoheterocyclic compounds	Pyridines and derivatives	Pyridinecarboxylic acids and derivatives																						MoNA
1760	M237T292	4.8739	237.122	0.0465		Phe Ala		MS1+MS2	0.71				C12H16N2O3	236.116		0.001	4.1851		M+H			23689																									Metlin
1761	M237T262	4.3603	237.123	0.0471		Phenylalanyl-Alanine		MS1+MS2	0.52		Phenylalanyl-Alanine	F-a Dipeptide|FA dipeptide|L-Phenylalanyl-L-alanine|Phe-ala|Phenylalanine alanine dipeptide|Phenylalanine-alanine dipeptide|Phenylalanylalanine|2-[(2-Amino-1-hydroxy-3-phenylpropylidene)amino]propanoate|	C12H16N2O3	236.116		0.0006	2.4982	20	M+H	HMDB0304787			Organic acids and derivatives	Carboxylic acids and derivatives	Amino acids， peptides， and analogues																						HMDB
1764	M237T728	12.1331	237.184	0.031		(4S)-Dihydrocurcumenone		MS1+MS2	0.53		(4S)-Dihydrocurcumenone	4S-Dihydrocurcumenone|	C15H24O2	236.178		0.0005	2.2346	40	M+H	HMDB0033083			Lipids and lipid-like molecules	Prenol lipids	Sesquiterpenoids		yes	yes																	yes		HMDB
1765	M237T803	13.3782	237.22	0.1219		1-Dodecylimidazole		MS1+MS2	0.51		1-Dodecylimidazole		C15H28N2	236.225		0.0123	52.0567	40	M+H	HMDB0243870			Organoheterocyclic compounds	Azoles	Imidazoles											yes											HMDB
1783	M239T210	3.5008	239.102	0.3059		Gly-Tyr		MS1+MS2	0.75		Spectral Match to Gly-Tyr from NIST14|Gly-Tyr		C11H14N2O4	238.095	658-79-7	0.0007	2.7475		M+H	HMDB0028853			Organic acids and derivatives	Carboxylic acids and derivatives	Amino acids， peptides， and analogues		yes											yes		yes							DICP
1787	M239T792	13.2059	239.148	0.0305		Pentaethylene glycol		MS1+MS2	0.62		Pentaethylene glycol|Massbank:LU086204 Pentaethylene glycol|2-[2-[2-[2-(2-hydroxyethoxy)ethoxy]ethoxy]ethoxy]ethanol|Massbank:LU086201 Pentaethylene glycol|Massbank:LU086206 Pentaethylene glycol|Massbank:LU086202 Pentaethylene glycol|Massbank:LU086205 Pentaethylene glycol|Massbank:LU086203 Pentaethylene glycol	HO[CH2CH2O]5H|Pentaethylene glycol|2-[2-[2-[2-(2-hydroxyethoxy)ethoxy]ethoxy]ethoxy]ethanol	C10H22O6	238.142		0.0008	3.5059	40	M+H	HMDB0256256		290300	Organic oxygen compounds	Organooxygen compounds	Ethers											yes											HMDB
1803	M240T680	11.325	240.098	0.0241		Isofraxidin|7-hydroxy-6，8-dimethoxychromen-2-one|Fraxidin		MS1+MS2	0.32		Isofraxidin|NCGC00385522-01!7-hydroxy-6，8-dimethoxychromen-2-one|Spectral Match to Isofraxidin from NIST14|Massbank:PR310496 Isofraxidin|Massbank:PR303565 Isofraxidin|Massbank:PR307434 Isofraxidin|Massbank:PR307436 Isofraxidin|Massbank:PR307432 Isofraxidin|Massbank:PR307438 Isofraxidin|Massbank:PR303576 Isofraxidin|Massbank:PR307433 Isofraxidin|Massbank:PR307443 Isofraxidin|Massbank:PR303570 Isof…	7-Hydroxy-6，8-dimethoxy-2H-1-benzopyran-2-one|6，8-Dimethoxy-7-hydroxycoumarin|Iso-fraxidin|6，8-Dimethoxy-7-hydroxy-coumarin|7-Hydroxy-6，8-dimethoxycoumarin|Isofraxidin|7-Hydroxy-6，8-dimethoxy-coumarin|6，8-Dimethoxy-umbelliferone|Phytodolor|2H-1-Benzopyran-2-one， 7-hydroxy-6，8-dimethoxy-	C11H10O5	222.053	486-21-5	0.0118	49.049		M+NH4	HMDB0253642	C17480		Phenylpropanoids and polyketides	Coumarins and derivatives	Hydroxycoumarins											yes											GNPS	Natural Product; Coumarin|Natural Product; coumarin|Fraxidin|7-hydroxycoumarins|Coumarin and derivatives
1807	M240T792	13.201	240.152	0.0306		(5E，7E)-3-Acetamido-5，7-undecadienoic acid		MS1+MS2	0.5				C13H21NO3	239.152		0.0078	32.6608		M+H			985305																									Metlin
1821	M241T364	6.0684	241.03	0.0412		Dl-Cystine		MS1+MS2	0.65				C6H12N2O4S2	240.024	923-32-0	0.0006	2.692		M+H				Organic acids and derivatives	Carboxylic acids and derivatives	Amino acids， peptides， and analogues		yes																				DICP	amino acid
1827	M241T476	7.9291	241.19	0.0422		4-hydroxytetradeca-7，10-dienoic acid		MS1+MS2	0.6		4-hydroxytetradeca-7，10-dienoic acid	4-Hydroxytetradeca-7，10-dienoate|	C14H24O3	240.173		0.0105	43.3491	40	M+H	HMDB0340808																											HMDB
1843	M242T789	13.144	242.247	0.0505		1-Hexadecanol		MS1+MS2	0.34		1-Hexadecanol|HMDB:HMDB03424-2306 1-Hexadecanol|HMDB:HMDB03424-2305 1-Hexadecanol|HMDB:HMDB03424-2304 1-Hexadecanol	1-Cetanol|1-Hexadecyl alcohol|16-Hexadecanol|Cetanol|Cetyl alcohol|Cetylalkohol|Hexadecanol|N-1-Hexadecanol|N-Hexadecyl alcohol|Palmityl alcohol|1-Hexadecyl alc|1-Hexanedecanol|1-Hydroxyhexadecane|Adol|Adol 52|Adol 52 NF|Adol 52nf|Adol 54|Alcohol C-16|Aldol 54|Alfol 16|Atalco C|C16 Alcohol|Cachalot C-50|Cachalot C-50 NF|Cachalot C-51|Cachalot C-52|Ceraphyl ica|Cetaffine|Cetal|Cetalol ca|Cetostear…	C16H34O	242.261	36653-82-4	0.014	57.6507		M	HMDB0003424	C00823	291452|6927	Lipids and lipid-like molecules	Fatty Acyls	Fatty alcohols		yes	yes	yes						yes					yes							MoNA	Natural Product
1848	M242T623	10.3899	242.283	0.0529		Dioctylamine|dimethyl(tetradecyl)amine		MS1+MS2	0.7		Dioctylamine|Massbank:KW104804 dioctylamine|Massbank:KW103104 dimethyl(tetradecyl)amine|Massbank:KW103102 dimethyl(tetradecyl)amine|Massbank:KW104803 dioctylamine|Massbank:KW104802 dioctylamine|Massbank:KW103103 dimethyl(tetradecyl)amine|dimethyl(tetradecyl)amine	Di-N-octylamine|N-N-Octyl-N-octylamine	C16H35N	241.277		0.0009	3.5088	40	M+H	HMDB0251428			Organic nitrogen compounds	Organonitrogen compounds	Amines											yes											HMDB
1849	M242T509	8.4858	242.284	0.0511		Tetrabutylammonium		MS1+MS2	0.59		Spectral Match to Tetrabutylammonium from NIST14		C16H36N+	242.285		0.0013	5.2631		M+				Organic nitrogen compounds	Organonitrogen compounds	Quaternary ammonium salts																						GNPS
1851	M242T652	10.8732	242.284	0.0719		1-Hexadecylamine|Hexadecylamine		MS1+MS2	0.73		Hexadecylamine	1-Hexadecaneamine hydrofluoride|AmF 242|SK And F 2208|SK And F-2208|Amine fluoride 242|Cetylamine|Cetylaminohydrofluoride|Hetaflur|Hexadecylamine acetate|Hexadecylamine hydrobromide|Hexadecylamine hydrochloride|Hexadecylamine hydrofluoride|Palmitylamine|Hexadecylamine	C16H35N	241.277	143-27-1|68037-95-6	0.0007	2.6833		M+H	HMDB0243891		4110	Organic nitrogen compounds	Organonitrogen compounds	Amines											yes											Metlin
1858	M243T403	6.7215	243.087	0.0378		7，8-dimethylalloxazine (lumichrome)		MS1+MS2	0.68		7，8-dimethylalloxazine (lumichrome)		C12H10N4O2	242.08		0.0008	3.1905		M+H	HMDB0254199	C01727		Organoheterocyclic compounds	Pteridines and derivatives	Alloxazines and isoalloxazines											yes											MoNA
1865	M243T505	8.4211	243.206	0.0425		(12E)-10-hydroxytetradec-12-enoic acid		MS1+MS2	0.65		(12E)-10-hydroxytetradec-12-enoic acid	(12E)-10-Hydroxytetradec-12-enoate|	C14H26O3	242.188		0.01	41.1393	40	M+H	HMDB0340785																											HMDB
1878	M244T296	4.934	244.129	0.0526		Gly Pro Ala		MS1+MS2	0.57				C10H17N3O4	243.122		0.0002	0.8439		M+H			16082																									Metlin
1883	M244T832	13.8711	244.19	0.0449		N-Undecanoylglycine		MS1+MS2	0.62		N-Undecanoylglycine	2-Undecanamidoacetic acid|Acylglycine c:11|Undecanamidoacetic acid|2-Undecanamidoacetate|Undecanamidoacetate|Undecanoylglycine	C13H25NO3	243.183		0.0007	3.0454	40	M+H	HMDB0013286		331610	Organic acids and derivatives	Carboxylic acids and derivatives	Amino acids， peptides， and analogues		yes																				HMDB
1896	M245T65	1.0853	245.113	0.106		Pro Glu		MS1+MS2	0.56				C10H16N2O5	244.106		0.0003	1.3121		M+H			23678																									Metlin
1897	M245T682	11.3628	245.174	0.0756		Thermopsine		MS1+MS2	0.36		Thermopsine		C15H20N2O	244.158	486-90-8|486-89-5	0.0091	37.2663	60	M+H	HMDB0242345	C10789	44389	Alkaloids and derivatives	Lupin alkaloids	Anagyrine-type alkaloids											yes											MsDial_Meta
1899	M245T344	5.7334	245.185	0.0474		Ile Leu		MS1+MS2	0.66				C12H24N2O3	244.179		0.0005	2.0092		M+H			24014																									Metlin
1900	M245T321	5.357	245.185	0.0503		Leucylleucine		MS1+MS2	0.67		Leucylleucine|Massbank:PR311052 Leucylleucine|Leucylleucine; PlaSMA ID-1025	H-L-Leu-L-leu-OH|H-Leu-leu-OH|L-Leu-L-leu|LL|LL Dipeptide|L-L Dipeptide|L-Leucyl-L-leucine|Leu-leu|Leucine leucine dipeptide|Leucine-leucine dipeptide|Leucylleucine monohydrochloride， (L-leu-L-leu)-isomer|Leucylleucine， (L-leu-D-leu)-isomer|Leucylleucine， (D-leu-D-leu)-isomer|Leucylleucine， (L-leu-L-leu)-isomer|L-Leucinyl-L-leucine|Leucinyl-leucine|Leucyl-leucine|N-L-Leucinyl-L-leucine|N-L-Leucyl…	C12H24N2O3	244.179	3303-31-9	0.0005	2.0092	30	M+H	HMDB0028933|HMDB0254039	C11332		Organic acids and derivatives	Carboxylic acids and derivatives	Amino acids， peptides， and analogues		yes									yes		yes		yes							HMDB	Dipeptides
1910	M246T68	1.1312	246.144	0.435		Valylglutamine		MS1+MS2	0.63		Valylglutamine	L-Val-L-GLN|Valyl-glutamine|VQ|L-Valyl-L-glutamine|N2-L-Valyl-L-glutamine|N2-Valylglutamine|V-Q Dipeptide|VQ Dipeptide|Val-GLN|Valine glutamine dipeptide|Valine-glutamine dipeptide|Valylglutamine|	C10H19N3O4	245.138	42854-54-6	0.0011	4.2905	40	M+H	HMDB0029125			Organic acids and derivatives	Carboxylic acids and derivatives	Amino acids， peptides， and analogues		yes													yes							HMDB
1911	M246T124	2.0649	246.144	0.1844		Gln Val		MS1+MS2	0.83				C10H19N3O4	245.138		0.0009	3.478		M+H			23765																									Metlin
1912	M246T151	2.5244	246.144	0.2588		Val Gln		MS1+MS2	0.57				C10H19N3O4	245.138		0.0008	3.0717		M+H			23738																									Metlin
1913	M246T253	4.2215	246.144	0.0689		Asn Leu		MS1+MS2	0.66				C10H19N3O4	245.138		0.0008	3.0717		M+H			23810																									Metlin
1917	M246T324	5.4074	246.169	0.0883		Valerylcarnitine|Valeryl-carnitine; AIF; CE0; CorrDec|Valeryl-carnitine; AIF; CE10; CorrDec|Valeryl-carnitine; AIF; CE30; CorrDec|Valeryl-carnitine; AIF; CE0; MS2Dec|Valeryl-carnitine; AIF; CE10; MS2Dec|Valeryl-carnitine; AIF; CE30; MS2Dec		MS1+MS2	0.95		Valerylcarnitine|Valeryl-carnitine; AIF; CE0; CorrDec|Valeryl-carnitine; AIF; CE10; CorrDec|Valeryl-carnitine; AIF; CE30; CorrDec|Valeryl-carnitine; AIF; CE0; MS2Dec|Valeryl-carnitine; AIF; CE10; MS2Dec|Valeryl-carnitine; AIF; CE30; MS2Dec	Pentanoyl-L-carnitine|C5-Carnitine|O-Valeroyl-L-carnitine|Pentanoylcarnitine|Valeryl L-carnitine|Valeryl-L-carnitine|Valerylcarnitine	C12H23NO4	245.163	40225-14-7	0.0007	2.8769		M+H	HMDB0013128			Lipids and lipid-like molecules	Fatty Acyls	Fatty acid esters		yes	yes								yes	yes		yes	yes							MoNA
1918	M246T55	0.9115	246.18	0.0823		Lys Val		MS1+MS2	0.55				C11H23N3O3	245.174		0.0007	3.0124		M+H			23853																									Metlin
1929	M247T209	3.4869	247.128	0.4613		Val Glu		MS1+MS2	0.54				C10H18N2O5	246.122		0.0009	3.5272		M+H			23976																									Metlin
1933	M247T1077	17.9473	247.167	0.1347		NCGC00385962-01_C16H24O3_		MS1+MS2	0.69		NCGC00385962-01_C16H24O3_		C16H24O3	264.173		0.0032	13.1273		M-H2O+H				Phenylpropanoids and polyketides	Macrolides and analogues																							GNPS
1942	M248T112	1.8708	248.031	0.6573		Pyridoxal-5'-phosphate monohydrate		MS1+MS2	0.48		ReSpect:PS062001 Pyridoxal-5'-phosphate monohydrate|PLP|Pyridoxal-5P|Codecarboxylase|Pyridoxal 5-phosphate|3-Hydroxy-2-methyl-5-((phosphonooxy)methyl)-4-pyridinecarboxaldehyde|Pyromijin|Hairoxal|Pidopidon|ReSpect:PS062002 Pyridoxal-5'-phosphate monohydrate|ReSpect:PS062003 Pyridoxal-5'-phosphate monohydrate|ReSpect:PS062010 Pyridoxal-5'-phosphate monohydrate|ReSpect:PT106200 Pyridoxal-5'-phosphat…	Pyridoxal-5'-phosphate monohydrate|PLP|Pyridoxal-5P|Codecarboxylase|Pyridoxal 5-phosphate|3-Hydroxy-2-methyl-5-((phosphonooxy)methyl)-4-pyridinecarboxaldehyde|Pyromijin|Hairoxal|Pidopidon|(4-formyl-5-	C8H10NO6P	247.025	54-47-7	0.0009	3.5224		M+H	HMDB0001491	C00018		Organoheterocyclic compounds	Pyridines and derivatives	Pyridine carboxaldehydes		yes	yes	yes						yes	yes	yes		yes						yes		GNPS	Vitamin
1943	M248T135	2.2575	248.031	0.1775		Pyridoxal Phosphate		MS1+MS2	0.32				C8H10NO6P	247.025	54-47-7	0.0009	3.5224		M+H	HMDB0001491	C00018	235|320715	Organoheterocyclic compounds	Pyridines and derivatives	Pyridine carboxaldehydes		yes	yes	yes						yes	yes	yes		yes						yes		Metlin
1955	M249T63	1.0475	249.107	0.0635		Thr Glu		MS1+MS2	0.56				C9H16N2O6	248.101		0.0008	3.3569		M+H			23995																									Metlin
1957	M249T261	4.3502	249.126	0.1077		Val Met		MS1+MS2	0.53				C10H20N2O3S1	248.119		0.0007	2.6633		M+H			23761																									Metlin
1965	M250T607	10.1234	250.118	0.0876		2，4，6-Tris(allyloxy)-1，3，5-triazine		MS1+MS2	0.64		Massbank:LU040701 2，4，6-Tris(allyloxy)-1，3，5-triazine|Triallyl cyanurate|2，4，6-tris(prop-2-enoxy)-1，3，5-triazine|Massbank:LU040702 2，4，6-Tris(allyloxy)-1，3，5-triazine|Massbank:LU040703 2，4，6-Tris(allyloxy)-1，3，5-triazine|Massbank:LU040706 2，4，6-Tris(allyloxy)-1，3，5-triazine|Massbank:LU040705 2，4，6-Tris(allyloxy)-1，3，5-triazine|Massbank:LU040704 2，4，6-Tris(allyloxy)-1，3，5-triazine|2，4，6-Tris(allyl…	2，4，6-Tris(allyloxy)-1，3，5-triazine|Triallyl cyanurate|2，4，6-tris(prop-2-enoxy)-1，3，5-triazine	C12H15N3O3	249.111	101-37-1	0.001	4.1634	75	M+H			299687	Organoheterocyclic compounds	Triazines	1，3，5-triazines																						MsDial_Meta
1980	M251T772	12.8732	251.046	0.0312		Diphenyl sulfate		MS1+MS2	0.72		Diphenyl sulfate	Diphenyl sulfuric acid|Diphenyl sulphate|Diphenyl sulphuric acid	C12H10O4S	250.03		0.0091	36.3287	40	M+H	HMDB0251451		712311	Organic acids and derivatives	Organic sulfuric acids and derivatives	Arylsulfates											yes											HMDB
1981	M251T395	6.5843	251.102	0.0248		Citrinin		MS1+MS2	0.35		Citrinin|Massbank:AC000430 Citrinin|Antimycin|(3R，4S)-6-hydroxy-3，4，5-trimethyl-8-oxo-3，4-dihydroisochromene-7-carboxylic acid|Massbank:AC000427 Citrinin|Massbank:AC000428 Citrinin|Massbank:AC000426 Citrinin|Massbank:AC000432 Citrinin|Massbank:AC000429 Citrinin|Massbank:AC000425 Citrinin|Massbank:AC000431 Citrinin|Massbank:AC000433 Citrinin|Massbank:AC000434 Citrinin|Massbank:NA001837 Citrinin|Ma…	(3R，4S)-4，6-Dihydro-8-hydroxy-3，4，5-trimethyl-6-oxo-3H-2-benzopyran-7-carboxylic acid|(3R-trans)-4，6-Dihydro-8-hydroxy-3，4，5-trimethyl-6-oxo-3H-2-benzopyran-7-carboxylic acid|(3R，4S)-4，6-Dihydro-8-hydroxy-3，4，5-trimethyl-6-oxo-3H-2-benzopyran-7-carboxylate|(3R-trans)-4，6-Dihydro-8-hydroxy-3，4，5-trimethyl-6-oxo-3H-2-benzopyran-7-carboxylate|(3R，4S)-8-Hydroxy-3，4，5-trimethyl-6-oxo-4，6-dihydro-3H-is…	C13H14O5	250.084	518-75-2	0.0108	42.9166		M+H	HMDB0041857	C16765	44031|265404	Organoheterocyclic compounds	Benzopyrans				yes																			GNPS	Natural Product; Benzopyran|Natural Product; Fungal metabolite
1985	M251T45	0.7475	251.159	0.0397		Ngaione (-)		MS1+MS2	0.34				C15H22O3	250.157		0.0048	19.0897		M+H		C09689	53360																									Metlin
2010	M253T283	4.71	253.118	0.0612		Ser Phe		MS1+MS2	0.57				C12H16N2O4	252.111		0.0008	3.1882		M+H			23895																									Metlin
2011	M253T263	4.3906	253.119	0.0309		Phe Ser		MS1+MS2	0.65				C12H16N2O4	252.111		0.0003	1.1576		M+H			23673																									Metlin
2012	M253T57	0.9458	253.128	0.2666		Histidylproline|His-Pro		MS1+MS2	0.77		Histidylproline|Spectral Match to His-Pro from NIST14	H-P|Histidinyl-proline|HP|L-His-L-pro|H-p Dipeptide|HP Dipeptide|His-pro|Histidine proline dipeptide|Histidine-proline dipeptide|Histidinylproline|Histidyl-proline|L-Histidinyl-L-proline|L-Histidyl-L-proline|N-Histidinylproline|N-Histidylproline|N-L-Histidinyl-L-proline|N-L-Histidyl-L-proline|Histidylproline	C11H16N4O3	252.122	20930-58-9	0.0013	5.2952	40	M+H	HMDB0028893			Organic acids and derivatives	Carboxylic acids and derivatives	Amino acids， peptides， and analogues		yes													yes							HMDB
2036	M255T582	9.701	254.993	0.086		(4S，5Z，6S)-4-(2-methoxy-2-oxoethyl)-5-[2-[(E)-3-phenylprop-2-enoyl]oxyethylidene]-6-[(2S，3R，4S，5S，6R)-3，4，5-trihydroxy-6-(hydroxymethyl)oxan-2-yl]oxy-4H-pyran-3-carboxylic acid		MS1+MS2	0.36		(4S，5Z，6S)-4-(2-methoxy-2-oxoethyl)-5-[2-[(E)-3-phenylprop-2-enoyl]oxyethylidene]-6-[(2S，3R，4S，5S，6R)-3，4，5-trihydroxy-6-(hydroxymethyl)oxan-2-yl]oxy-4H-pyran-3-carboxylic acid		C12H8O4	216.042	298-81-7	0.0121	47.2904		M+K	HMDB0014693	C01864		Phenylpropanoids and polyketides	Coumarins and derivatives	Furanocoumarins			yes	yes			yes				yes	yes								yes		MsDial_Meta
2037	M255T55	0.9211	255.101	0.1259		L-Phosphoarginine		MS1+MS2	0.32		L-Phosphoarginine	alpha-Amino-delta-phosphonoguanidinovaleric acid|Arginine phosphate|L-Arginine phosphate|L-Arginine-NG-phosphoric acid|N(5)-[Imino(phosphonoamino)methyl]-L-ornithine|N(Omega)-phospho-L-arginine|N(Omega)-phosphono-L-arginine|N-Phospho-L-arginine|N5-(Imino(phosphonoamino)methyl)L-ornithine|N5-[Imino(phosphonoamino)methyl]L-ornithine|Omega-N-phospho-L-arginine|Omega-N-phosphoarginine|Phospho-L-argin…	C6H15N4O5P	254.078	1189-11-3	0.0152	59.56	40	M+H	HMDB0029438	C05945		Organic acids and derivatives	Carboxylic acids and derivatives	Amino acids， peptides， and analogues		yes	yes																	yes		HMDB
2042	M255T506	8.4374	255.206	0.0389		(6-methyl-6-azabicyclo[4.4.0]dec-2-yl)methyl 3-aminopropanoate， iodide		MS1+MS2	0.75		"(6-methyl-6-azabicyclo[4.4.0]dec-2-yl)methyl 3-aminopropanoate， iodide CollisionEnergy:205060"		C14H27N2O2+	255.207		0.001	3.7346		M				Alkaloids and derivatives	Lupin alkaloids	Lupinine-type alkaloids																						GNPS
2043	M255T737	12.2844	255.21	0.0623		Dihydrotestosterone		MS1+MS2	0.32		Dihydrotestosterone|Massbank:FFF00207 Dihydrotestosterone|Massbank:FFF00208 Dihydrotestosterone|Massbank:FFF00209 Dihydrotestosterone|Massbank:FFF00210 Dihydrotestosterone|Massbank:FFF00211 Dihydrotestosterone|Massbank:FFF00212 Dihydrotestosterone|Massbank:FFF00213 Dihydrotestosterone|Massbank:FFF00214 Dihydrotestosterone|Massbank:FFF00215 Dihydrotestosterone|Massbank:FFF00216 Dihydrotestosterone…	17beta-Hydroxyandrostan-3-one|4，5alpha-Dihydrotestosterone|5alpha-DHT|5alpha-Dihydrotestosterone|Androstanolona|Androstanolone|Androstanolonum|DHT|Dihydrotestosteron|Stanolone|17beta-Hydroxy-5alpha-androstan-3-one|Andractim|17b-Hydroxyandrostan-3-one|17Β-hydroxyandrostan-3-one|4，5a-Dihydrotestosterone|4，5Α-dihydrotestosterone|5a-DHT|5Α-DHT|5a-Dihydrotestosterone|5Α-dihydrotestosterone|17b-Hydroxy…	C19H30O2	290.225	521-18-6	0.0019	7.3673		M-2H2O+H	HMDB0002961	C03917	2789	Lipids and lipid-like molecules	Steroids and steroid derivatives	Androstane steroids		yes	yes				yes	yes		yes	yes	yes		yes						yes		GNPS	Natural Product; Steroid hormone
2045	M255T802	13.3679	255.231	0.087		Palmitelaidic acid|(E)-Hexadec-9-enoic acid|9-Trans-Palmitelaidic acid		MS1+MS2	0.69		Palmitelaidic acid|Spectral Match to Palmitelaidic acid from NIST14|Massbank:LU090054 (E)-Hexadec-9-enoic acid|9-Hexadecenoic acid|Massbank:LU090052 (E)-Hexadec-9-enoic acid|Massbank:LU090055 (E)-Hexadec-9-enoic acid|Massbank:LU090056 (E)-Hexadec-9-enoic acid|Massbank:LU090051 (E)-Hexadec-9-enoic acid|Massbank:LU090053 (E)-Hexadec-9-enoic acid|9-Trans-Palmitelaidic acid - 20eV|9-Trans-Palmitelaid…	(9E)-Hexadecenoic acid|(e)-9-Hexadecenoicacid|9-trans-Hexadecenoic acid|t-16:1D9|t-9-Hexadecenoic acid|trans-9-Hexadecenoic acid|trans-Delta(9)-Hexadecenoic acid|trans-Palmitoleic acid|(9E)-Hexadecenoate|9-trans-Hexadecenoate|t-9-Hexadecenoate|trans-9-Hexadecenoate|trans-delta(9)-Hexadecenoate|trans-Δ(9)-hexadecenoate|trans-Δ(9)-hexadecenoic acid|trans-Palmitoleate|Palmitelaidate|Palmitoleic acid…	C16H30O2	254.225	10030-73-6	0.0009	3.4486	40	M+H	HMDB0012328			Lipids and lipid-like molecules	Fatty Acyls	Fatty acids and conjugates		yes	yes								yes		yes		yes							HMDB
2052	M256T828	13.795	256.262	0.0449		Hexadecanamide|Palmitic amide|Palmitamide		MS1+MS2	0.66		Palmitic amide|Spectral Match to Palmitamide from NIST14	Amide 16|Cetyl amide|Palmitamide|Amide HPL|Hexadecanamide|N-Hexadecanamide|Palmitamide (acd/name 4.0)|Palmitic acid amide|Palmityl amide|Palmitic amide	C16H33NO	255.256	629-54-9	0.001	3.9595		M+H	HMDB0012273			Lipids and lipid-like molecules	Fatty Acyls	Fatty amides		yes	yes	yes											yes							DICP	lipid
2054	M256T776	12.9411	256.263	0.0396		1-heptadecanol		MS1+MS2	0.66		1-heptadecanol		C17H36O	256.277		0.0137	53.5223		M				Lipids and lipid-like molecules	Fatty Acyls	Fatty alcohols																						MoNA
2056	M256T800	13.3391	256.264	0.047		Palmitamide		MS1+MS2	0.59		Spectral Match to Palmitamide from NIST14		C16H33NO	255.256	629-54-9	0.0002	0.7232		M+H	HMDB0012273		310260	Lipids and lipid-like molecules	Fatty Acyls	Fatty amides		yes	yes	yes											yes							GNPS
2057	M256T579	9.6542	256.3	0.0642		N-Methyldioctylamine		MS1+MS2	0.73			Di(octyl)methylamine|Methyldioctylamine|N-Methyldioctylamine|1-Octanamine	C17H37N	255.293	4455-26-9	0.0002	0.7796		M+H			103466|305805																									Metlin
2067	M257T463	7.7127	257.222	0.2015		Ipomeatetrahydrofuran		MS1+MS2	0.5		Ipomeatetrahydrofuran	4-Methyl-1-[tetrahydro-5-(3-hydroxy-1-methylpropyl)-2-methyl-2-furanyl]-2-pentanone， 9ci|	C15H28O3	256.204	92448-62-9	0.0105	40.6468	40	M+H	HMDB0040904			Lipids and lipid-like molecules	Prenol lipids	Sesquiterpenoids		yes	yes	yes																		HMDB
2069	M257T849	14.1558	257.247	0.0442		Butyl dodecanoate|Butyl Laurate		MS1+MS2	0.51		Butyl dodecanoate|BUTYL LAURATE	Butyl dodecanoic acid|Butyl dodecylate|Butyl laurate|BYTYL laurate|Dodecanoic acid， butyl ester|FEMA 2206|Lauric acid butyl ester|Lauric acid N-butyl ester|Lauric acid， butyl ester|Lauric acid， butyl ester (8ci)|N-Butyl laurate|N-Butyl N-dodecanoate|BUTYL DODECANOATE	C16H32O2	256.24	106-18-3	0.001	4.005	40	M+H	HMDB0032065			Lipids and lipid-like molecules	Fatty Acyls	Fatty acid esters		yes	yes	yes																		HMDB
2070	M257T821	13.6904	257.247	0.0996		Myristic Acid ethyl ester|Ethyl tetradecanoate|Ethyl myristate		MS1+MS2	0.57		Ethyl tetradecanoate|Spectral Match to Myristic acid ethyl ester from NIST14|Ethyl myristate	Ethyl N-tetradecanoate|Myristic acid ethyl ester|Ethyl N-tetradecanoic acid|Myristate ethyl ester|Ethyl tetradecanoic acid|Ethyl ester OF tetradecanoic acid|Ethyl ester tetradecanoic acid|Ethyl myristate|Ethyl tetradecanoate (ethyl myristate)|FEMA 2445|Myristic acid， ethyl ester|Myristic acid， ethyl ester (8ci)|Tetradecanoic acid， ethyl ester	C16H32O2	256.24	124-06-1	0.0007	2.8388		M+H	HMDB0034153		45004	Lipids and lipid-like molecules	Fatty Acyls	Fatty acid esters		yes	yes	yes																		Metlin
2078	M258T287	4.7841	258.008	0.1426		Arecoline hydrobromide		MS1+MS2	0.63		Arecoline hydrobromide		C8H14BrNO2	235.021		0.0023	8.8788	80	M+Na	HMDB0302632		386156	Alkaloids and derivatives																								MsDial_Meta
2082	M258T55	0.9083	258.11	0.0414		Glycerophosphocholine|Sn-Glycero-3-Phosphocholine|L-alpha-Glycerylphosphorylcholine|Glycerophosphocholine		MS1+MS2	0.7		Glycerophosphocholine|SN-GLYCERO-3-PHOSPHOCHOLINE|ReSpect:PM018116 sn-Glycero-3-phosphocholine|L-alpha-Glycerylphosphorylcholine - 40.0 eV|L-alpha-Glycerylphosphorylcholine - 30.0 eV|Glycerophosphocholine; LC-tDDA; CE10|Glycerophosphocholine; LC-tDDA; CE20	(2R)-2，3-Dihydroxypropyl 2-(trimethylammonio)ethyl phosphate|Alfoscerate de choline|Alfoscerato de colina|alpha-Glycerophosphorylcholine|Choline alphoscerate|Choline glycerophosphate|Cholini alfosceras|Cholini glycerophosphas|Glicerofosfato de colina|Glycerol phosphorylcholine|Glycerol-3-phosphatidylcholine|Glycerol-3-phosphocholine|Glycerophosphate de choline|Glycerophosphorylcholine|GPCho|L-alp…	C8H20NO6P	257.103	28319-77-9	0.0005	2.0301		M+H	HMDB0000086	C00670	370	Lipids and lipid-like molecules	Glycerophospholipids	Glycerophosphocholines		yes	yes							yes	yes	yes	yes	yes	yes		yes			yes		Metlin
2097	M258T625	10.4099	258.278	0.0525		N，N-Dimethyltetradecylamine-N-oxide|Myristamine Oxide		MS1+MS2	0.55		Massbank:AU285203 N，N-Dimethyltetradecylamine-N-oxide|Myristamine oxide|N，N-dimethyltetradecan-1-amine oxide|Massbank:AU285206 N，N-Dimethyltetradecylamine-N-oxide|Massbank:AU285205 N，N-Dimethyltetradecylamine-N-oxide|Massbank:AU285202 N，N-Dimethyltetradecylamine-N-oxide|Massbank:AU285201 N，N-Dimethyltetradecylamine-N-oxide|Massbank:AU285204 N，N-Dimethyltetradecylamine-N-oxide|N，N-Dimethyltetradec…	N，N-Dimethyltetradecylamine-N-oxide|Myristamine oxide|N，N-dimethyltetradecan-1-amine oxide	C16H35NO	257.272		0.0008	2.9609		M+H				Organic nitrogen compounds	Organonitrogen compounds	Aminoxides																						MoNA
2108	M259T132	2.1931	259.091	0.3214		Pyroglutamic acid|Pyroglutamate|5-Oxo-L-Proline|PyroglutamicAcid|L-Pyroglutamic acid|L-5-Oxoproline|L-5-Oxoproline(2)|oxoproline|pyro-Glutamic acid|5-Oxo-D-Proline|Pidolate		MS1+MS2	0.57		Pyroglutamic acid|PYROGLUTAMATE|5-OXO-L-PROLINE|PyroglutamicAcid|L-Pyroglutamic acid CollisionEnergy:102040|Massbank:KO003647 L-5-Oxoproline|5-Pyrrolidone-2-carboxylic acid|5-Oxoproline|Massbank:KO003648 L-5-Oxoproline|Massbank:KO003649 L-5-Oxoproline|Massbank:KO003650 L-5-Oxoproline|Massbank:KO003651 L-5-Oxoproline|Massbank:KO003818 L-5-Oxoproline(2)|L-5-Oxoproline|Massbank:KO003819 L-5-Oxoproli…	(-)-2-Pyrrolidone-5-carboxylic acid|(S)-(-)-2-Pyrrolidone-5-carboxylic acid|(S)-Pyroglutamic acid|5-Pyrrolidone-2-carboxylic acid|L-5-Pyrrolidone-2-carboxylic acid|L-Pyroglutamic acid|Pidolic acid|Pyroglutamate|5-oxo-L-Proline|(-)-2-Pyrrolidone-5-carboxylate|(S)-(-)-2-Pyrrolidone-5-carboxylate|(S)-Pyroglutamate|5-Pyrrolidone-2-carboxylate|L-5-Pyrrolidone-2-carboxylate|L-Pyroglutamate|Pidolate|(-)…	C5H7NO3	129.043	98-79-3	0.0013	4.8715		2M+H	HMDB0000267	C01879	3251	Organic acids and derivatives	Carboxylic acids and derivatives	Amino acids， peptides， and analogues		yes	yes	yes						yes	yes	yes	yes	yes	yes	yes				yes		MoNA	Organic acid|Natural Product|Carboxylic acids|Proline|Glutamic acid
2121	M260T161	2.6877	260.16	0.17		Leucyl-Gamma-glutamate		MS1+MS2	0.61		Leucyl-Gamma-glutamate	Leucyl-g-glutamate|Leucyl-g-glutamic acid|Leucyl-gamma-glutamic acid|Leucyl-γ-glutamate|Leucyl-γ-glutamic acid|L-GE dipeptide|L-Leucyl-L-gamma-glutamate|Leu-gglu|Leucine gamma-glutamate dipeptide|Leucine-gamma-glutamate dipeptide|Leucylgamma-glutamate|LGE dipeptide|2-Amino-4-[(2-amino-4-methylpentanoyl)-C-hydroxycarbonimidoyl]butanoate|	C11H21N3O4	259.153		0.0007	2.7143	20	M+H	HMDB0028943			Organic acids and derivatives	Carboxylic acids and derivatives	Amino acids， peptides， and analogues		yes																				HMDB
2122	M260T259	4.3121	260.16	0.026		Leu Gln		MS1+MS2	0.76				C11H21N3O4	259.153		0.0005	1.9455		M+H			23947																									Metlin
2127	M260T382	6.3689	260.185	0.0872		L-Hexanoylcarnitine|Caproylcarnitine|C6Hexanoyl-L-Carnitine|Hexanoyl-L-Carnitine|Hexanoylcarnitine|Hexanoyl-carnitine; AIF; CE0; CorrDec|Hexanoyl-carnitine; AIF; CE10; CorrDec|Hexanoyl-carnitine; AIF; CE30; CorrDec|Hexanoyl-carnitine; AIF; CE0; MS2Dec|Hexanoyl-carnitine; AIF; CE10; MS2Dec|Hexanoyl-carnitine; AIF; CE30; MS2Dec		MS1+MS2	0.86		Caproylcarnitine|C6Hexanoyl-L-Carnitine|Massbank:RP025502 Hexanoyl-L-Carnitine|L-Hexanoylcarnitine|(3R)-3-hexanoyloxy-4-(trimethylazaniumyl)butanoate|Massbank:RP025503 Hexanoyl-L-Carnitine|Massbank:RP025501 Hexanoyl-L-Carnitine|HMDB:HMDB00756-1088 L-Hexanoylcarnitine|HMDB:HMDB00756-1086 L-Hexanoylcarnitine|HMDB:HMDB00756-1087 L-Hexanoylcarnitine|Hexanoylcarnitine|Hexanoyl-L-Carnitine|Hexanoyl-car…	(R)-3-carboxy-N，N，N-trimethyl-2-[(1-oxohexyl)oxy]-1-Propanaminium inner salt|(R)-Caproylcarnitine|Hexanoic acid ester with L-(3-carboxy-2-hydroxypropyl)trimethylammonium hydroxide inner salt|Hexanoyl-L-carnitine|L-Carnitine hexanoyl ester|L-Hexanoic acid ester with (3-carboxy-2-hydroxypropyl)trimethylammonium hydroxide inner salt|L-Hexanoylcarnitine|Hexanoate|L-Hexanoate|Hexanoic acid|L-Hexanoic …	C13H25NO4	259.178	22671-29-0	0.0004	1.377		M+H	HMDB0000756		3548	Lipids and lipid-like molecules	Fatty Acyls	Fatty acid esters		yes	yes							yes	yes	yes			yes							MoNA
2130	M260T359	5.9821	260.196	0.078		ACar 6:0		MS1+MS2	0.66		ACar 6:0	[M]+	[C13H26NO4]+	260.186		0.0096	36.9594		M																												MoNA	ACar
2137	M261T55	0.9152	261.088	0.0347		Furafylline		MS1+MS2	0.59		Furafylline	1，8-Dimethyl-3-(2'-furfuryl)-1H-purine-2，6-dione|Furafylline	C12H12N4O3	260.091	80288-49-9	0.0105	40.3705		M+H	HMDB0252528		24065|311739	Organoheterocyclic compounds	Imidazopyrimidines	Purines and purine derivatives											yes											Metlin
2139	M261T303	5.0531	261.144	0.0305		Glu Ile		MS1+MS2	0.65				C11H20N2O5	260.137		0.0007	2.7638		M+H			23727																									Metlin
2140	M261T273	4.5537	261.144	0.1102		Lys Asn		MS1+MS2	0.59				C10H20N4O4	260.149		0.012	45.7798		M+H			23920																									Metlin
2153	M262T69	1.1547	262.128	0.0871		Imazapyr		MS1+MS2	0.32		Imazapyr|Massbank:AU263005 Imazapyr|2-(4-methyl-5-oxo-4-propan-2-yl-1H-imidazol-2-yl)pyridine-3-carboxylic acid|Massbank:AU263001 Imazapyr|Massbank:AU263006 Imazapyr|Massbank:AU263002 Imazapyr|Massbank:AU263003 Imazapyr	Arsenal|Imazapyr， (-)-isomer|Imazapyr， ammonium salt|Imazapyr， calcium salt|Imazapyr， potassium salt|Imazapyr， sodium salt|Imazapyr， (+)-isomer|Imazapyr， (+-)-isomer|Imazapyr， (S)-isomer|Imazapyr， lithium salt|2-(4-Isopropyl-4-methyl-5-oxo-2-imidazolin-2-yl)nicotinic acid|Imazapyr， (R)-isomer|Imazapyr， barium salt|Imazapyr， copper (2) salt|Imazapyr， iron (2) salt|Imazapyr， iron (3) salt|Imazapyr，…	C13H15N3O3	261.111		0.0094	35.7026	40	M+H	HMDB0253405	C18864	297072	Organic acids and derivatives	Carboxylic acids and derivatives	Amino acids， peptides， and analogues											yes											HMDB
2170	M263T565	9.4235	263.08	0.1211		Indigo Carmine		MS1+MS2	0.68		Indigo Carmine		C16H10N2O2	262.074		0.0012	4.6661		M+H	HMDB0240742			Organoheterocyclic compounds	Indoles and derivatives	Indolines																						MoNA
2176	M263T318	5.3013	263.139	0.1358		Phe-Pro|L-phenylalanyl-L-proline|Phenylalanylproline		MS1+MS2	0.68		Phenylalanylproline|Spectral Match to Phe-Pro from NIST14	Phe Pro|Phe-Pro|Phenylalanylproline|FP|L-Phe-L-pro|1-(3-Phenyl-L-alanyl)-proline|1-L-Phenylalanyl-L-proline|F-p Dipeptide|FP Dipeptide|L-1-(3-Phenyl-L-alanyl)-proline|L-Phenylalanyl-L-proline|Phenylalanine proline dipeptide|Phenylalanine-proline dipeptide|Phenylalanyl-proline	C14H18N2O3	262.132	7669-65-0	0	0.1613		M+H	HMDB0011177		23997	Organic acids and derivatives	Carboxylic acids and derivatives	Amino acids， peptides， and analogues		yes													yes							Metlin	dipeptide
2177	M263T45	0.7477	263.145	0.0476		4-Amino-3-hydroxybutanoylcarnitine		MS1+MS2	0.63		4-Amino-3-hydroxybutanoylcarnitine		C11H22N2O5	262.153		0.0148	56.1355	20	M+H	HMDB0241810			Lipids and lipid-like molecules	Fatty Acyls	Fatty acid esters																					yes	HMDB
2182	M263T786	13.1015	263.236	0.0448		Farnesyl acetone		MS1+MS2	0.59				C18H30O	262.23		0.0011	4.048		M+H			265036																									Metlin
2184	M263T766	12.765	263.236	0.0209		2-(5，8-Tetradecadienyl)cyclobutanone		MS1+MS2	0.6		2-(5，8-Tetradecadienyl)cyclobutanone	N-(4-Chlorophenyl)-n'-(6-methyl-2-pyridinyl)thiourea|	C18H30O	262.23	152245-81-3	0.0007	2.5285	20	M+H	HMDB0037519			Organic oxygen compounds	Organooxygen compounds	Carbonyl compounds			yes																			HMDB
2198	M265T58	0.9634	265.111	0.4008		Oryzenin|Thiamine chloride		MS1+MS2	0.89		Oryzenin|Thiamine chloride - 30.0 eV|Thiamine chloride - 40.0 eV	3-[(4-Amino-2-methyl-5-pyrimidinyl)methyl]-5-(2-hydroxyethyl)-4-methylthiazolium chloride|Thiamin|Thiamine|Thiamine chloride|Thiamine monochloride|Thiaminum|Tiamina|Vitamin b1	C12H17ClN4OS	300.081		0.0009	3.3948		Unknown	HMDB0302835			Organoheterocyclic compounds	Diazines	Pyrimidines and pyrimidine derivatives																						GNPS
2201	M265T328	5.4687	265.154	0.0436		Valylphenylalanine		MS1+MS2	0.71		Valylphenylalanine|Massbank:PR311059 Valylphenylalanine|Valylphenylalanine; PlaSMA ID-1174	L-Val-L-phe|N-Valylphenylalanine|VF|3-Phenyl-N-valylalanine|L-3-Phenyl-N-L-valylalanine|L-Valyl-L-phenylalanine|N-L-Valyl-L-phenylalanine|V-F Dipeptide|VF Dipeptide|Val-phe|Valine phenylalanine dipeptide|Valine-phenylalanine dipeptide|Valyl-phenylalanine|Valylphenylalanine	C14H20N2O3	264.147	3918-92-1	0.0008	2.9888	20	M+H	HMDB0029134|HMDB0255244			Organic acids and derivatives	Carboxylic acids and derivatives	Amino acids， peptides， and analogues		yes									yes				yes							HMDB	Dipeptides
2211	M266T329	5.4793	266.157	0.0289		Mirtazapine		MS1+MS2	0.4		Mirtazapine|Massbank:EQ362209 Mirtazapine|2-Methyl-1，2，3，4，10，14b-hexahydropyrazino[2，1-a]pyrido[2，3-c][2]benzazepine|Massbank:EQ362205 Mirtazapine|Massbank:EQ362202 Mirtazapine|Massbank:EQ362206 Mirtazapine|Massbank:EQ362204 Mirtazapine|Massbank:EQ362207 Mirtazapine|Massbank:EQ362208 Mirtazapine|Massbank:EQ362201 Mirtazapine|Massbank:EQ362203 Mirtazapine|Massbank:AU155109 Mirtazapine|Massbank:AU…	1，2，3，4，10，14b-Hexahydro-2-methylpyrazino(2，1-a)pyrido(2，3-c)benzazepine|Mirtazapina|Mirtazapinum|Remeron|Reflex|Mepirzepine|Mirtazepine|Celltech brand OF mirtazapine|Norset|Organon brand OF mirtazapine|Rexer|(N-Methyl-11C)mirtazapine|Remergil|6-Azamianserin|Mundogen brand OF mirtazapine|Zispin|Esmirtazapine|(S)-Mirtazapine|6 Azamianserin|Mirtazapine|2-Methyl-1，2，3，4，10，14b-hexahydropyrazino[2，1-…	C17H19N3	265.158	61337-67-5	0.0081	30.4242	30	M+H	HMDB0014514	C07570	43259|278318	Organoheterocyclic compounds	Piperazinoazepines								yes				yes	yes										HMDB
2222	M267T256	4.2603	267.097	0.231		N-(4-Aminobenzoyl)-L-glutamic acid		MS1+MS2	0.59		N-(4-Aminobenzoyl)-L-glutamic acid|Spectral Match to N-(4-Aminobenzoyl)-L-glutamic acid from NIST14	N-(4-Aminobenzoyl)-L-glutamate	C12H14N2O5	266.09		0.0006	2.1399	10	M+H	HMDB0255007			Organic acids and derivatives	Carboxylic acids and derivatives	Amino acids， peptides， and analogues											yes											HMDB
2224	M267T794	13.2339	267.122	0.0631		Honokiol		MS1+MS2	0.4		Honokiol|Massbank:PR307482 Honokiol|Massbank:PR303627 Honokiol|Massbank:PR307477 Honokiol|Massbank:PR308822 Honokiol|Massbank:PR303633 Honokiol|Massbank:PR307480 Honokiol|Massbank:PR303632 Honokiol|Massbank:PR303629 Honokiol|Massbank:PR310519 Honokiol|Massbank:PR303631 Honokiol|Massbank:PR303630 Honokiol|Massbank:PR307475 Honokiol|Massbank:PR303636 Honokiol|Massbank:PR303637 Honokiol|Massbank:PR3…	[1，1'-Biphenyl]-2，4'-diol， 3'，5-di-2-propen-1-yl-	C18H18O2	266.131		0.0156	58.3246	80	M+H	HMDB0253212	C10630	498545	Benzenoids	Benzene and substituted derivatives	Biphenyls and derivatives											yes											MsDial_Meta	Natural Product; Neolignan|Biphenyls and derivatives
2225	M267T293	4.8908	267.133	0.122		Phe Thr		MS1+MS2	0.53				C13H18N2O4	266.127		0.0011	3.957		M+H			23662																									Metlin
2232	M267T873	14.5508	267.267	0.0366		Stearic acid|FA (18:0) [octadecanoic acid]|OctadecanoicAcid_Stearic|stearic acid|Octadecanoate|FA 18:0|octadecanoic acid		MS1+MS2	0.35		Stearic acid|FA (18:0) [octadecanoic acid]|OctadecanoicAcid_Stearic|stearic acid CollisionEnergy:102040|stearic acid CollisionEnergy:205060|Massbank:RP024312 Stearic acid|octadecanoic acid|Massbank:RP024311 Stearic acid|Massbank:MT000015 Stearic acid|stearate (18:0)|MoNA:3502717 Stearic Acid|HMDB:HMDB00827-1176 Stearic acid|HMDB:HMDB00827-1177 Stearic acid|Stearic acid - 10eV|Stearic acid - 20eV|…	Cetylacetic acid|Stearate|n-Octadecanoic acid|Octadecanoate|18:0|Acide octadecanoique|Acide stearique|C18:0|CH3-[CH2]16-COOH|Octadecansaeure|Octadecoic acid|Oktadekansaeure|Stearinsaeure|N-Octadecanoate|Octadecoate|Octadecanoic acid|1-Heptadecanecarboxylate|1-Heptadecanecarboxylic acid|Stearex beads|Stearic acid cherry|Stearophanate|Stearophanic acid|Calcium stearate|Aluminum tristearate|Ammonium…	C18H36O2	284.272	57-11-4	0.0013	4.9778		M+H-H2O	HMDB0000827	C01530	189	Lipids and lipid-like molecules	Fatty Acyls	Fatty acids and conjugates		yes	yes	yes						yes	yes	yes	yes	yes	yes	yes				yes		GNPS	Fatty acid|Natural Product|Natural Product; Fatty Acyls; Fatty Acids and Conjugates; Straight chain fatty acids|FA	FA
2240	M268T204	3.3924	268.104	0.5844		Formycin A		MS1+MS2	0.59		Formycin A	Formycin|	C10H13N5O4	267.097		0.0004	1.32	20	M+H	HMDB0252448			Organic oxygen compounds	Organooxygen compounds	Carbohydrates and carbohydrate conjugates											yes											HMDB
2241	M268T164	2.7402	268.104	1.7646		Adenosine (not validated)		MS1+MS2	0.73		Massbank:PR310808 Adenosine (not validated)|Adenosine (not validated)|Adenosine (not validated); PlaSMA ID-1193		C10H13N5O4	267.097		0	0.172		M+H	HMDB0247583			Nucleosides， nucleotides， and analogues	Purine nucleosides												yes											MsDial_Meta	Nucleosides
2254	M269T164	2.741	269.107	0.1094		Adenosine		MS1+MS2	0.78		Adenosine|Spectral Match to Adenosine from NIST14|Massbank:CE000141 Adenosine|Massbank:CE000142 Adenosine|Massbank:CE000143 Adenosine|Massbank:CE000144 Adenosine|Massbank:KNA00118 Adenosine|Massbank:KNA00119 Adenosine|Massbank:KNA00306 Adenosine|Massbank:KO002038 Adenosine|Massbank:KO002039 Adenosine|Massbank:KO002040 Adenosine|Massbank:KO002041 Adenosine|Massbank:KO002042 Adenosine|Massbank:KO00…	(2R，3R，4S，5R)-2-(6-Aminopurin-9-yl)-5-(hydroxymethyl)oxolane-3，4-diol|6-Amino-9-beta-D-ribofuranosyl-9H-purine|9-beta-D-Ribofuranosidoadenine|9-beta-D-Ribofuranosyl-9H-purin-6-amine|Ade-rib|Adenine deoxyribonucleoside|Adenocard|Adenocor|Adenoscan|Adenosin|Adenyldeoxyriboside|Ado|beta-D-Adenosine|Deoxyadenosine|Desoxyadenosine|6-Amino-9-b-D-ribofuranosyl-9H-purine|6-Amino-9-β-D-ribofuranosyl-9H-pu…	C10H13N5O4	267.097	58-61-7|46946-45-6	0.0033	12.2084			HMDB0000050|HMDB0247583	C00212	274060|86	Nucleosides， nucleotides， and analogues	Purine nucleosides			yes	yes	yes						yes	yes	yes	yes	yes	yes		yes			yes		MsDial_Meta	Natural Product; Nucleotides|Natural Product|Natural Product; Purine|Nucleoside|Adenosine
2258	M269T133	2.2164	269.159	0.225		His Leu		MS1+MS2	0.54				C12H20N4O3	268.154		0.0013	4.9803		M+H			23852																									Metlin
2266	M269T756	12.5978	269.258	0.0404		9E-heptadecenoic acid		MS1+MS2	0.3		9E-Heptadecenoic acid	9E-Heptadecenoate|9E-Heptadecenoic acid|(9E)-9-Heptadecenoic acid|(E)-9-Heptadecenoic acid|FA(17:1(9E))	C17H32O2	268.24	76261-97-7	0.0104	38.5123	40	M+H	HMDB0031046	C16536	34953	Lipids and lipid-like molecules	Fatty Acyls	Fatty acids and conjugates		yes	yes	yes									yes									HMDB
2295	M270T584	9.738	270.316	0.2067		1-Octadecanamine|Octadecylamine		MS1+MS2	0.58		Octadecylamine|Spectral Match to 1-Octadecanamine from NIST14	1-Aminooctadecane|1-Octadecanamine|1-Octadecylamine|Monooctadecylamine|N-Octadecylamine|N-Stearylamine|Stearamine|Stearyl amine|Stearylamine|1-Octadecanamine， 9ci|Adogenen 142|Alamine 7|Alamine 7D|Amine ab|Amines， hydrogenated tallow alkyl|Armeen 1180|Armeen 118D|Armeen 18|Armeen 18D|Armid HTD|Armofilm|Crodamine 1.18D|Farmin 80|Hydrogenated tallowamine|Kemamine p 990|Kemamine p-990， p-990D|Kemami…	C18H39N	269.308	124-30-1	0.0003	1.2939	40	M+H	HMDB0029586		24042	Organic nitrogen compounds	Organonitrogen compounds	Amines		yes	yes																			HMDB
2297	M270T598	9.9732	270.316	0.0572		1-Octadecanamine		MS1+MS2	0.65		Spectral Match to 1-Octadecanamine from NIST14		C18H39N	269.308	124-30-1	0.0005	2.0337		M+H	HMDB0029586		24042|285905	Organic nitrogen compounds	Organonitrogen compounds	Amines		yes	yes																			Metlin
2308	M271T769	12.8084	271.108	0.1186		Cadusafos		MS1+MS2	0.33		Cadusafos	Ebufos|O-Ethyl S，S-bis(1-methylpropyl) dithiophosphate|O-Ethyl-S，S-di-sec-butylphosphorodithioate|Phosphorodithioic acid， O-ethyl-， S，S-bis(1-methylpropyl)ester|S，S-Di-sec-butyl O-ethyl phosphorodithioate|O-Ethyl S，S-bis(1-methylpropyl) dithiophosphoric acid|O-Ethyl-S，S-di-sec-butylphosphorodithioic acid|Phosphorodithioate， O-ethyl-， S，S-bis(1-methylpropyl)ester|S，S-Di-sec-butyl O-ethyl phosphoro…	C10H23O2PS2	270.088		0.0134	49.395	10	M+H	HMDB0249530	C18395	299132	Organophosphorus compounds	Organothiophosphorus compounds												yes											HMDB
2327	M272T482	8.0264	272.107	0.4668		Sotalol		MS1+MS2	0.45		Sotalol|Massbank:EA017001 Sotalol|N-[4-[1-hydroxy-2-(isopropylamino)ethyl]phenyl]methanesulfonamide|Massbank:EA017002 Sotalol|Massbank:EA017003 Sotalol|Massbank:EA017004 Sotalol|Massbank:EA017005 Sotalol|Massbank:EA017006 Sotalol|Massbank:EA017007 Sotalol|Massbank:EA017008 Sotalol|Massbank:EA017009 Sotalol|Massbank:EA017010 Sotalol|Massbank:EA017011 Sotalol|Massbank:EA017012 Sotalol|Massbank:EA01…	4'-(1-Hydroxy-2-(isopropylamino)ethyl)methane sulfonanilide|beta-Cardone|Sotalolum|Darob mite|4'-(1-Hydroxy-2-(isopropylamino)ethyl)methane sulphonanilide|b-Cardone|Β-cardone|Sotalol HCL|Sotalol hydrochloride|Sotalol monohydrochloride|Darob|Knoll pharmaceutical brand OF sotalol|Sotalol|N-[4-[1-hydroxy-2-(isopropylamino)ethyl]phenyl]methanesulfonamide|N-[4-[1-hydroxy-2-(propan-2-ylamino)ethyl]phen…	C12H20N2O3S	272.12	3930-20-9	0.0126	46.1583			HMDB0014632	C07309	2474|279790	Benzenoids	Benzene and substituted derivatives	Sulfanilides							yes				yes	yes										MoNA
2331	M272T262	4.3668	272.171	0.05		Pro Arg		MS1+MS2	0.92				C11H21N5O3	271.164		0.0002	0.8801		M+H			23777																									Metlin
2332	M272T673	11.2088	272.222	0.1115		N-Lauroyl Alanine|Ala-C12:0		MS1+MS2	0.65		N-Lauroyl Alanine|Ala-C12:0	2-[(1-Hydroxydodecylidene)amino]propanoate	C15H29NO3	271.215		0.0004	1.6302	40	M+H	HMDB0242026			Organic acids and derivatives	Carboxylic acids and derivatives	Amino acids， peptides， and analogues																					yes	HMDB
2345	M273T389	6.4809	273.09	0.1061		Arbutin		MS1+MS2	0.38		Arbutin|Massbank:PR307319 Arbutin|Massbank:PR307313 Arbutin|Massbank:PR307311 Arbutin|Massbank:PR307320 Arbutin|Massbank:PR307308 Arbutin|Massbank:PR307305 Arbutin|Massbank:PR307326 Arbutin|Massbank:PR307307 Arbutin|Massbank:PR307324 Arbutin|Massbank:PR307314 Arbutin|Massbank:PR307318 Arbutin|Massbank:PR307316 Arbutin|Massbank:PR308727 Arbutin|Massbank:PR307322 Arbutin|Massbank:PR307325 Arbutin|M…	4-Hydroxyphenyl-β-D-glucopyranoside|p-Arbutin|Hydroquinone β-D-glucopyranoside|Hydroquinone-O-beta-D-glucopyranoside|p-Hydroxyphenyl beta-D-glucopyranoside|p-Hydroxyphenyl beta-D-glucoside|Ursin|Uvasol|Hydroquinone-O-b-D-glucopyranoside|Hydroquinone-O-β-D-glucopyranoside|p-Hydroxyphenyl b-D-glucopyranoside|p-Hydroxyphenyl β-D-glucopyranoside|p-Hydroxyphenyl b-D-glucoside|p-Hydroxyphenyl β-D-gluco…	C12H16O7	272.09	497-76-7	0.0066	24.1783	40	M+H	HMDB0029943	C06186	43989|300392	Organic oxygen compounds	Organooxygen compounds	Carbohydrates and carbohydrate conjugates		yes	yes	yes																yes		MsDial_Meta	phenol|Phenolic glycosides
2357	M273T798	13.3049	273.241	0.0824		10-Hydroxyhexadecanoic acid		MS1+MS2	0.6		10-Hydroxyhexadecanoic acid	10-Hydroxyhexadecanoate|16:0(10-OH)|10-hydroxypalmitic acid|10-hydroxyhexadecanoic acid	C16H32O3	272.235	23048-75-1	0.0011	4.19	40	M+H	HMDB0112188		729107	Lipids and lipid-like molecules	Fatty Acyls	Fatty acids and conjugates		yes	yes																			HMDB
2365	M274T443	7.3775	274.092	0.0461		N-Acetylneuraminate		MS1+MS2	0.33		N-ACETYLNEURAMINATE|Massbank:KO002068 N-Acetylneuraminate|N-Acetylneuraminic acid|Neu5Ac|5-Acetamido-3，5-dideoxy-D-glycero-D-galacto-2-nonulosonic acid|Massbank:KO002069 N-Acetylneuraminate|Massbank:KO002070 N-Acetylneuraminate|Massbank:KO002071 N-Acetylneuraminate|Massbank:KO002072 N-Acetylneuraminate|Massbank:KO008824 N-Acetylneuraminate|Massbank:KO000037 N-Acetylneuraminate|Massbank:KO000036 N…	N-Acetylneuraminate|N-Acetylneuraminic acid|Neu5Ac|5-Acetamido-3，5-dideoxy-D-glycero-D-galacto-2-nonulosonic acid	C11H19NO9	309.106	19342-33-7|131-48-6	0.0013	4.6743		M-2H2O+H	HMDB0246275|HMDB0000230	C19910		Organic oxygen compounds	Organooxygen compounds	Carbohydrates and carbohydrate conjugates		yes	yes							yes	yes	yes	yes	yes	yes		yes			yes		GNPS	Natural Product
2370	M274T127	2.1189	274.139	0.0537		Pro Thr Gly		MS1+MS2	0.52				C11H19N3O5	273.132		0.0007	2.4466		M+H			18731																									Metlin
2375	M274T411	6.8432	274.201	0.0644		Heptanoylcarnitine		MS1+MS2	0.67		Heptanoylcarnitine		C14H27NO4	273.194		0.0005	1.8539	40	M+H	HMDB0013238			Lipids and lipid-like molecules	Fatty Acyls	Fatty acid esters		yes	yes																			HMDB
2377	M274T544	9.0685	274.274	0.0247		Lauryldiethanolamine		MS1+MS2	0.9		Massbank:LU030804 Lauryldiethanolamine|2-[dodecyl(2-hydroxyethyl)amino]ethanol|Massbank:LU030801 Lauryldiethanolamine|Massbank:LU030803 Lauryldiethanolamine|Massbank:LU030806 Lauryldiethanolamine|Massbank:LU030805 Lauryldiethanolamine|Massbank:LU030802 Lauryldiethanolamine|Lauryldiethanolamine	Lauryldiethanolamine|2-[dodecyl(2-hydroxyethyl)amino]ethanol	C16H35NO2	273.267		0.0001	0.4399		M+H			305368	Organic nitrogen compounds	Organonitrogen compounds	Amines																						GNPS
2385	M275T57	0.957	275.135	0.315		Gln Gln		MS1+MS2	0.65				C10H18N4O5	274.128		0.0005	1.8888		M+H			23971																									Metlin
2388	M275T683	11.3882	275.221	0.0169		2-Chlorohexadecanal		MS1+MS2	0.51		2-Chlorohexadecanal		C16H31ClO	274.206		0.0069	24.9135	40	M+H	HMDB0245072			Organohalogen compounds	Organochlorides												yes											HMDB
2409	M276T263	4.3842	276.155	0.1249		Ser Gly Leu		MS1+MS2	0.55				C11H21N3O5	275.148		0.0008	2.9721		M+H			21382																									Metlin
2417	M277T604	10.0629	277.106	0.0234		Dihydromethysticin		MS1+MS2	0.35		Dihydromethysticin	(+)-Dihydromethysticin|7，8-Dihydro-methysticin|7，8-Dihydromethysticin|DHM|Pseudomethysticin|Y-methysticin	C15H16O5	276.1	19902-91-1	0.0007	2.4309	20	M+H	HMDB0030791	C09926	295892	Phenylpropanoids and polyketides	Kavalactones			yes	yes	yes																yes		MsDial_Meta
2423	M277T360	5.9986	277.154	0.1122		Saccharopine		MS1+MS2	0.31		Saccharopine	L-Saccharopine|ε-N-(L-glutar-2-yl)-L-lysine|N6-(L-1，3-dicarboxylpropyl)-L-lysine|epsilon-N-(L-Glutar-2-yl)-L-lysine|N-[(S)-5-Amino-5-carboxypentyl]-L-glutamic acid|N6-(L-1，3-Dicarboxypropyl)-L-lysine|N-[(S)-5-Amino-5-carboxypentyl]-L-glutamate|(S)-N-(5-Amino-5-carboxypentyl)-L-glutamic acid|L-N-(5-Amino-5-carboxypentyl)-glutamic acid|L-Saccharopin|N(6)-(L-1，3-Dicarboxypropyl)-L-lysine|N-(5-Amino-…	C11H20N2O6	276.132	997-68-2	0.0144	51.8255	40	M+H	HMDB0000279	C00449	383	Organic acids and derivatives	Carboxylic acids and derivatives	Amino acids， peptides， and analogues		yes	yes	yes						yes	yes	yes			yes					yes		HMDB
2427	M277T663	11.042	277.215	0.0854		9(S)-HOTrE		MS1+MS2	0.35		9(S)-HOTrE	9-Hydroxyoctadeca-10，12，15-trienoate|9-Hydroxy-10，12，15-octadecatrienoate|(10E，12Z，15Z)-9-OH-10，12，15-ODTA|9-OH-10，12，15-ODTA	C18H30O3	294.219	89886-42-0	0.0015	5.3923		M+H-H2O	HMDB0031934|HMDB0247705	C16326	36030	Lipids and lipid-like molecules	Fatty Acyls	Lineolic acids and derivatives		yes	yes	yes							yes											Metlin
2428	M277T637	10.6246	277.215	0.057		13(S)-HOTrE|13S-Hydroxy-9Z，11E，15Z-octadecatrienoic acid|13-HOTrE		MS1+MS2	0.4		Spectral Match to 13S-Hydroxy-9Z，11E，15Z-octadecatrienoic acid from NIST14|Massbank:UT000061 13-HOTrE|13S-hydroxy-9Z，11E，15Z-octadecatrienoic acid|(9Z，11E，15Z)-13-Hydroxy-9，11，15-octadecatrienoic acid|13(S)-HOTrE|Massbank:UT000063 13-HOTrE|Massbank:UT000056 13-HOTrE|Massbank:UT000057 13-HOTrE|Massbank:UT000058 13-HOTrE|Massbank:UT000059 13-HOTrE|Massbank:UT000055 13-HOTrE|Massbank:UT000062 13-HOT…	13-HoTrE|13S-hydroxy-9Z，11E，15Z-octadecatrienoic acid|(9Z，11E，15Z)-13-Hydroxy-9，11，15-octadecatrienoic acid|13(S)-HOTrE	C18H30O3	294.219	87984-82-5	0.0014	5.0315		M+H-H2O		C16316	36051	Lipids and lipid-like molecules	Fatty Acyls	Lineolic acids and derivatives																						Metlin	Natural Product; Lipid; Fatty acid
2450	M279T533	8.89	279.093	0.0353		3-(5，7-Dimethoxy-4-oxo-4H-chromen-2-yl)propanoic acid		MS1+MS2	0.66				C14H14O6	278.079		0.0063	22.4364		M+H			985191																									Metlin
2452	M279T607	10.1111	279.122	0.0219		Dehydrocyclopeptine| (3E)-3-Benzylidene-4-methyl-3，4-dihydro-1H-1，4-benzodiazepine-2，5-dione		MS1+MS2	0.77				C17H14N2O2	278.106		0.0096	34.2943		M+H			985221																									Metlin
2453	M279T242	4.0318	279.134	0.1374		Pro Tyr		MS1+MS2	0.53				C14H18N2O4	278.127		0.0005	1.6374		M+H			23717																									Metlin
2455	M279T74	1.2416	279.134	0.7854		Pantetheine		MS1+MS2	0.48		Pantetheine	(R)-Pantetheine|D-Pantetheine|Lactobacillus bulgaricus factor|LBF|Pantotheine|	C11H22N2O4S	278.13	496-65-1	0.0037	13.3563	10	M+H	HMDB0003426	C00831	6928	Organic acids and derivatives	Carboxylic acids and derivatives	Amino acids， peptides， and analogues		yes																		yes		HMDB
2456	M279T267	4.455	279.134	0.2695		Tyrosyl-Proline		MS1+MS2	0.53		Tyrosyl-Proline	L-Tyrosyl-L-proline|Tyr-pro|Tyrosine proline dipeptide|Tyrosine-proline dipeptide|Tyrosylproline|Y-P dipeptide|YP dipeptide|1-[2-Amino-3-(4-hydroxyphenyl)propanoyl]pyrrolidine-2-carboxylate|Tyrosyl-proline|	C14H18N2O4	278.127		0.0001	0.2044	20	M+H	HMDB0029113			Organic acids and derivatives	Carboxylic acids and derivatives	Amino acids， peptides， and analogues		yes																				HMDB
2458	M279T1084	18.0686	279.158	0.1081		Mono(1-ethylhexyl) phthalate		MS1+MS2	0.54		Mono(1-ethylhexyl) phthalate	mono(1-Ethylhexyl) phthalic acid|	C16H22O4	278.152		0.0009	3.2569	10	M+H	HMDB0245642			Benzenoids	Benzene and substituted derivatives	Benzoic acids and derivatives											yes											HMDB
2460	M279T1117	18.6243	279.158	0.1456		MEHP		MS1+MS2	0.53		Massbank:LU123805 MEHP|2-(((2-Ethylhexyl)oxy)carbonyl)benzoic acid|2-(2-ethylhexoxycarbonyl)benzoic acid|Massbank:LU123803 MEHP|Massbank:LU123802 MEHP|Massbank:LU123853 MEHP|Massbank:LU123801 MEHP|Massbank:LU123856 MEHP|Massbank:LU123852 MEHP|Massbank:LU123851 MEHP|Massbank:LU123854 MEHP|Massbank:LU123855 MEHP|Massbank:LU123804 MEHP|MEHP	MEHP|2-(((2-Ethylhexyl)oxy)carbonyl)benzoic acid|2-(2-ethylhexoxycarbonyl)benzoic acid	C16H22O4	278.152	4376-20-9	0.0009	3.2569	15	M+H	HMDB0013248	C03343	285585	Benzenoids	Benzene and substituted derivatives	Benzoic acids and derivatives		yes									yes	yes				yes						MsDial_Meta
2464	M279T363	6.0426	279.17	0.0326		Phe-Leu		MS1+MS2	0.81		Spectral Match to Phe-Leu from NIST14		C15H22N2O3	278.163		0.0006	2.3017		M+H	HMDB0253025			Organic acids and derivatives	Carboxylic acids and derivatives	Amino acids， peptides， and analogues											yes											GNPS
2465	M279T692	11.5313	279.232	0.0477		gamma-Linolenic acid|.gamma.-Linolenic acid|y-Linolenic acid|LIGLA		MS1+MS2	0.62		gamma-Linolenic acid|Spectral Match to .gamma.-Linolenic acid from NIST14|Massbank:RP014302 gamma-Linolenic acid|(6Z，9Z，12Z)-octadeca-6，9，12-trienoic acid|Massbank:RP014303 gamma-Linolenic acid|Massbank:RP014311 gamma-Linolenic acid|Massbank:RP014301 gamma-Linolenic acid|Massbank:RP014312 gamma-Linolenic acid|Massbank:PR100632 gamma-Linolenic acid|cis，cis，cis-6，9，12-Octadecatrienoic acid|gamoleni…	cis-6， cis-9， cis-12-octadecatrienoic acid|(6，9，12)-Linolenic acid|(6Z，9Z，12Z)-Octadecatrienoic acid|(Z，Z，Z)-6，9，12-Octadecatrienoic acid|18:3 (N-6)|6，9，12-Octadecatrienoic acid|6-cis，9-cis，12-cis-Octadecatrienoic acid|all-cis-6，9，12-Octadecatrienoic acid|C18:3 (N-6)|C18:3， N-6，9，12 all-cis|cis-Delta(6，9，12)-Octadecatrienoic acid|gamma-Linolensaeure|Gamoleic acid|Gamolenic acid|GLA|Octadeca-6，9，1…	C18H30O2	278.225	506-26-3	0.0003	1.0035		M+H	HMDB0003073	C06426	386	Lipids and lipid-like molecules	Fatty Acyls	Lineolic acids and derivatives			yes	yes			yes			yes	yes				yes					yes		DICP	Natural Product|Fatty acids|Linolenic acid
2468	M280T53	0.8778	280.092	0.0798		Glycerophosphocholine|Glycerophosphorylcholine|sn-Glycero-3-phosphocholine		MS1+MS2	0.62		Glycerophosphocholine CollisionEnergy:102040|Massbank:KO003019 Glycerophosphorylcholine|Glycerophosphocholine|sn-Glycero-3-phosphocholine|Massbank:KO003020 Glycerophosphorylcholine|Massbank:KO003021 Glycerophosphorylcholine|Massbank:KO003022 Glycerophosphorylcholine|Massbank:KO003023 Glycerophosphorylcholine|Massbank:KO009112 Glycerophosphorylcholine|Massbank:MT000125 sn-Glycero-3-phosphocholine|…	Glycerophosphorylcholine|Glycerophosphocholine|sn-Glycero-3-phosphocholine|L-alpha-Glycerophosphorylcholine|L-alpha-Glycerol Phosphorylcholine|Choline Alphoscerate	C8H21NO6P+	258.111	28319-77-9	0.0002	0.7141		M-H+Na				Lipids and lipid-like molecules	Glycerophospholipids	Glycerophosphocholines																						GNPS
2478	M280T713	11.8806	280.162	0.0397		MEX_280.1544_16.8		MS1+MS2	0.58		MEX_280.1544_16.8	N-succinylmexiletine	C15H21NO4	279.147		0.0076	27.2765		M+H				Benzenoids	Phenol ethers																							MsDial_Meta
2496	M281T299	4.9793	281.113	0.086		Asp-phe|Aspartylphenylalanine|L-Aspartyl-L-phenylalanine		MS1+MS2	0.81		Aspartylphenylalanine|Massbank:MT000139 Aspartylphenylalanine|ASP-PHE|HMDB:HMDB00706-987 L-Aspartyl-L-phenylalanine|HMDB:HMDB00706-989 L-Aspartyl-L-phenylalanine|HMDB:HMDB00706-988 L-Aspartyl-L-phenylalanine|Aspartylphenylalanine; LC-tDDA; CE10|Aspartylphenylalanine; LC-tDDA; CE20|Aspartylphenylalanine; LC-tDDA; CE30|Aspartylphenylalanine; LC-tDDA; CE40|Aspartylphenylalanine; AIF; CE0; CorrDec|As…	alpha-Aspartylphenylalanine|Aspartyl-phenylalanine|Demethylaspartame|DF|L-alpha-Asp-L-phe|L-Asp-L-phe|L-Aspartyl-L-phenylalanine|a-Aspartylphenylalanine|Α-aspartylphenylalanine|L-a-Asp-L-phe|L-Α-asp-L-phe|3-Amino-N-(a-carboxyphenethyl)-succinamic acid stereoisomer|3-Amino-N-(carboxyphenethyl)-succinamic acid stereoisomer|a-L-Aspartyl-L-phenylalanine|alpha-L-Aspartyl-L-phenylalanine|L-a-Aspartyl-L…	C13H16N2O5	280.106	13433-09-5	0.0005	1.8555		M+H	HMDB0000706		5674	Organic acids and derivatives	Carboxylic acids and derivatives	Amino acids， peptides， and analogues			yes	yes							yes	yes			yes							GNPS	Polypeptides|Natural Product; Peptide
2497	M281T389	6.4821	281.113	0.0428		1-isopropyl-1，2，3，4，-tetrahydro-beta-carboline-3-carboxylic acid		MS1+MS2	0.54		1-isopropyl-1，2，3，4，-tetrahydro-beta-carboline-3-carboxylic acid		C15H18N2O2	258.137	436811-11-9	0.0133	47.4109	60	M+Na				Alkaloids and derivatives	Harmala alkaloids																							MsDial_Meta
2498	M281T282	4.6947	281.113	0.1063		Phe Asp		MS1+MS2	0.5				C13H16N2O5	280.106		0.0005	1.8555		M+H			23739																									Metlin
2499	M281T604	10.0629	281.138	0.0231		Tyrosyl-Valine		MS1+MS2	0.53		Tyrosyl-Valine	L-Tyrosyl-L-valine|Tyr-val|Tyrosine valine dipeptide|Tyrosine-valine dipeptide|Tyrosylvaline|Y-V dipeptide|YV dipeptide|2-{[2-amino-1-hydroxy-3-(4-hydroxyphenyl)propylidene]amino}-3-methylbutanoate|	C14H20N2O4	280.142		0.012	42.7091	40	M+H	HMDB0029118			Organic acids and derivatives	Carboxylic acids and derivatives	Amino acids， peptides， and analogues		yes													yes							HMDB
2500	M281T261	4.3576	281.149	0.0301		Val Tyr		MS1+MS2	0.89				C14H20N2O4	280.142		0.0005	1.8037		M+H			23812																									Metlin
2526	M282T683	11.3885	282.278	0.0212		Oleamide		MS1+MS2	0.37		Oleamide	Oleic acid amide|(9Z)-9-Octadecenamide|(9Z)-Octadecenamide|(Z)-9-Octadecenamide|(Z)-Octadec-9-enoic acid amide|9-Octadecenamide|9Z-Octadecenamide|cis-9，10-Octadecenoamide|Oleyl amide|Oleylamide|(Z)-Octadec-9-enoate amide|Oleate amide|(9Z)-Octadec-9-enamide|(cis)-9-Octadecenoate|(cis)-9-Octadecenoic acid|(cis)-9-Octadecenoic acid amide|14C-Labeled oleamide|9，10-Octadecenamide|Adogen 73|Aliphatic a…	C18H35NO	281.272	301-02-0|4303-70-2|3322-62-1	0.0009	3.0634		M+H	HMDB0002117|HMDB0247607	C19670	4115	Lipids and lipid-like molecules	Fatty Acyls	Fatty amides		yes	yes								yes	yes		yes	yes							Metlin	Fatty amides
2547	M283T791	13.1812	283.174	0.0252		Hexaethylene glycol		MS1+MS2	0.56		Hexaethylene glycol|Spectral Match to Hexaethylene glycol from NIST14|Massbank: Hexaethylene glycol|2-[2-[2-[2-[2-(2-hydroxyethoxy)ethoxy]ethoxy]ethoxy]ethoxy]ethanol|Hexaethylene glycol; CE0; IIRDTKBZINWQAW-UHFFFAOYSA-N|Hexaethylene glycol; CE10; IIRDTKBZINWQAW-UHFFFAOYSA-N|Hexaethylene glycol; CE30; IIRDTKBZINWQAW-UHFFFAOYSA-N	Hexagol|Hexaoxyethylene glycol|PEG-6|Hexaethylene glycol|2-[2-[2-[2-[2-(2-hydroxyethoxy)ethoxy]ethoxy]ethoxy]ethoxy]ethanol	C12H26O7	282.168	2615-15-8	0.0008	2.6597	40	M+H	HMDB0061822		332442	Organic oxygen compounds	Organooxygen compounds	Ethers													yes		yes							HMDB
2549	M283T570	9.5047	283.237	0.3079		12(S)-hydroxy-16-Heptadecynoic Acid		MS1+MS2	0.55		Spectral Match to 12(S)-Hydroxy-16-heptadecynoic acid from NIST14		C17H30O3	282.219	148019-74-3	0.0106	37.4427		M+H			35515	Lipids and lipid-like molecules	Fatty Acyls	Fatty acids and conjugates																						Metlin
2550	M283T726	12.1007	283.262	0.0649		trans-Vaccenic acid|Vaccenic acid|Trans-Vaccenic acid		MS1+MS2	0.37		Vaccenic acid|Spectral Match to trans-Vaccenic acid from NIST14|Trans-Vaccenic acid - 20eV|Trans-Vaccenic acid - 10eV|Trans-Vaccenic acid - 30eV|Trans-Vaccenic acid	trans-11-octadecenoic acid|(11E)-Octadecenoic acid|(e)-11-Octadecenoic acid|11(e)-Vaccenic acid|18:1 trans-11|C18:1 trans-11|Octadec-11(e)-enoic acid|trans-11-Octadecensaeure|trans-Octadec-11-enoic acid|TVA|(11E)-Octadecenoate|(e)-11-Octadecenoate|11(e)-Vaccenate|Octadec-11(e)-enoate|trans-11-Octadecenoate|trans-Octadec-11-enoate|Vaccenate|(e)-Octadec-11-enoate|11-Octadecenoic acid， (e)-isomer|11…	C18H34O2	282.256	693-72-1	0.0012	4.1669		M+H	HMDB0003231	C08367	3407	Lipids and lipid-like molecules	Fatty Acyls	Fatty acids and conjugates		yes	yes	yes						yes	yes		yes		yes					yes		DICP	fatty acid
2551	M283T854	14.2293	283.262	0.0243		Petroselinic acid|6-Octadecenoic acid， (Z)-|Petroselinic acid 1		MS1+MS2	0.44		Petroselinic acid|Spectral Match to 6-Octadecenoic acid， (Z)- from NIST14|Petroselinic acid 1	cis-6-Octadecenoic acid|(6Z)-Octadecenoic acid|(Z)-6-Octadecenoic acid|(6Z)-octadec-6-enoate|(6Z)-6-Octadecenoic acid|Petroselinate|cis-6-Octadecenoate|(6Z)-Octadecenoate|(Z)-6-Octadecenoate|(6Z)-octadec-6-enoic acid|(6Z)-6-Octadecenoate|18:1N-6|6-Octadecensaeure|C18:1N-6|Octadec-6-ensaeure|Octadec-6-enoate|Petroselinic acid， (e)-isomer|Petroselinic acid， sodium salt， (Z)-isomer|Petroselenic acid…	C18H34O2	282.256	593-39-5	0.0008	2.7548		M+H	HMDB0002080	C08363	3553	Lipids and lipid-like molecules	Fatty Acyls	Fatty acids and conjugates		yes	yes	yes							yes											Metlin
2562	M284T202	3.3691	284.098	0.2155		Crotonoside		MS1+MS2	0.64		Crotonoside|Massbank:NA001006 Crotonoside|2-Hydroxyadenosine|6-amino-9-[(2R，3R，4S，5R)-3，4-dihydroxy-5-(hydroxymethyl)oxolan-2-yl]-1H-purin-2-one|Massbank:NA001007 Crotonoside|Massbank:NA001005 Crotonoside|Massbank:NA001003 Crotonoside|Massbank:NA001004 Crotonoside	Crotonoside|2-Hydroxyadenosine|6-amino-9-[(2R，3R，4S，5R)-3，4-dihydroxy-5-(hydroxymethyl)oxolan-2-yl]-1H-purin-2-one	C10H13N5O5	283.092		0.0011	3.7611		M+H				Nucleosides， nucleotides， and analogues	Purine nucleosides																							GNPS
2570	M284T810	13.5034	284.285	0.0509		Sphinganine		MS1+MS2	0.31		Sphinganine CollisionEnergy:102040		C18H39NO2	301.298	764-22-7	0.0104	36.5109		M+H-H2O	HMDB0000269|HMDB0242634	C00836		Organic nitrogen compounds	Organonitrogen compounds	Amines		yes	yes	yes						yes	yes	yes			yes					yes		GNPS
2572	M284T834	13.9061	284.294	0.1526		Stearamide		MS1+MS2	0.54		Stearamide		C18H37NO	283.288	124-26-5	0.0006	2.1626		M+H	HMDB0034146	C13846	34494	Organic acids and derivatives	Carboximidic acids and derivatives	Carboximidic acids		yes	yes												yes							Metlin	amine
2575	M284T856	14.2749	284.295	0.0179		Octadecanamide		MS1+MS2	0.47		Octadecanamide|Spectral Match to Octadecanamide from NIST14	Stearamide|Stearic acid amide|Stearate amide|Kemamide S|Adogen 42|Advawax 290|Amide C-18|Amide C18|Amide t|Armid 18|Crodamide S|Crodamide S， SR|Kemamides|Octadecamide|Octadecylamide|Petrac vyn-eze|Stearic amide|Stearoylamide|Stearoylamine|Stearylamide|Uniwax 1750|octadecanamide	C18H37NO	283.288	124-26-5	0.0002	0.7556		M+H	HMDB0034146	C13846	288388	Organic acids and derivatives	Carboximidic acids and derivatives	Carboximidic acids		yes	yes												yes							GNPS
2577	M284T670	11.1733	284.33	0.0645		Cetrimonium		MS1+MS2	0.65				C19H41N	283.324	57-09-0|57-09-0|8044-71-1	0.0007	2.463		M+H			43833	Organic nitrogen compounds	Organonitrogen compounds	Quaternary ammonium salts																						Metlin
2583	M285T48	0.7962	285.081	1.0152		Physcion		MS1+MS2	0.35		Physcion|Massbank:FIO00995 Physcion|Massbank:FIO00996 Physcion|Massbank:FIO00998 Physcion|Massbank:FIO00997 Physcion|Massbank:FIO00994 Physcion		C16H12O5	284.068	521-61-9	0.005	17.6319	60	M+H		C17045	43882	Benzenoids	Anthracenes	Anthraquinones																						MsDial_Meta	Natural Product; Polyketides
2590	M285T718	11.962	285.169	0.046		Mepyramine|Pyrilamine|N`-[(4-methoxyphenyl)methyl]-N，N-dimethyl-N`-(2-pyridinyl)ethane-1，2-diamine|PYR_286.1915_11.5		MS1+MS2	0.58		Mepyramine|Spectral Match to Mepyramine from NIST14|Massbank: Pyrilamine|Massbank:EQ300601 Pyrilamine|N`-[(4-methoxyphenyl)methyl]-N，N-dimethyl-N`-(2-pyridinyl)ethane-1，2-diamine|Massbank:EQ300603 Pyrilamine|Massbank:EQ300606 Pyrilamine|Massbank:EQ300602 Pyrilamine|Massbank:EQ300605 Pyrilamine|Massbank:EQ300604 Pyrilamine|MassbankEU:ET170001 PYR_286.1915_11.5|Pyrilamine|N`-[(4-methoxyphenyl)methy…	N'，n'-dimethyl-N-(p-methoxybenzyl)-N-(2-pyridyl)ethylenediamine|N-(p-Methoxybenzyl)-n'，n'-dimethyl-N-(alpha-pyridyl)ethylenediamine|N-[(4-Methoxyphenyl)methyl]-n'，n'-dimethyl-N-2-pyridinyl-1，2-ethanediamine|Pyranisamine|Pyrilamine|N-(p-Methoxybenzyl)-n'，n'-dimethyl-N-(a-pyridyl)ethylenediamine|N-(p-Methoxybenzyl)-n'，n'-dimethyl-N-(α-pyridyl)ethylenediamine|Mepyramine maleate|Anthisan|Boots brand …	C17H23N3O	285.184	91-84-9	0.0148	51.9341			HMDB0015639	C11798		Benzenoids	Benzene and substituted derivatives	Benzylamines							yes				yes	yes										MoNA
2596	M285T758	12.6254	285.242	0.0735		2-Tetradecylglycidate		MS1+MS2	0.62		2-Tetradecylglycidate	Tetradecan-2-yl oxirane-2-carboxylic acid|2-Tetradecylglycidic acid|	C17H32O3	284.235		0.0006	2.2608	40	M+H	HMDB0245318			Lipids and lipid-like molecules	Fatty Acyls	Fatty alcohol esters											yes											HMDB
2619	M286T263	4.3791	286.175	0.0304		Gly Pro Leu		MS1+MS2	0.73				C13H23N3O4	285.169		0.0009	2.9919		M+H			19134																									Metlin
2638	M287T384	6.3956	287.106	0.4965		prangolarine		MS1+MS2	0.5		prangolarine		C16H14O5	286.084	3173-02-2	0.0147	51.1186	60	M+H	HMDB0030622	C09282		Phenylpropanoids and polyketides	Coumarins and derivatives	Furanocoumarins		yes	yes	yes																		MsDial_Meta
2652	M287T805	13.4184	287.236	0.0919		Hexadecanedioic acid		MS1+MS2	0.67		Hexadecanedioic acid|HMDB:HMDB00672-928 Hexadecanedioic acid|HMDB:HMDB00672-929 Hexadecanedioic acid|HMDB:HMDB00672-927 Hexadecanedioic acid	1，14-Tetradecanedicarboxylic acid|1，16-Hexadecanedioic acid|Thapsic acid|1，14-Tetradecanedicarboxylate|1，16-Hexadecanedioate|Thapsate|Hexadecanedioate|Α，ω-tetrαdecαnedicαrboxylαte|N-Tetradecane-ω，ω'-dicarboxylate|N-Tetradecane-ω，ω'-dicarboxylic acid|alpha，Omega-tetradecanedicarboxylic acid|N-Tetradecane-omega，omega'-dicarboxylic acid|N-Tetradecane-ω，ω’-dicarboxylic acid|Α，ω-tetradecanedicarboxyli…	C16H30O4	286.214	505-54-4	0.0141	49.0557	20	M+H	HMDB0000672	C19615	5642|337722	Lipids and lipid-like molecules	Fatty Acyls	Fatty acids and conjugates		yes	yes	yes											yes							HMDB	fatty acid
2653	M287T778	12.9662	287.236	0.0542		Vitamin A		MS1+MS2	0.41		Vitamin A|HMDB:HMDB00305-521 Vitamin A|HMDB:HMDB00305-520 Vitamin A|HMDB:HMDB00305-519 Vitamin A	(2E，4E，6E，8E)-3，7-Dimethyl-9-(2，6，6-trimethylcyclohex-1-en-1-yl)nona-2，4，6，8-tetraen-1-ol|all-trans-Retinyl alcohol|all-trans-Vitamin a alcohol|Alphalin|Chocola a|Retinol|Vitamin a1|Aquasol a|(all-e)-3，7-Dimethyl-9-(2，6，6-trimethyl-1-cyclohexen-1-yl)-2，4，6，8-nonatetraen-1-ol|all-trans-Retinol|b-Retinol|beta-Retinol|trans-Retinol|3，7-Dimethyl-9-(2，6，6-trimethyl-1-cyclohexen-1-yl)-2，4，6，8-nonatetra…	C20H30O	286.23	68-26-8	0.0009	3.0135	40	M+H	HMDB0000305	C17276		Lipids and lipid-like molecules	Prenol lipids	Retinoids		yes	yes	yes			yes			yes	yes		yes		yes					yes		HMDB	Retinoids
2665	M288T556	9.2645	288.151	0.0713		11，22-dimethyl (6E，17E)-3，14-dioxo-8，19-bis({[(2S，3R，4S，5S，6R)-3，4，5-trihydroxy-6-(hydroxymethyl)oxan-2-yl]oxy})-4，9，15，20-tetraoxatricyclo[16.4.0.0⁷，¹²]docosa-6，10，17，21-tetraene-11，22-dicarboxylate		MS1+MS2	0.64		11，22-dimethyl (6E，17E)-3，14-dioxo-8，19-bis({[(2S，3R，4S，5S，6R)-3，4，5-trihydroxy-6-(hydroxymethyl)oxan-2-yl]oxy})-4，9，15，20-tetraoxatricyclo[16.4.0.0⁷，¹²]docosa-6，10，17，21-tetraene-11，22-dicarboxylate		C13H18O6	270.11		0.0073	25.201		M+NH4																												MoNA
2666	M288T160	2.6685	288.155	0.0376		Pro Thr Ala		MS1+MS2	0.5				C12H21N3O5	287.148		0.0004	1.4602		M+H			19614																									Metlin
2667	M288T323	5.3885	288.191	0.0193		Ile Gly Val		MS1+MS2	0.82				C13H25N3O4	287.185		0.0005	1.7567		M+H			17219																									Metlin
2669	M288T624	10.4071	288.199	0.0881		CAY10444		MS1+MS2	0.56				C15H29NO2S	287.192	298186-80-8	0.0005	1.7355		M+H			44894																									Metlin
2671	M288T115	1.9154	288.202	0.2217		Ile Arg		MS1+MS2	0.5				C12H25N5O3	287.196		0.0009	3.2604		M+H			23986																									Metlin
2675	M288T352	5.8719	288.202	0.0362		Gly Val Ile		MS1+MS2	0.56				C13H25N3O4	287.185		0.0105	36.411		M+H			21870																									Metlin
2676	M288T428	7.1406	288.216	0.0639		ACar 8:0		MS1+MS2	0.71		ACar 8:0	[M]+	[C15H30NO4]+	288.217		0.001	3.4122		M																												MoNA	ACar
2677	M288T455	7.581	288.217	0.052		5-Methylheptanoylcarnitine		MS1+MS2	0.73		5-Methylheptanoylcarnitine		C15H29NO4	287.21		0.0002	0.8382	40	M+H	HMDB0241044			Lipids and lipid-like molecules	Fatty Acyls	Fatty acid esters																					yes	HMDB
2681	M288T549	9.1518	288.29	0.3165		C17-Sphinganine		MS1+MS2	0.54		C17-Sphinganine		C17H37NO2	287.282	32164-02-6	0.0004	1.2854		M+H				Organic nitrogen compounds	Organonitrogen compounds	Amines																						GNPS
2695	M289T561	9.3428	289.152	0.2015		Strobilactone A|(5R，5aS，9aS)-5，9b-Dihydroxy-6，6，9a-trimethyl-5，5a，6，7，8，9，9a，9b-octahydronaphtho[1，2-c]furan-1(3H)-one		MS1+MS2	0.52		STROBILACTONE A		C15H22O4	266.152		0.0112	38.7022		M+Na			985364	Organoheterocyclic compounds	Naphthofurans																							MsDial_Meta
2696	M289T680	11.3332	289.176	0.0403		Atropine		MS1+MS2	0.56		Atropine|Spectral Match to Atropine from NIST14|Massbank:BML00603 Atropine|Massbank:BML00611 Atropine|Massbank:BML00619 Atropine|Massbank:KO002223 Atropine|dl-Hyoscyamine|Massbank:KO002224 Atropine|Massbank:KO002225 Atropine|Massbank:KO002226 Atropine|Massbank:KO002227 Atropine|Massbank:KO008864 Atropine|Massbank:TY000208 Atropine|Benzeneacetic acid alpha-(hydroxymethyl)- (3-endo)-8-methyl-8-azab…	Atropine|dl-Hyoscyamine|Benzeneacetic acid alpha-(hydroxymethyl)- (3-endo)-8-methyl-8-azabicyclo[3.2.1]oct-3-yl ester|1alphaH，5alphaH-Tropan-3alpha-ol (+-)-tropate (ester)|alpha-(Hydroxymethyl)-benzeneacetic acid en|(1R，5S)-8-Methyl-8-azabicyclo[3.2.1]oct-3-yl tropate|Benzeneacetic acid， alpha-(hydroxymethyl)- (3-endo)-8-methyl-8-azabicyclo[3.2.1]oct-3-yl ester|hyoscyamine	C17H23NO3	289.168	55-48-1|51-55-8|101-31-5|5908-99-6	0.0078	27.0078			HMDB0242263|HMDB0252168|HMDB0014568	C01479|C02046	1163|265188	Alkaloids and derivatives|Benzenoids	Tropane alkaloids|Benzene and substituted derivatives	Benzoic acids and derivatives							yes				yes	yes										MoNA	Natural Product; Alkaloid|Tropane alkaloids|Alkaloids
2701	M289T323	5.3863	289.194	0.031		Caramiphen|1-(2-Diethylaminoethoxycarbonyl)-1-Phenylcyclopentane		MS1+MS2	0.63		Caramiphen|1-(2-DIETHYLAMINOETHOXYCARBONYL)-1-PHENYLCYCLOPENTANE	Caramiphen|2-(Diethylamino)ethyl 1-phenylcyclopentane-1-carboxylic acid	C18H27NO2	289.204		0.0099	34.1608		M	HMDB0249602			Benzenoids	Benzene and substituted derivatives												yes											MoNA
2726	M290T302	5.0282	290.17	0.0601		Gly Thr Leu		MS1+MS2	0.71				C12H23N3O5	289.164		0.001	3.3457		M+H			16182																									Metlin
2728	M290T280	4.6646	290.17	0.0254		Thr Gly Ile		MS1+MS2	0.6				C12H23N3O5	289.164		0.0009	3.0011		M+H			22193																									Metlin
2729	M290T253	4.2231	290.17	0.1489		Ala Thr Val		MS1+MS2	0.56				C12H23N3O5	289.164		0.0009	3.0011		M+H			22953																									Metlin
2749	M291T411	6.8561	291.133	0.0489		Argininosuccinic acid		MS1+MS2	0.48		Argininosuccinic acid|Argininosuccinic acid; CE0; KDZOASGQNOPSCU-WDSKDSINSA-N|Argininosuccinic acid; CE10; KDZOASGQNOPSCU-WDSKDSINSA-N|Argininosuccinic acid; CE30; KDZOASGQNOPSCU-WDSKDSINSA-N	Argininosuccinate|Argininosuccinic acid|Arginosuccinate|Arginosuccinic acid|L-Argininosuccinate|L-Argininosuccinic acid|L-Arginosuccinate|L-Arginosuccinic acid|N-(((4-amino-4-carboxybutyl)amino)iminomethyl)-L-Aspartate|N-(((4-amino-4-carboxybutyl)amino)iminomethyl)-L-Aspartic acid|N-[(4-amino-4-carboxybutyl)amidino]-L-Aspartate|N-[(4-amino-4-carboxybutyl)amidino]-L-Aspartic acid|N-[[(4-amino-4-ca…	C10H18N4O6	290.123	2387-71-5	0.0034	11.5607		M+H	HMDB0000052	C03406	5115|389|458239	Organic acids and derivatives	Carboxylic acids and derivatives	Amino acids， peptides， and analogues		yes								yes	yes	yes			yes					yes		HMDB	氨基酸
2754	M291T657	10.9482	291.196	0.0373		Octinoxate		MS1+MS2	0.55		Octinoxate	2-Ethylhexyl 3-(4-methoxyphenyl)prop-2-enoic acid|2-Ethylhexyl-4-methoxycinnamate|2-Ethylhexyl-P-methoxycinnamate|Heliopan new|OMC cinnamate|Parsol MCX|Escalol 557|Octinoxate|Octyl-methoxycinnamate|Octylmethoxycinnamate|2-Ethylhexyl 3-(methoxyphenyl)-2-propenoate|EHMC CPD|Ethylhexyl methoxycinnamate|Uvinul MC80	C18H26O3	290.188		0.0004	1.3919		M+H	HMDB0255909|HMDB0061861		43282|284531	Phenylpropanoids and polyketides	Cinnamic acids and derivatives	Cinnamic acid esters				yes							yes		yes									GNPS
2775	M292T312	5.1945	292.129	0.4723		Ser Trp		MS1+MS2	0.84				C14H17N3O4	291.122		0.0005	1.7322		M+H			23978																									Metlin
2785	M292T701	11.6852	292.227	0.0532		Penbutolol		MS1+MS2	0.42		Penbutolol	Levatol|Hoe-893D|Penbutolol sulfate|Betapressin|Hoe893d|Sulfate， penbutolol|Hoe 893D|Penbutolol sulfate (2:1)	C18H29NO2	291.22	38363-40-5|36507-48-9|38363-32-5	0.0002	0.7842	40	M+H	HMDB0015447	C07416	1719|278926	Benzenoids	Phenol ethers								yes				yes	yes										HMDB	Beta - agonists
2806	M293T328	5.4748	293.189	0.1268		Carteolol		MS1+MS2	0.35		Carteolol|Spectral Match to Carteolol from NIST14	Carteololum|Hydrochloride， carteolol|Carteolol monohydrochloride|Carteolol hydrochloride|Monohydrochloride， carteolol	C16H24N2O3	292.179	51781-06-7	0.0033	11.2807		M+H	HMDB0014662	C06874	1546|275099	Organoheterocyclic compounds	Quinolines and derivatives	Hydroquinolines							yes				yes	yes										Metlin
2816	M294T289	4.8109	294.144	0.0261		Gln Phe		MS1+MS2	0.61				C14H19N3O4	293.138		0.0009	2.9104		M+H			23865																									Metlin
2817	M294T271	4.5195	294.144	0.4154		Gly Phe Ala		MS1+MS2	0.63				C14H19N3O4	293.138		0.0006	1.8905		M+H			16019																									Metlin
2819	M294T241	4.0179	294.153	0.0951		Ala Phe Gly		MS1+MS2	0.5				C14H19N3O4	293.138		0.0084	28.7058		M+H			18304																									Metlin
2845	M295T259	4.3182	295.128	0.0742		(S)-3-amino-4-(((S)-1-methoxy-1-oxo-3-phenylpropan-2-yl)amino)-4-oxobutanoic acid		MS1+MS2	0.66		(S)-3-amino-4-(((S)-1-methoxy-1-oxo-3-phenylpropan-2-yl)amino)-4-oxobutanoic acid		C14H18N2O5	294.122	22839-47-0|25548-16-7	0.0008	2.6147	40	M+H	HMDB0001894	C11045		Organic acids and derivatives	Carboxylic acids and derivatives	Amino acids， peptides， and analogues			yes							yes			yes									MsDial_Meta
2854	M295T662	11.0275	295.226	0.0198		17-hydroxy-linolenic acid|17-Hydroxylinolenic acid		MS1+MS2	0.34		17-Hydroxylinolenic acid	(9Z，12Z，15Z)-17-Hydroxyoctadecatri-9，12，15-enoic acid|(9Z，12Z，15Z)-17-Hydroxyoctadecatri-9，12，15-enoate|17-Hydroxylinolenate|(9Z，12Z，15Z)-17-Hydroxyoctadeca-9，12，15-trienoate	C18H30O3	294.219		0.0009	3.031	40	M+H	HMDB0011108	C16346	45842	Lipids and lipid-like molecules	Fatty Acyls	Lineolic acids and derivatives		yes	yes																			HMDB
2857	M295T637	10.6167	295.226	0.0246		13(S)-HpODE|13-L-Hydroperoxylinoleic acid		MS1+MS2	0.32		13-L-Hydroperoxylinoleic acid	13-HpODE|(9Z，11E)-(13S)-13-Hydroperoxyoctadeca-9，11-dienoate|(9Z，11E)-(13S)-13-Hydroperoxyoctadeca-9，11-dienoic acid|13S-Hydroperoxy-9Z，11E-octadecadienoic acid|13(S)-HPODE|13S-Hydroperoxy-9Z，11E-octadecadienoate|13-L-Hydroperoxylinoleate|(9Z，11E，13S)-13-Hydroperoxyoctadeca-9，11-dienoic acid|(9Z，11E，13S)-13-Hydroperoxyoctadeca-9，11-dienoate|(13S，9Z，11E)-13-Hydroperoxy-9，11-octadecadienoate|(13S，9…	C18H32O4	312.23	33964-75-9	0.0014	4.605		M+H-H2O	HMDB0003871	C04717	36036	Lipids and lipid-like molecules	Fatty Acyls	Lineolic acids and derivatives		yes	yes								yes											Metlin
2869	M296T233	3.8758	296.123	0.0518		Gly Gly Tyr		MS1+MS2	0.55				C13H17N3O5	295.117		0.0009	3.109		M+H			18482																									Metlin
2870	M296T208	3.4628	296.124	0.3261		Gly Tyr Gly		MS1+MS2	0.51				C13H17N3O5	295.117		0.0004	1.4205		M+H			15854																									Metlin
2909	M297T478	7.9741	297.289	0.0982		Methyl oleate|(Z)-9-Octadecenoic Acid Methyl Ester		MS1+MS2	0.33		(Z)-9-OCTADECENOIC ACID METHYL ESTER	METHYL OLEATE	C19H36O2	296.272	112-62-9|61788-34-9|2462-84-2	0.0104	34.8805		M+H		C03425	44777	Lipids and lipid-like molecules	Fatty Acyls	Fatty acid esters																						DICP
2922	M298T776	12.9401	298.082	0.0409		Albendazole sulfone		MS1+MS2	0.32		Albendazole sulfone|Massbank:EQ364751 Albendazole sulfone|methyl N-(6-propylsulfonyl-1H-benzimidazol-2-yl)carbamate|Massbank:EQ364758 Albendazole sulfone|Massbank:EQ364759 Albendazole sulfone|Massbank:EQ364756 Albendazole sulfone|Massbank:EQ364757 Albendazole sulfone|Massbank:EQ364754 Albendazole sulfone|Massbank:EQ364753 Albendazole sulfone|Massbank:EQ364752 Albendazole sulfone|Massbank:EQ364755…	Albendazole sulphone|N-[6-(Propane-1-sulfonyl)-1H-1，3-benzodiazol-2-yl]methoxycarboximidate|N-[6-(Propane-1-sulphonyl)-1H-1，3-benzodiazol-2-yl]methoxycarboximidate|N-[6-(Propane-1-sulphonyl)-1H-1，3-benzodiazol-2-yl]methoxycarboximidic acid|Albendazole sulfone|methyl N-(6-propylsulfonyl-1H-benzimidazol-2-yl)carbamate	C12H15N3O4S	297.078		0.0032	10.8257	20	M+H	HMDB0060561	C16626	391947	Organoheterocyclic compounds	Benzimidazoles	2-benzimidazolylcarbamic acid esters		yes					yes	yes		yes	yes	yes								yes		HMDB
2924	M298T281	4.6898	298.096	1.126		(2R，5S)-2-(6-Aminopurin-9-yl)-5-(methylsulfanylmethyl)oxolane-3，4-diol|NCGC00263645-02_C11H15N5O3S_5'-Methylthioadenosine|5'-Methylthioadenosine|MeSAdo|Methylthioadenosine|Adenosine + C2H5S|Vitamin L2|5'-Deoxy-5'-Methylthioadenosine		MS1+MS2	0.9		(2R，5S)-2-(6-Aminopurin-9-yl)-5-(methylsulfanylmethyl)oxolane-3，4-diol|NCGC00263645-02_C11H15N5O3S_5'-Methylthioadenosine|5'-METHYLTHIOADENOSINE|MeSAdo CollisionEnergy:102040|Methylthioadenosine CollisionEnergy:102040|MeSAdo CollisionEnergy:205060|Methylthioadenosine CollisionEnergy:205060|Massbank:PR310810 Adenosine + C2H5S|Massbank:PS067503 Vitamin L2|MTA|5'-Deoxy-5'-Methylthioadenosine|Thiomet…	xylo-MTA|9-(5'-Deoxy-5'-(methylthio)-xylofuranosyl)adenine|9-(5'Deoxy-5'-(methylthio)-beta-D-xylofuranosyl)adenine|9-DMXA|Xylosyl-methylthio-adenosine|Vitamin L2|MTA|5'-Deoxy-5'-Methylthioadenosine|Thiomethyladenosine|5-Methylthioadenosine|(2R，3R，4S，5S)-2-(6-aminopurin-9-yl)-5-(methylsulfanylmethyl)oxolane-3，4-diol	C11H15N5O3S	297.09		0.0007	2.2152		M+H	HMDB0257557			Nucleosides， nucleotides， and analogues	5'-deoxyribonucleosides	5'-deoxy-5'-thionucleosides											yes											GNPS	Nucleosides
2925	M298T296	4.9268	298.097	0.4446		NCGC00263645-02_C11H15N5O3S_5'-Methylthioadenosine		MS1+MS2	0.91		NCGC00263645-02_C11H15N5O3S_5'-Methylthioadenosine		C11H15N5O3S	297.09	2457-80-9	0.0002	0.5379		M+H	HMDB0257557|HMDB0001173	C00170		Nucleosides， nucleotides， and analogues	5'-deoxyribonucleosides	5'-deoxy-5'-thionucleosides		yes	yes	yes						yes	yes	yes			yes					yes		GNPS
2932	M298T900	15.0017	298.31	0.0618		Tridemorph		MS1+MS2	0.31		Tridemorph|Massbank:WA000109 Tridemorph|Massbank:WA000108 Tridemorph|Massbank:WA000111 Tridemorph|Massbank:WA000110 Tridemorph	N-Tridecyl-2，6-dimethylmorpholine|2，6-Dimethyl-4-tridecylmorpholine|2，6-Dimethyl-4-tridecyl-morpholine|2，6-Dimethyl-N-tridecyl-morpholine|4-Tridecyl-2，6-dimethylmorpholine|BASF 220F|Calixin|Calixine|Dimethyl-2，6 tridecyl-4 morpholine|Elbamorph|F 220 (Fungicide)|Kalinin|Kalixin|N-Tridecyl-2，6-dimethylmorpholin|Tridemorf|Tridemorphe|Tridemorph， (trans)-isomer|Tridemorph， (cis)-isomer	C19H39NO	297.303	81412-43-3	0.0009	2.8992		M+H	HMDB0031810	C11285	303095	Organoheterocyclic compounds	Oxazinanes	Morpholines		yes	yes																			GNPS
2936	M298T624	10.3978	298.348	0.0771		N，N-Dimethyloctadecylamine		MS1+MS2	0.51		N，N-Dimethyloctadecylamine	Dimantine|Dimantin|N，N-Dimethyl-N-octadecylamine|Dymanthine hydrochloride|Dymanthine|Thelmesan|	C20H43N	297.34		0.0006	2.1774	40	M+H	HMDB0255266			Organic nitrogen compounds	Organonitrogen compounds	Amines											yes											HMDB
2954	M299T419	6.9765	299.148	0.0628		1，7-bis(4-hydroxyphenyl)heptan-3-one		MS1+MS2	0.51		1，7-bis(4-hydroxyphenyl)heptan-3-one|NCGC00169598-02!1，7-bis(4-hydroxyphenyl)heptan-3-one		C19H22O3	298.157		0.0161	53.8013		M+H				Phenylpropanoids and polyketides	Diarylheptanoids	Linear diarylheptanoids																						MsDial_Meta
2955	M299T400	6.6703	299.149	0.0437		Acerogenin G| 1，7-Bis(4-hydroxyphenyl)-3-heptanone		MS1+MS2	0.62				C19H22O3	298.157		0.0155	51.7955		M+H			984994																									Metlin
2962	M299T791	13.1875	299.257	0.0252		9，10-Epoxystearic acid|FA 18:1+1O		MS1+MS2	0.3		9，10-Epoxystearic acid|Massbank:PR309104 FA 18:1+1O|FA 18:1+1O	9，10-Epoxystearic acid|8-(3-Octyloxiran-2-yl)octanoic acid|9，10-Epoxyoctadecanoic acid|8-(3-Octyloxiran-2-yl)octanoate|9，10-Epoxyoctadecanoate|9，10-Epoxystearic acid， potassium salt|cis-9，10-Epoxystearic acid|9，10-Epoxystearic acid， (trans)-isomer|9，10-Epoxystearic acid， 14C-acid|9，10-Epoxystearic acid， ammonium salt|9，10-Epoxystearic acid， (cis)-isomer|9，10-Epoxystearic acid， sodium salt|9，10-Ep…	C18H34O3	298.251		0.0009	2.9906	40	M+H	HMDB0247617	C19418		Lipids and lipid-like molecules	Fatty Acyls	Lineolic acids and derivatives											yes											HMDB	Oxidized fatty acids	FA
2985	M300T401	6.6754	300.152	0.0341		N-methylcoclaurine		MS1+MS2	0.38		N-methylcoclaurine|ReSpect:PM010804 N-Methylcoclaurine		C18H21NO3	299.152	3423-07-2	0.0076	25.4656		M+H	HMDB0060319	C05176		Organoheterocyclic compounds	Isoquinolines and derivatives	Benzylisoquinolines																						MsDial_Meta	Coclaurine
2993	M300T778	12.9688	300.289	0.0276		Palmitoylethanolamide		MS1+MS2	0.53		Palmitoylethanolamide	Anandamide (16:0)|Hexadecanoyl ethanolamide|Hydroxyethylpalmitamide|Monoethanolamine palmitic acid amide|N-(2-Hydroxyethyl)palmitamide|N-Hexadecanoylethanolamine|N-Palmitoylethanolamine|Palmidrol|Palmidrolum|Palmitamide mea|Palmitic acid monoethanolamide|Palmitinsaeure-beta-hydroxyethylamid|Palmitoyl-ea|PEA|Palmdrol prodes|Monoethanolamine palmitate amide|Palmitate monoethanolamide|Palmitinsaeure…	C18H37NO2	299.282	544-31-0	0.0009	3.0951		M+H	HMDB0002100	C16512	305964	Organic acids and derivatives	Carboximidic acids and derivatives	Carboximidic acids		yes	yes	yes						yes	yes	yes		yes	yes							DICP
2994	M300T637	10.6102	300.289	0.4383		Sphingosine		MS1+MS2	0.46		Sphingosine|HMDB:HMDB00252-433 Sphingosine|HMDB:HMDB00252-435 Sphingosine|HMDB:HMDB00252-434 Sphingosine	4-Sphingenine|D-erythro-Sphingosine|(2S，3R，4E)-2-Amino-4-octadecene-1，3-diol|4-trans-Sphingenine|Sphingenine|2S-Amino-4E-octadecene-1，3R-diol|D-erythro-Sphingosine C-18|(2S，3R)-(e)-2-Amino-1，3-dihydroxy-4-octadecene|(2S，3R，4E)-2-Amino-3-hydroxyoctadec-4-ene-1-ol|(2S，3R，e)-2-Aminooctadec-4-ene-1，3-diol|(4E)-Sphing-4-enine|(4E)-Sphingenine|(e)-2-Amino-4-octadecan-1，3-diol|(e)-D-Erythro-4-octadecene…	C18H37NO2	299.282	123-78-4	0.0008	2.7621		M+H	HMDB0000252	C00319	392	Organic nitrogen compounds	Organonitrogen compounds	Amines		yes	yes	yes						yes	yes	yes			yes					yes		Metlin
2995	M300T618	10.2954	300.289	0.0333		Sphingosine|D-Sphingosine123-78-4|D-erythro-C18-Sphingosine|DErySphingosine|D-sphingosine|C18_Sphingosine|D-erythro-sphingosine		MS1+MS2	0.41		Sphingosine|MLS001332469-01!D-Sphingosine123-78-4|Spectral Match to D-erythro-C18-Sphingosine from NIST14|Massbank:CE000306 DErySphingosine|Massbank:RP014702 D-sphingosine|(E，2S，3R)-2-aminooctadec-4-ene-1，3-diol|Massbank:RP014701 D-sphingosine|Massbank:RP014703 D-sphingosine|HMDB:HMDB00252-433 Sphingosine|HMDB:HMDB00252-435 Sphingosine|HMDB:HMDB00252-434 Sphingosine|DErySphingosine|C18_Sphingosin…	4-Sphingenine|D-erythro-Sphingosine|(2S，3R，4E)-2-Amino-4-octadecene-1，3-diol|4-trans-Sphingenine|Sphingenine|2S-Amino-4E-octadecene-1，3R-diol|D-erythro-Sphingosine C-18|(2S，3R)-(e)-2-Amino-1，3-dihydroxy-4-octadecene|(2S，3R，4E)-2-Amino-3-hydroxyoctadec-4-ene-1-ol|(2S，3R，e)-2-Aminooctadec-4-ene-1，3-diol|(4E)-Sphing-4-enine|(4E)-Sphingenine|(e)-2-Amino-4-octadecan-1，3-diol|(e)-D-Erythro-4-octadecene…	C18H37NO2	299.282	123-78-4	0.0005	1.763		M+H	HMDB0000252	C00319	392	Organic nitrogen compounds	Organonitrogen compounds	Amines		yes	yes	yes						yes	yes	yes			yes					yes		MoNA	Natural Product; Lipid
2997	M300T598	9.9732	300.289	0.0539		3-ketosphinganine|3-Dehydrosphinganine		MS1+MS2	0.35		3-Dehydrosphinganine	3-Dehydro-D-sphinganine|3-Ketodihydrosphingosine|3-Ketosphinganine|(2S)-2-Amino-1-hydroxyoctadecan-3-one|1-Hydroxy-2-amino-3-oxo-octadecane|2-Amino-1-hydroxy-3-octadecanone|KDHS|Ketodihydrosphingosine|(+-)-Isomer OF ketodihydrosphingosine|(S)-Isomer OF ketodihydrosphingosine	C18H37NO2	299.282	16105-69-4	0.0003	1.097		M+H	HMDB0001480	C02934	3428	Organic oxygen compounds	Organooxygen compounds	Carbonyl compounds		yes	yes	yes											yes					yes		Metlin
3022	M301T546	9.1078	301.284	0.0213		2-Hydroxystearic acid		MS1+MS2	0.37		2-Hydroxystearic acid	(S)-2-Hydroxystearic acid|(S)-2-Hydroxystearate|(S)-2-Hydroxyoctadecanoate|(-)-alpha-Hydroxystearate|(-)-alpha-Hydroxystearic acid|(-)-α-Hydroxystearate|(-)-α-Hydroxystearic acid|(2S)-2-Hydroxyoctadecanoate|(2S)-2-Hydroxyoctadecanoic acid|(S)-2-Hydroxyoctadecanoic acid|(±)-alpha-Hydroxystearate|(±)-alpha-Hydroxystearic acid|(±)-α-Hydroxystearate|(±)-α-Hydroxystearic acid|2-Hydroxyoctadecanoate|2-…	C18H36O3	300.266	26531-80-6	0.0105	34.7014	40	M+H	HMDB0062549	C03045		Lipids and lipid-like molecules	Fatty Acyls	Fatty acids and conjugates		yes	yes							yes					yes							HMDB
3052	M302T258	4.2998	302.171	0.1127		Pro Ser Val		MS1+MS2	0.53				C13H23N3O5	301.164		0	0.0965		M+H			23420																									Metlin
3054	M302T359	5.9901	302.207	0.068		Leu Gly Leu		MS1+MS2	0.6				C14H27N3O4	301.2		0.0009	2.8336		M+H			21638																									Metlin
3057	M302T478	7.9586	302.232	0.0793		Nonanoylcarnitine		MS1+MS2	0.65		Nonanoylcarnitine	3-(Nonanoyloxy)-4-(trimethylammonio)butanoate|3-(Nonanoyloxy)-4-(trimethylammonio)butanoic acid|Nonayl-L-carnitine|Nonaylcarnitine|	C16H31NO4	301.225		0.0008	2.675	40	M+H	HMDB0013288			Lipids and lipid-like molecules	Fatty Acyls	Fatty acid esters		yes	yes								yes	yes			yes							HMDB
3064	M302T598	9.9732	302.305	0.0171		2，2'-(Tetradecylimino)diethanol		MS1+MS2	0.52		Massbank:LU100201 2，2'-(Tetradecylimino)diethanol|Tetradecyldiethanolamine|Massbank:LU100206 2，2'-(Tetradecylimino)diethanol|Massbank:LU100202 2，2'-(Tetradecylimino)diethanol|Massbank:LU100205 2，2'-(Tetradecylimino)diethanol|Massbank:LU100204 2，2'-(Tetradecylimino)diethanol|Massbank:LU100203 2，2'-(Tetradecylimino)diethanol|2，2'-(Tetradecylimino)diethanol	2，2'-(Tetradecylimino)diethanol|Tetradecyldiethanolamine	C18H39NO2	301.298		0.0009	2.9093		M+H			310835	Organic nitrogen compounds	Organonitrogen compounds	Amines																						GNPS
3067	M302T630	10.4955	302.305	0.02		D-Erythro-dihydrosphingosine		MS1+MS2	0.41		ReSpect:PS075001 D-erythro-Dihydrosphingosine|D-erythro-DHS|C18-Dihydrosphingosine|Sphinganine|Octadecasphinganine|Dihydrosphingosine|2-Amino-1，3-dihydroxyoctadecane|safingol|ReSpect:PS075002 D-erythro-Dihydrosphingosine|ReSpect:PS075003 D-erythro-Dihydrosphingosine|ReSpect:PS075004 D-erythro-Dihydrosphingosine|ReSpect:PS075005 D-erythro-Dihydrosphingosine|ReSpect:PS075006 D-erythro-Dihydrosphing…	D-erythro-Dihydrosphingosine|D-erythro-DHS|C18-Dihydrosphingosine|Sphinganine|Octadecasphinganine|Dihydrosphingosine|2-Amino-1，3-dihydroxyoctadecane|safingol	C18H39NO2	301.298	764-22-7	0.0008	2.5785		M+H	HMDB0000269|HMDB0242634	C00836		Organic nitrogen compounds	Organonitrogen compounds	Amines		yes	yes	yes						yes	yes	yes			yes					yes		GNPS	Sphingolipid|Sphingosine
3077	M303T212	3.5409	303.145	0.4406		His Phe		MS1+MS2	0.91				C15H18N4O3	302.138		0.0005	1.6178		M+H			23702																									Metlin
3087	M303T675	11.2527	303.224	0.0837		8(S)-HETE|8-HETE|8S-Hydroxy-5Z，9E，11Z，14Z-eicosatetraenoic acid		MS1+MS2	0.53		8-HETE|Spectral Match to 8S-Hydroxy-5Z，9E，11Z，14Z-eicosatetraenoic acid from NIST14	8(S)-Hydroxy-(5Z， 9E， 11Z， 14Z)-Eicosatetraenoic acid|(5Z，8S，9E，11Z，14Z)-8-Hydroxyeicosa-5，9，11，14-tetraenoic acid|(5Z，9E，11Z，14Z)-(8S)-8-Hydroxyeicosa-5，9，11，14-tetraenoic acid|(5Z，9E，11Z，14Z)-(8S)-8-Hydroxyicosa-5，9，11，14-tetraenoic acid|(8S)-Hydroxy-(5Z)，(9E)，(11Z)，(14Z)-eicosatetraenoic acid|(S)-(Z，e，Z，Z)-8-Hydroxyeicosa-5，9，11，14-tetraenoic acid|8(S)-Hydroxyeicosatetraenoic acid|8S-HETE|(5Z，…	C20H32O3	320.235	98462-03-4	0.0082	27.1907		M+H-H2O	HMDB0004679	C14776	45730	Lipids and lipid-like molecules	Fatty Acyls	Eicosanoids		yes	yes								yes			yes								Metlin
3093	M303T696	11.6065	303.231	0.0485		8-HETE		MS1+MS2	0.46		8-HETE|Spectral Match to 8-HETE from NIST14|Massbank:IA000179 8-HETE|Massbank:IA000178 8-HETE|Massbank:IA000006 8-HETE|Massbank:IA000471 8-HETE|Massbank:IA000004 8-HETE|Massbank:IA000180 8-HETE|Massbank:IA000470 8-HETE|Massbank:IA000469 8-HETE|Massbank:IA000005 8-HETE	(5Z，8S，9E，11Z，14Z)-8-Hydroxyeicosa-5，9，11，14-tetraenoic acid|(5Z，9E，11Z，14Z)-(8S)-8-Hydroxyeicosa-5，9，11，14-tetraenoic acid|(5Z，9E，11Z，14Z)-(8S)-8-Hydroxyicosa-5，9，11，14-tetraenoic acid|(8S)-Hydroxy-(5Z)，(9E)，(11Z)，(14Z)-eicosatetraenoic acid|(S)-(Z，e，Z，Z)-8-Hydroxyeicosa-5，9，11，14-tetraenoic acid|8(S)-Hydroxyeicosatetraenoic acid|8S-HETE|(5Z，8S，9E，11Z，14Z)-8-Hydroxyeicosa-5，9，11，14-tetraenoate|(…	C20H32O3	320.235	98462-03-4	0.0011	3.7756		M+H-H2O	HMDB0004679|HMDB0062433	C14776	45977	Lipids and lipid-like molecules	Fatty Acyls	Eicosanoids		yes	yes								yes			yes								GNPS	Natural Product; Lipid Standard
3118	M304T296	4.9399	304.185	0.4625		Thr Ala Ile		MS1+MS2	0.67				C13H25N3O5	303.179		0.0013	4.3424		M+H			20585																									Metlin
3129	M304T624	10.3939	304.3	0.0212		Benzalkonium chloride (C12)|Benzyldodecyldimethylammonium		MS1+MS2	0.97		Benzalkonium chloride (C12)|Spectral Match to Benzyldodecyldimethylammonium from NIST14		C21H38N+	304.3	10328-35-5|5423-15-4|5459-84-7	0.0002	0.7401		M+				Benzenoids	Benzene and substituted derivatives	Phenylmethylamines																						GNPS
3143	M305T380	6.3299	305.116	0.0145		2-Chloro-N-(2-(Diethylamino)Ethyl)-4-Quinolinecarboxamide|2-Chloro-N-(2-(Ethylamino)Ethyl)-4-Quinolinecarboxamide		MS1+MS2	0.53		2-CHLORO-N-(2-(DIETHYLAMINO)ETHYL)-4-QUINOLINECARBOXAMIDE|2-CHLORO-N-(2-(ETHYLAMINO)ETHYL)-4-QUINOLINECARBOXAMIDE		C16H20ClN3O	305.13		0.0137	44.8682						Organoheterocyclic compounds	Quinolines and derivatives	Quinoline carboxamides																						MoNA
3144	M305T364	6.074	305.116	0.0276		Diazinon		MS1+MS2	0.33		Diazinon|Massbank:EA029301 Diazinon|diethoxy-(2-isopropyl-6-methyl-pyrimidin-4-yl)oxy-thioxo-phosphorane|Massbank:EA029302 Diazinon|Massbank:EA029303 Diazinon|Massbank:EA029304 Diazinon|Massbank:EA029305 Diazinon|Massbank:EA029306 Diazinon|Massbank:EA029307 Diazinon|Massbank:EA029308 Diazinon|Massbank:EA029309 Diazinon|Massbank:EA029310 Diazinon|Massbank:EA029311 Diazinon|Massbank:EA029312 Diazin…	Dimpylate|O，O-Diethyl 2-isopropyl-4-methylpyrimidyl-6-thiophosphate|O，O-Diethyl O-(2-isopropyl-4-methyl-6-pyrimidyl) thionophosphate|O，O-Diethyl O-(2-isopropyl-6-methyl-4-pyrimidinyl) phosphorothioate|O，O-Diethyl O-[6-methyl-2-(1-methylethyl)pyrimidin-4-yl] thiophosphate|Phosphorothioic acid， O，O-diethyl O-(6-methyl-2-(1-methylethyl)-4-pyrimidinyl) ester|New Z diazinon|Optimizer insecticide|Dimpy…	C12H21N2O3PS	304.101	333-41-5	0.0075	24.7442		M+H	HMDB0032943	C14324	44239|265509	Organic acids and derivatives	Organic thiophosphoric acids and derivatives	Thiophosphoric acid esters			yes																			MsDial_Meta
3153	M305T805	13.4216	305.248	0.1107		Stearidonic Acid ethyl ester		MS1+MS2	0.81		Spectral Match to Stearidonic acid ethyl ester from NIST14		C20H32O2	304.24	119798-44-6	0.0007	2.1941		M+H			44955	Lipids and lipid-like molecules	Fatty Acyls	Lineolic acids and derivatives																						Metlin
3186	M307T155	2.5803	307.084	0.0199		Epigallo catechin|Epigallocatechin|(-)-Epigallocatechin|(-)-Epigallocatechin (EGC)		MS1+MS2	0.72		(-)-Epigallocatechin|Epigallocatechin|Massbank: Epigallocatechin|(2R，3R)-2-(3，4，5-trihydroxyphenyl)-3，4-dihydro-2H-chromene-3，5，7-triol|(-)-Epigallo catechin|Massbank:NA001899 Epigallocatechin|Massbank:NA001017 Epigallocatechin|Massbank:NA001653 Epigallocatechin|Massbank:NA001141 Epigallocatechin|Massbank:NA001262 Epigallocatechin|Massbank:NA001260 Epigallocatechin|Massbank:NA001769 Epigallocatec…	(-)-3，3'，4'，5，5'，7-Flavanhexol|(2R，3R)-2-(3，4，5-Trihydroxyphenyl)-3，4-dihydro-2H-chromene-3，5，7-triol|2，3-cis-Epigallocatechin|Epigallocatechol|L-Epigallocatechin|(-)-cis-3，3'，4'，5，5'，7-Hexahydroxyflavan|(-)-cis-3，3'，4'，5，5'，7-Hexahydroxyflavane|(-)-Epigallocatechol|Antiscurvy factor C2|EGC|Epigallocatechin|l-Epigallocatechol|Gallocatechol， (2R-trans)-isomer|Gallocatechol|Gallocatechol， (2R-cis)-…	C15H14O7	306.074	970-74-1	0.0023	7.6436	35	M+H	HMDB0038361	C12136	44010	Phenylpropanoids and polyketides	Flavonoids	Flavans			yes	yes							yes	yes								yes		HMDB	Natural Product|Epigallocatechin
3187	M307T59	0.9861	307.084	0.7984		gamma-Glutamyl-S-(1-propenyl)cysteine sulfoxide		MS1+MS2	0.55		gamma-Glutamyl-S-(1-propenyl)cysteine sulfoxide	g-Glutamyl-S-(1-propenyl)cysteine sulfoxide|g-Glutamyl-S-(1-propenyl)cysteine sulphoxide|gamma-Glutamyl-S-(1-propenyl)cysteine sulphoxide|Γ-glutamyl-S-(1-propenyl)cysteine sulfoxide|Γ-glutamyl-S-(1-propenyl)cysteine sulphoxide|2-Amino-4-({1-carboxy-2-[(1E)-prop-1-ene-1-sulfinyl]ethyl}-C-hydroxycarbonimidoyl)butanoate|2-Amino-4-({1-carboxy-2-[(1E)-prop-1-ene-1-sulphinyl]ethyl}-C-hydroxycarbonimido…	C11H18N2O6S	306.089		0.0123	39.9152	40	M+H	HMDB0031870			Organic acids and derivatives	Carboxylic acids and derivatives	Amino acids， peptides， and analogues		yes	yes	yes																yes		HMDB
3215	M308T304	5.0623	308.15	0.2946		Phe Ala Ala		MS1+MS2	0.52				C15H21N3O4	307.153		0.0108	35.0679		M+H			19147																									Metlin
3245	M309T754	12.5702	309.203	0.0376		2，2，4-Trimethyl-1，3-pentadienol diisobutyrate		MS1+MS2	0.52		2，2，4-Trimethyl-1，3-pentadienol diisobutyrate	2，2，4-Trimethyl-1，3-pentadienol diisobutyric acid|Kodaflex txib|2，2，4-Trimethyl-1，3-pentanediol diisobutyrate|2，2，4-Trimethyl-1-[(2-methylpropanoyl)oxy]pentan-3-yl 2-methylpropanoic acid|	C16H30O4	286.214		0.0007	2.2944	26	M+Na	HMDB0059777			Organic acids and derivatives	Carboxylic acids and derivatives	Dicarboxylic acids and derivatives												yes			yes							HMDB
3260	M310T59	0.9801	310.114	0.1106		(R)-1-(3，4-dihydroxybenzyl)-1，2，3，4-tetrahydroisoquinoline-6，7-diol		MS1+MS2	0.51		(R)-1-(3，4-dihydroxybenzyl)-1，2，3，4-tetrahydroisoquinoline-6，7-diol		C16H17NO4	287.116	4747-99-3	0.0089	28.8345	60	M+Na				Organoheterocyclic compounds	Isoquinolines and derivatives	Benzylisoquinolines																						MsDial_Meta
3261	M310T392	6.533	310.13	0.0313		Fluoxetine		MS1+MS2	0.39		Fluoxetine|Massbank:EA033401 Fluoxetine|N-methyl-3-phenyl-3-[4-(trifluoromethyl)phenoxy]-1-propanamine|Massbank:EA033402 Fluoxetine|Massbank:EA033407 Fluoxetine|Massbank:EA033408 Fluoxetine|Massbank:EA033412 Fluoxetine|Massbank:EA033413 Fluoxetine|Massbank:EA033414 Fluoxetine|Massbank:UF410101 Fluoxetine|N-methyl-3-phenyl-3-[4-(trifluoromethyl)phenoxy]propan-1-amine|Massbank:UF410102 Fluoxetine|M…	Fluoxetina|Fluoxetinum|Sarafem|Symbyax|Prozac|Fluoxetine hydrochloride|N-Methyl-gamma-(4-(trifluoromethyl)phenoxy)benzenepropanamine|Fluoxetin|Fluoxetine|N-methyl-3-phenyl-3-[4-(trifluoromethyl)phenoxy]-1-propanamine|N-methyl-3-phenyl-3-[4-(trifluoromethyl)phenoxy]propan-1-amine	C17H18F3NO	309.134	54910-89-3	0.0115	37.2388		M+H	HMDB0014615	D00326	24047	Benzenoids	Benzene and substituted derivatives	Trifluoromethylbenzenes							yes				yes	yes										MsDial_Meta
3281	M311T233	3.8759	311.123	0.0592		.alpha.-L-Glu-L-Tyr|alpha-Glutamyl-Tyrosine		MS1+MS2	0.52		Spectral Match to .alpha.-L-Glu-L-Tyr from NIST14|alpha-Glutamyl-Tyrosine		C14H18N2O6	310.116		0.0008	2.5273		M+H				Organic acids and derivatives	Carboxylic acids and derivatives	Amino acids， peptides， and analogues																						MoNA
3285	M311T256	4.2709	311.13	0.0612		Tyr Glu		MS1+MS2	0.5				C14H18N2O6	310.116		0.006	19.3286		M+H			23646																									Metlin
3290	M311T737	12.28	311.178	0.1391		Sinapine|Sinapoylcholine		MS1+MS2	0.32		Sinapine|Massbank:CE000051 Sinapine|Massbank:CE000052 Sinapine|Massbank:CE000053 Sinapine|Massbank:CE000054 Sinapine|Massbank:PB000384 Sinapoylcholine|2-[(E)-3-(4-hydroxy-3，5-dimethoxyphenyl)prop-2-enoyl]oxyethyl-trimethylazanium|Massbank:PB000385 Sinapoylcholine|Massbank:PB000386 Sinapoylcholine|Massbank:PB006004 Sinapine|Massbank:PB006005 Sinapine|Massbank:PB006006 Sinapine|Massbank:PB006007 Si…	Sinapoylcholine|2-[(E)-3-(4-hydroxy-3，5-dimethoxyphenyl)prop-2-enoyl]oxyethyl-trimethylazanium|Sinapine|o-Sinapoylcholine|Sinapine bisulphate|4-Hydroxy-3，5-dimethoxycinnamate choline	C16H24NO5+	310.165	84123-22-8	0.0055	17.5209	80	M+H	HMDB0029379	C00933		Phenylpropanoids and polyketides	Cinnamic acids and derivatives	Hydroxycinnamic acids and derivatives			yes	yes																yes		MsDial_Meta
3294	M311T782	13.0339	311.294	0.0634		Cis-11-Eicosenoic acid|cis-gondoic acid|11Z-Eicosenoic acid|cis-11-eicosenoicAcid_Gondoic|11-Eicosenoic acid|FA 20:1		MS1+MS2	0.35		11Z-Eicosenoic acid|Spectral Match to cis-11-Eicosenoic acid from NIST14|cis-11-eicosenoicAcid_Gondoic|11-Eicosenoic acid - 40.0 eV|cis-gondoic acid|FA 20:1	Icosenoic acid|Eicosenoic acid|cis-11-eicosenoic acid|cis-11-icosenoic acid|(11Z)-Eicosenoic acid|(11Z)-Icosenoic acid|(Z)-Eicos-11-enoic acid|(Z)-Icos-11-enoic acid|(Z)-Icosa-11-enoic acid|11-Eicosenoic acid|11-Icosenoic acid|20:1|cis-Delta(11)-Eicosenoic acid|cis-Gondoic acid|Gondoic acid|Z-Delta(11)-Eicosensaeure|(11Z)-Eicosenoate|(11Z)-Icosenoate|(Z)-Eicos-11-enoate|(Z)-Icos-11-enoate|(Z)-Ico…	C20H38O2	310.287	5561-99-9	0.0006	1.8647		M+H	HMDB0002231	C16526	6563|3554	Lipids and lipid-like molecules	Fatty Acyls	Fatty acids and conjugates		yes	yes	yes						yes	yes		yes		yes							Metlin	FA	FA
3305	M312T259	4.3123	312.132	0.2163		N2，N2-Dimethylguanosine|N2_N2-Dimethylguanosine|N，N-Dimethylguanosine		MS1+MS2	0.67		N2，N2-Dimethylguanosine|Massbank:RP031113 N2_N2-Dimethylguanosine|N，N-Dimethylguanosine|9-[(2R，3R，4S，5R)-3，4-dihydroxy-5-(hydroxymethyl)oxolan-2-yl]-2-(dimethylamino)-3H-purin-6-one|Massbank:RP031102 N2_N2-Dimethylguanosine|Massbank:RP031101 N2_N2-Dimethylguanosine|Massbank:RP031103 N2_N2-Dimethylguanosine|Massbank:RP031112 N2_N2-Dimethylguanosine|Massbank:RP031111 N2_N2-Dimethylguanosine|N2_N2-D…	2，2-Dimethylguanosine|2-(Dimethylamino)-9-(beta-D-ribofuranosyl)-1，9-dihydro-6H-purin-6-one|2-Dimethylamino-6-oxypurine riboside|m22g|N2-Dimethylguanosine|2-(Dimethylamino)-9-(b-D-ribofuranosyl)-1，9-dihydro-6H-purin-6-one|2-(Dimethylamino)-9-(β-D-ribofuranosyl)-1，9-dihydro-6H-purin-6-one|N，N- Dimethylguanosine|N，N-Dimethyl-guanosine|m(2)2g|m2(2)g|N(2)，N(2)-Dimethylguanosine|m(2)(2)g|N2，N2-Dimethy…	C12H17N5O5	311.123	2140-67-2	0.0014	4.5857		M+H	HMDB0004824		7086	Nucleosides， nucleotides， and analogues	Purine nucleosides			yes								yes	yes	yes										MoNA
3336	M313T373	6.2204	313.154	0.0227		Phe-Phe|Phenylalanylphenylalanine|Phenylalanylphenylalanine; AIF; CE0; CorrDec|Phenylalanylphenylalanine; AIF; CE10; CorrDec|Phenylalanylphenylalanine; AIF; CE30; CorrDec|Phenylalanylphenylalanine; AIF; CE0; MS2Dec|Phenylalanylphenylalanine; AIF; CE10; MS2Dec|Phenylalanylphenylalanine; AIF; CE30; MS2Dec|Phenylalanylphenylalanine; LC-tDDA; CE10|Phenylalanylphenylalanine; LC-tDDA; CE20|Phenylalanyl…		MS1+MS2	0.85		Phenylalanylphenylalanine|Spectral Match to Phe-Phe from NIST14|Phenylalanylphenylalanine; AIF; CE0; CorrDec|Phenylalanylphenylalanine; AIF; CE10; CorrDec|Phenylalanylphenylalanine; AIF; CE30; CorrDec|Phenylalanylphenylalanine; AIF; CE0; MS2Dec|Phenylalanylphenylalanine; AIF; CE10; MS2Dec|Phenylalanylphenylalanine; AIF; CE30; MS2Dec|Phenylalanylphenylalanine; LC-tDDA; CE10|Phenylalanylphenylalani…	(2S)-2-{[(2S)-2-amino-3-phenylpropanoyl]amino}-3-phenylpropanoic acid|FF|H-L-Phe-L-phe-OH|H-Phe-phe-OH|L-Phe-L-phe|(2S)-2-{[(2S)-2-amino-3-phenylpropanoyl]amino}-3-phenylpropanoate|(Phenylalanyl)phenylalanine|Diphenylalanine|F-F Dipeptide|FF Dipeptide|L，L-Diphenylalanine|L-Phe-L-phe-OH|L-Phenylalanyl-L-phenylalanine|N-L-Phenylalanyl-L-phenylalanine|N-Phenylalanylphenylalanine|Phe-phe|Phenylalanin…	C18H20N2O3	312.147	2577-40-4	0.0006	1.892		M+H	HMDB0013302			Organic acids and derivatives	Carboxylic acids and derivatives	Amino acids， peptides， and analogues		yes									yes	yes	yes		yes							MoNA
3390	M315T62	1.0339	315.079	0.0982		Ethylenediaminetetraacetic acid EDTA		MS1+MS2	0.35		Ethylenediaminetetraacetic acid EDTA		C10H16N2O8	292.091	62-33-9	0.0007	2.1121		M+Na	HMDB0015109	C00284		Organic acids and derivatives	Carboxylic acids and derivatives	Tetracarboxylic acids and derivatives							yes				yes	yes								yes		MsDial_Meta
3401	M315T746	12.4383	315.174	0.0367		Lotusine		MS1+MS2	0.31		Lotusine	(-)-Lotusine|(R，S)-Reticuline|D-(-)-Lotusine	C19H24NO3	314.176	6871-67-6	0.0091	28.9321	40	M+H	HMDB0033347	C17567		Organoheterocyclic compounds	Isoquinolines and derivatives	Benzylisoquinolines			yes	yes																yes		HMDB
3403	M315T654	10.9003	315.195	0.0391		NCGC00347651-02_C20H26O3_1-Phenanthrenecarboxylic acid， 1，2，3，4，4a，9，10，10a-octahydro-1，4a-dimethyl-7-(1-methylethyl)-9-oxo-		MS1+MS2	0.7		NCGC00347651-02_C20H26O3_1-Phenanthrenecarboxylic acid， 1，2，3，4，4a，9，10，10a-octahydro-1，4a-dimethyl-7-(1-methylethyl)-9-oxo-		C20H26O3	314.188		0.0001	0.3004		M+H				Lipids and lipid-like molecules	Prenol lipids	Diterpenoids																						MsDial_Meta
3428	M316T400	6.6703	316.175	0.0124		1，7-bis(4-hydroxyphenyl)heptan-3-one		MS1+MS2	0.51		NCGC00169598-02!1，7-bis(4-hydroxyphenyl)heptan-3-one|1，7-bis(4-hydroxyphenyl)heptan-3-one		C19H22O3	298.157		0.016	50.5877		M+NH4				Phenylpropanoids and polyketides	Diarylheptanoids	Linear diarylheptanoids																						GNPS
3431	M316T313	5.2181	316.186	0.1136		Leu Pro Ser		MS1+MS2	0.74				C14H25N3O5	315.179		0.0008	2.5963		M+H			16895																									Metlin
3435	M316T673	11.2246	316.211	0.5485		6-Hydroxynon-5-enoylcarnitine		MS1+MS2	0.62		6-Hydroxynon-5-enoylcarnitine		C16H29NO5	315.205		0.0008	2.4447	40	M+H	HMDB0241754			Lipids and lipid-like molecules	Fatty Acyls	Fatty acid esters																					yes	HMDB
3441	M316T514	8.5605	316.248	0.0359		6-Methylnonanoylcarnitine		MS1+MS2	0.84		6-Methylnonanoylcarnitine		C17H33NO4	315.241		0.0002	0.5013	40	M+H	HMDB0240786			Lipids and lipid-like molecules	Fatty Acyls	Fatty acid esters																					yes	HMDB
3463	M317T196	3.2736	317.217	0.0313		Gly Lys Leu		MS1+MS2	0.56				C14H28N4O4	316.211		0.0011	3.327		M+H			23471																									Metlin
3467	M317T791	13.1867	317.268	0.045		MG(i-15:0/0:0/0:0)		MS1+MS2	0.37		MG(i-15:0/0:0/0:0)		C18H36O4	316.261		0.0008	2.3943	40	M+H	HMDB0072878	C01885		Lipids and lipid-like molecules	Glycerolipids	Monoradylglycerols		yes	yes																			HMDB		MG
3473	M317T857	14.2857	317.304	0.0272		Chimyl alcohol		MS1+MS2	0.52				C19H40O3	316.298	6145-69-3	0.0008	2.6635		M+H		C13859	24090																									Metlin
3488	M318T264	4.3989	318.201	0.3026		Val Leu Ser		MS1+MS2	0.62				C14H27N3O5	317.195		0.0017	5.2513		M+H			17706																									Metlin
3490	M318T334	5.564	318.202	0.0502		Ser Val Leu		MS1+MS2	0.63				C14H27N3O5	317.195		0.0009	2.7371		M+H			15791																									Metlin
3497	M318T446	7.4258	318.3	0.0304		Phytosphingosine		MS1+MS2	0.37		Phytosphingosine|Spectral Match to Phytosphingosine from NIST14	4-D-Hydroxysphinganine|4-R-Hydroxyoctadecasphinganine|(+)-D-Ribo-phytosphingosine|4-D-Hydroxy-sphinganine|4D-Hydroxysphinganine|C18-Phytosphingosine|D-Ribo-1，3，4-trihydroxy-2-aminooctadecane|D-Ribo-2-amino-1，3，4-octadecanetriol|[2S-(2R*，3R*，4S*)]-2-amino-1，3，4-octadecanetriol|8-(Z-e)-C18-Phytosphingenine|(2S，3S，4R)-2-Amino-1，3，4-octadecanetriol|(2S，3S，4R)-2-Amino-1，3，4-trihydroxyoctadecane|D-Ribo…	C18H39NO3	317.293	554-62-1	0.0007	2.1807	22	M+H	HMDB0004610|HMDB0304183	C12144	7066|297165	Organic nitrogen compounds	Organonitrogen compounds	Amines		yes	yes							yes					yes							HMDB
3512	M319T317	5.288	319.14	0.1411		Asn Trp		MS1+MS2	0.89				C15H18N4O4	318.133		0	0.0158		M+H			24016																									Metlin
3536	M320T251_2	4.1761	320.163	0.3503		Gly Pro Phe		MS1+MS2	0.51				C16H21N3O4	319.153		0.003	9.351		M+H			22242																									Metlin
3539	M320T300	5.0046	320.177	0.0437		Val Val Cys		MS1+MS2	0.51				C13H25N3O4S1	319.157		0.0128	40.0489		M+H			16205																									Metlin
3565	M321T460	7.6626	321.127	0.0466		N-(2-methoxy-5-methylphenyl)-N'-benzylethane-1，2-diamide		MS1+MS2	0.62		"N-(2-methoxy-5-methylphenyl)-N'-benzylethane-1，2-diamide CollisionEnergy:102040"|"N-(2-methoxy-5-methylphenyl)-N'-benzylethane-1，2-diamide CollisionEnergy:205060"		C17H18N2O3	298.132		0.0056	17.3065		M+Na				Organic acids and derivatives	Carboxylic acids and derivatives	Amino acids， peptides， and analogues																						GNPS
3574	M321T654	10.9028	321.242	0.0423		19(S)-HETE		MS1+MS2	0.47		19(S)-HETE	(19S)-Hydroxyeicosatetraenoic acid|(19S)-Hydroxyicosatetraenoic acid|(19S)-Hydroxy arachidonic acid|(19S)-Hydroxyeicosatetraenoate|(19S)-Hydroxyicosatetraenoate|(19S)-Hydroxy arachidonate|(19S，5Z，8Z，11Z，14Z)-19-Hydroxy-5，8，11，14-eicosatetraenoic acid|(5Z，8Z，11Z，14Z)-(19S)-19-Hydroxyeicosa-5，8，11，14-tetraenoic acid|(5Z，8Z，11Z，14Z，19S)-19-Hydroxyeicosa-5，8，11，14-tetraenoic acid|(5Z，8Z，11Z，14Z，19S)-…	C20H32O3	320.235	79551-85-2	0.0004	1.3849	40	M+H	HMDB0011136	C14749		Lipids and lipid-like molecules	Fatty Acyls	Eicosanoids		yes	yes																			HMDB
3577	M321T911	15.1867	321.315	0.1156		Erucic acid|13(Z)-Docosenoic Acid|cis-13-Docosenoic acid|DocosenoicAcid_Erucic|FA 22:1		MS1+MS2	0.37		Erucic acid|Spectral Match to cis-13-Docosenoic acid from NIST14|DocosenoicAcid_Erucic|FA 22:1	Erucic acid|cis-13-Docosenoic acid|Prifac 2990|(13Z)-13-Docosenoic acid|(13Z)-Docosenoic acid|(Z)-13-Docosenoic acid|(Z)-Docos-13-enoic acid|13-cis-Docosenoic acid|22:1Omega9|C22:1N-9|cis-Delta(13)-Docosenoic acid|cis-Eruic acid|Docos-13C-enoic acid|Erucasaeure|(13Z)-13-Docosenoate|(13Z)-Docosenoate|(Z)-13-Docosenoate|(Z)-Docos-13-enoate|13-cis-Docosenoate|cis-13-Docosenoate|cis-delta(13)-Docosen…	C22H42O2	338.318	112-86-7	0.0013	3.9855	32	M+H-H2O	HMDB0002068	C08316	6470|3555	Lipids and lipid-like molecules	Fatty Acyls	Fatty acids and conjugates		yes	yes	yes						yes	yes				yes							HMDB	fatty acid|FA	FA
3635	M324T65	1.0866	324.059	0.1414		CMP		MS1+MS2	0.95		CMP		C9H14N3O8P	323.052	63-37-6	0.0005	1.3918		M+H	HMDB0243501|HMDB0000095	C00055		Nucleosides， nucleotides， and analogues	Pyrimidine nucleotides	Pyrimidine ribonucleotides		yes	yes	yes						yes	yes		yes		yes					yes		MsDial_Meta
3662	M325T71	1.1876	325.042	0.2661		Uridine5-monophosphate|Uridine monophosphate (UMP)|Uridine 5'-monophosphate|Uridine-5-Monophosphate|Uridine Monophosphate|Uridine 5_-monophosphate|Uridine-5'-monophosphate|UMP		MS1+MS2	0.81		Uridine 5'-monophosphate|URIDINE-5-MONOPHOSPHATE - 20.0 eV|URIDINE-5-MONOPHOSPHATE - 30.0 eV|URIDINE-5-MONOPHOSPHATE - 40.0 eV|URIDINE-5-MONOPHOSPHATE - 50.0 eV|URIDINE-5-MONOPHOSPHATE - 60.0 eV|URIDINE-5-MONOPHOSPHATE - 70.0 eV|Spectral Match to Uridine 5'-monophosphate from NIST14|URIDINE MONOPHOSPHATE|URIDINE-5-MONOPHOSPHATE|Uridine 5'-monophosphate CollisionEnergy:102040|Massbank:PR100623 Uri…	5'-UMP|5'Uridylic acid|pU|UMP|Uridine 5'-(dihydrogen phosphate)|Uridine 5'-phosphate|Uridine 5'-phosphoric acid|Uridine monophosphate|URIDINE-5'-monophosphATE|Uridylate|Uridylic acid|5'Uridylate|Uridine 5'-(dihydrogen phosphoric acid)|Uridine monophosphoric acid|URIDINE-5'-monophosphoric acid|Uridine 5'-monophosphoric acid|Uridine 5'-phosphorate|Uridine mono(dihydrogen phosphate)|Uridine phosphat…	C9H13N2O9P	324.036	58-97-9	0.0013	3.8968		M+H	HMDB0000288	C00105	3453	Nucleosides， nucleotides， and analogues	Pyrimidine nucleotides	Pyrimidine ribonucleotides		yes	yes	yes						yes	yes		yes		yes					yes		Metlin	Natural Product; Nucleoside; Phosphates|Uridine phosphate
3667	M325T262_2	4.3743	325.17	0.4802		Escitalopram		MS1+MS2	0.31		Escitalopram	(+)-Citalopram|(S)-Citalopram|Escitalopramum|Esertia|S(+)-Citalopram|S-(+)-Citalopram|Cipralex|Lexapro|Cytalopram|Citalopram|Celexa|Citalopram hydrobromide|Escitalopram oxalate|Seropram	C20H21FN2O	324.164	128196-01-0|59729-33-8	0.0016	4.8944	20	M+H	HMDB0005028|HMDB0005038	C07572	321019	Benzenoids	Benzene and substituted derivatives	Phenylbutylamines		yes					yes			yes	yes	yes			yes							HMDB
3697	M326T788	13.1415	326.304	0.0484		2-Aminoethyl oleate		MS1+MS2	0.51		2-Aminoethyl oleate	2-Aminoethyl octadec-9-enoic acid|2-Aminoethyl oleic acid|	C20H39NO2	325.298		0.001	3.0018	20	M+H	HMDB0245016			Lipids and lipid-like molecules	Fatty Acyls	Fatty acid esters											yes											HMDB
3698	M326T759	12.6527	326.305	0.0994		N-Oleoylethanolamine|Oleoyl Ethanolamide|Oleoylethanolamide|N-Oleoylethanolamine111-58-0|NAE 18:1		MS1+MS2	0.47		Oleoylethanolamide|N-Oleoylethanolamine|MLS002153155-01!N-Oleoylethanolamine111-58-0|Spectral Match to N-Oleoylethanolamine from NIST14|Massbank:RP003103 Oleoyl Ethanolamide|(Z)-N-(2-hydroxyethyl)octadec-9-enamide|Massbank:RP003102 Oleoyl Ethanolamide|Massbank:RP003101 Oleoyl Ethanolamide|Oleoyl Ethanolamide|NAE 18:1	N-oleoyl ethanolamine|N-oleoyl ethanolamide|Oleamide MEA|Oleoyl monoethanolamide|Tocris-1484|N-(cis-9-octadecenoyl) ethanolamine|N-(hydroxyethyl) oleamide|N-(2-Hydroxyethyl)-9-octadecenamide|N-(2-Hydroxyethyl)oleamide|N-(9Z-Octadecenoyl) ethanolamine|N-(9Z-Octadecenoyl)-ethanolamine|N-(Hydroxyethyl)oleamide|N-Oleoylethanolamine|OEA|Oleoyl 1-ethanolamide|N-Oleoyl ethanolamine， oleoyl monoethanolam…	C20H39NO2	325.298	111-58-0	0.0009	2.6953		M+H	HMDB0002088	C20792	24103	Organic nitrogen compounds	Organonitrogen compounds	Amines		yes	yes							yes	yes	yes			yes							Metlin	NAE	NAE
3714	M327T1061	17.6911	327.007	0.1522		Tris(1-chloro-2-propyl)phosphate		MS1+MS2	0.78		Massbank:UF419001 Tris(1-chloro-2-propyl)phosphate|tris(1-chloropropan-2-yl) phosphate|TCPP|Massbank:UF419002 Tris(1-chloro-2-propyl)phosphate|Massbank:UF419003 Tris(1-chloro-2-propyl)phosphate|Massbank:UF419004 Tris(1-chloro-2-propyl)phosphate|Massbank:AU247002 Tris(1-chloro-2-propyl)phosphate|Tris(1-chloro-2-propyl) phosphate|Massbank:AU247001 Tris(1-chloro-2-propyl)phosphate|Massbank:AU247004 …	Tris(1-chloro-2-propyl)phosphate|tris(1-chloropropan-2-yl) phosphate|TCPP|Tris(1-chloro-2-propyl) phosphate	C9H18Cl3O4P	326.001	13674-84-5	0.0011	3.4517	35	M+H				Organic acids and derivatives	Organic phosphoric acids and derivatives	Phosphate esters																						MsDial_Meta
3715	M327T1081	18.0165	327.007	0.0411		Niclosamide		MS1+MS2	0.65		Niclosamide|Massbank:EQ332055 Niclosamide|5-chloro-N-(2-chloro-4-nitrophenyl)-2-hydroxybenzamide|Massbank:EQ332003 Niclosamide|Massbank:EQ332001 Niclosamide|Massbank:EQ332054 Niclosamide|Massbank:EQ332004 Niclosamide|Massbank:EQ332005 Niclosamide|Massbank:EQ332053 Niclosamide|Massbank:EQ332052 Niclosamide|Massbank:EQ332002 Niclosamide|Massbank:EQ332051 Niclosamide|Massbank:EQ332006 Niclosamide|Ma…	Niclocide|Aventis brand OF niclosamide|Bayer brand OF niclosamide|Fenasal|Bayer 73|Bayluscide|Clonitralide|Yomesan|Bayer 2353|Niclosamide， 2-aminoethanol (1:1)|Phenasal|Radewerm|Trédémine|Niclosamide|5-chloro-N-(2-chloro-4-nitrophenyl)-2-hydroxybenzamide	C13H8Cl2N2O4	325.986	50-65-7	0.0136	41.5523		M+H	HMDB0015679		300808	Benzenoids	Benzene and substituted derivatives	Anilides							yes				yes	yes								yes		MsDial_Meta
3737	M327T755	12.5843	327.201	0.0403		h_266_oxandrolone_m3		MS1+MS2	0.72		h_266_oxandrolone_m3		C19H28O3	304.204		0.0078	23.7018		M+Na				Lipids and lipid-like molecules	Steroids and steroid derivatives	Steroid lactones																						GNPS
3776	M328T840	14.0018	328.321	0.0362		Stearoylethanolamide|Stearoyl Ethanolamide|NAE 18:0		MS1+MS2	0.65		Stearoylethanolamide|Stearoyl Ethanolamide|NAE 18:0	Stearoyl-EA|Stearoyl ethanolamide|Stearic acid monoethanolamide|Stearoyl-ethanolamine|N-(2-hydroxyethyl)stearamide|Monoethanolamine stearic acid amide|N-(Hydroxyethyl)stearamide|N-(Otadecanoyl)-ethanolamine|N-Octadecanoyl ethanolamine|N-Octadecanoylethanolamine|N-Stearoylethanolamine|Stearamide mea|Stearic ethanolamide|Stearic monoethanolamide|Stearoylmonoethanolamide|Monoethanolamine stearate am…	C20H41NO2	327.314	111-57-9	0.0003	1.0038		M+H	HMDB0013078		3720	Organic nitrogen compounds	Organonitrogen compounds	Amines		yes	yes								yes	yes			yes							Metlin	NAE	NAE
3801	M329T375	6.2511	329.14	0.0752		Hirsutenone| gingerenone-A		MS1+MS2	0.56				C19H20O5	328.131		0.0017	5.2448		M+H			985147																									Metlin
3802	M329T321	5.3509	329.149	0.2175		Phe Tyr|Phenylalanyltyrosine|Phe-Tyr		MS1+MS2	0.67		Phenylalanyltyrosine|Spectral Match to Phe-Tyr from NIST14	F-Y|FY|L-Phe-L-tyr|F-Y dipeptide|FY dipeptide|L-Phenylalanyl-L-tyrosine|Phe-tyr|Phenylalanine tyrosine dipeptide|Phenylalanine-tyrosine dipeptide|N-L-Phenylalanyl-L-tyrosine|N-Phenylalanyltyrosine|Phenylalanyl-tyrosine|Phenylalanyltyrosine	C18H20N2O4	328.142	17355-18-9	0.0003	0.9331		M+H	HMDB0029007		23928	Organic acids and derivatives	Carboxylic acids and derivatives	Amino acids， peptides， and analogues		yes													yes							Metlin
3803	M329T341	5.6879	329.15	0.2032		Tyr Phe		MS1+MS2	0.56				C18H20N2O4	328.142		0	0.0216		M+H			23970																									Metlin
3808	M329T530	8.8252	329.2	0.0695		Malachite green		MS1+MS2	0.54				C23H24N2	328.194	569-64-2	0.0013	4.0971		M+H		C18367											yes															DICP	Triphenylmethanes
3830	M330T65	1.0837	330.06	0.1586		Cyclic AMP		MS1+MS2	0.45		Cyclic AMP|Massbank:PS016501 Cyclic AMP|Cyclic-3'，5'-adenylic acid|Adenosine 3'，5'-cyclophosphate|cAMP|Adenosine-3'，5'-cyclicmonophosphate|Massbank:PS016511 Cyclic AMP|Massbank:PS016507 Cyclic AMP|Massbank:PS016505 Cyclic AMP|Massbank:PT101650 Cyclic AMP|(1S，6R，8R，9R)-8-(6-aminopurin-9-yl)-3-hydroxy-3-oxo-2，4，7-trioxa-3$l^{5}-phosphabicyclo[4.|Massbank:PS016510 Cyclic AMP|Massbank:PT101653 Cyclic…	Adenosine 3'，5'-cyclic monophosphate|Adenosine 3'，5'-cyclic phosphate|Adenosine 3'，5'-phosphate|ADENOSINE-3'，5'-cyclic-monophosphATE|CAMP|Cyclic adenylic acid|Adenosine 3'，5'-cyclic monophosphoric acid|Adenosine 3'，5'-cyclic phosphoric acid|Adenosine 3'，5'-phosphoric acid|ADENOSINE-3'，5'-cyclic-monophosphoric acid|Cyclic adenylate|3'5'-Cyclic AMP|6-(6-Amino-9H-purin-9-yl)tetrahydro-4H-furo[3，2-D]…	C10H12N5O6P	329.053	60-92-4|37839-81-9	0	0.0598	20	M+H	HMDB0000058	C00575	5120	Nucleosides， nucleotides， and analogues	Purine nucleotides	Cyclic purine nucleotides		yes	yes	yes						yes	yes	yes		yes	yes					yes		HMDB
3831	M330T533	8.8836	330.121	0.1663		2'，3'-Di-O-acetyl-5'-deoxy-5-fluorocytidine		MS1+MS2	0.63		Massbank:EA286201 2'，3'-di-O-acetyl-5'-deoxy-5-fluorocytidine|Massbank:EA286202 2'，3'-di-O-acetyl-5'-deoxy-5-fluorocytidine|Massbank:EA286203 2'，3'-di-O-acetyl-5'-deoxy-5-fluorocytidine|Massbank:EA286204 2'，3'-di-O-acetyl-5'-deoxy-5-fluorocytidine|Massbank:EA286205 2'，3'-di-O-acetyl-5'-deoxy-5-fluorocytidine|Massbank:EA286206 2'，3'-di-O-acetyl-5'-deoxy-5-fluorocytidine|Massbank:EA286207 2'，3'-di-…		C13H16FN3O6	329.102	161599-46-8	0.0116	35.0979		M+H			436696	Nucleosides， nucleotides， and analogues	5'-deoxyribonucleosides																							MsDial_Meta
3836	M330T261	4.3504	330.193	0.1313		Pro Leu Thr		MS1+MS2	0.53				C15H27N3O5	329.195		0.0098	29.5917		M+H			22764																									Metlin
3842	M330T350	5.8288	330.238	0.0523		Val Leu Val		MS1+MS2	0.65				C16H31N3O4	329.231		0.0011	3.1991		M+H			17825																									Metlin
3858	M331T708	11.8024	331.001	0.0526		Furosemide		MS1+MS2	0.58		Furosemide|Massbank:EA260001 Furosemide|Frusemide|4-chloranyl-2-(furan-2-ylmethylamino)-5-sulfamoyl-benzoic acid|Massbank:EA260002 Furosemide|Massbank:EA260003 Furosemide|Massbank:EA260004 Furosemide|Massbank:EA260005 Furosemide|Massbank:EA260006 Furosemide|Massbank:EA260007 Furosemide|Massbank:EA260008 Furosemide|Massbank:EA260009 Furosemide|Massbank:EA260010 Furosemide|Massbank:EA260011 Furosem…	2-Furfurylamino-4-chloro-5-sulfamoylbenzoic acid|4-Chloro-5-sulfamoyl-N-furfuryl-anthranilic acid|4-Chloro-N-(2-furylmethyl)-5-sulfamoylanthranilic acid|4-Chloro-N-furfuryl-5-sulfamoylanthranilic acid|Frusemide|Lasix|2-Furfurylamino-4-chloro-5-sulfamoylbenzoate|2-Furfurylamino-4-chloro-5-sulphamoylbenzoate|2-Furfurylamino-4-chloro-5-sulphamoylbenzoic acid|4-Chloro-5-sulfamoyl-N-furfuryl-anthranil…	C12H11ClN2O5S	330.008	54-31-9	0.014	42.3568	90	M+H	HMDB0001933	C07017	2981|265936	Benzenoids	Benzene and substituted derivatives	Benzenesulfonamides							yes			yes					yes							HMDB
3877	M331T65	1.0903	331.232	0.4181		Ile Ala Lys		MS1+MS2	0.66				C15H30N4O4	330.227		0.0019	5.7526		M+H			19727																									Metlin
3880	M331T700	11.6622	331.247	0.0386		9S，12S，13S-trihydroxy-10E-octadecenoic acid|9，12，13-TriHOME		MS1+MS2	0.32		9，12，13-TriHOME	(10E)-(9S，12S，13S)-9，12，13-Trihydroxyoctadec-10-enoic acid|9(S)，12(S)，13(S)-Trihydroxy-10(e)-octadecenoic acid|9S，12S，13S-Trihydroxy-10E-octadecenoic acid|(10E)-(9S，12S，13S)-9，12，13-Trihydroxyoctadec-10-enoate|9(S)，12(S)，13(S)-Trihydroxy-10(e)-octadecenoate|9S，12S，13S-Trihydroxy-10E-octadecenoate|Pinellic acid	C18H34O5	330.241		0.0009	2.79	40	M+H	HMDB0004708	C14833	36021	Lipids and lipid-like molecules	Fatty Acyls	Fatty acids and conjugates		yes	yes								yes											HMDB
3881	M331T529	8.822	331.247	0.0572		Sclareol|NCGC00384514-02_C20H36O2_1-(3-Hydroxy-3-methyl-4-penten-1-yl)-2，5，5，8a-tetramethyldecahydro-2-naphthalenol|ST056290		MS1+MS2	0.35		Sclareol|NCGC00384514-02_C20H36O2_1-(3-Hydroxy-3-methyl-4-penten-1-yl)-2，5，5，8a-tetramethyldecahydro-2-naphthalenol|ST056290 CollisionEnergy:102040|ST056290 CollisionEnergy:205060|Massbank:BML00408 Sclareol|Massbank:BML00422 Sclareol	(13R)-Labd-14-ene-8，13-diol|Labd-14-ene-8，13-diol|Labd-14-ene-8alpha， 13beta-diol|Sclareol oxide	C20H36O2	308.272	515-03-7	0.0136	41.1487		M+Na	HMDB0036827	C09183		Lipids and lipid-like molecules	Prenol lipids	Diterpenoids		yes	yes	yes																		GNPS
3885	M331T821	13.683	331.284	0.0292		Glycerol 1-hexadecanoate|1-Monopalmitin		MS1+MS2	0.96				C19H38O4	330.277	542-44-9	0.0001	0.2726		M+H			24076	Lipids and lipid-like molecules	Glycerolipids	Monoradylglycerols		yes																				DICP	Monoacylglycerols
3901	M332T296	4.9409	332.181	0.0536		Asp Val Val		MS1+MS2	0.62				C14H25N3O6	331.174		0.0007	2.2142		M+H			22824																									Metlin
3904	M332T364	6.0738	332.217	0.0614		Ser Ile Leu		MS1+MS2	0.91				C15H29N3O5	331.211		0.0008	2.4714		M+H			22825																									Metlin
3905	M332T329	5.4819	332.218	0.0308		Ser Leu Leu		MS1+MS2	0.8				C15H29N3O5	331.211		0.0004	1.2673		M+H			19894																									Metlin
3909	M332T621	10.3526	332.279	0.1909		Decynediol， tetramethyl， di(2-hydroxyethyl) ether		MS1+MS2	0.6		Spectral Match to Decynediol， tetramethyl， di(2-hydroxyethyl) ether from NIST14		C18H34O4	314.246		0.0009	2.7374		M+NH4				Organic oxygen compounds	Organooxygen compounds	Carbonyl compounds																						GNPS
3937	M333T318	5.3045	333.155	0.06		Gln Trp		MS1+MS2	0.67				C16H20N4O4	332.149		0.0009	2.5667		M+H			23913																									Metlin
3973	M334T321	5.3576	334.149	0.2451		Glu Gly Glu		MS1+MS2	0.55				C12H19N3O8	333.117		0.0245	73.277		M+H			16255																									Metlin
3997	M335T59	0.9784	335.072	0.3073		Glycerophosphoinositol		MS1+MS2	0.33		Glycerophosphoinositol	3-Phosphoglyceroinositol|Glyerophosphoinositol|GroPIns|sn-Glycero-3-phospho-1-inositol|1-(sn-Glycero-3-phospho)-1D-myo-inositol|Glycerophosphoinositol|alpha-Glycerophosphoryl inositol|alpha-Glycerophosphorylinositol|α-Glycerophosphoryl inositol|α-Glycerophosphorylinositol|	C9H19O11P	334.067	129830-95-1	0.0019	5.6646	20	M+H	HMDB0011649	C01225		Lipids and lipid-like molecules	Glycerophospholipids	Glycerophosphoinositols		yes	yes							yes					yes							HMDB
3999	M335T484	8.0649	335.105	0.0172		Penicillin G		MS1+MS2	0.99		Penicillin G|Penicillin G; LC-tDDA; CE10|Penicillin G; LC-tDDA; CE20|Penicillin G; LC-tDDA; CE30|Penicillin G; LC-tDDA; CE40|Penicillin G; AIF; CE0; CorrDec|Penicillin G; AIF; CE10; CorrDec|Penicillin G; AIF; CE30; CorrDec|Penicillin G; AIF; CE0; MS2Dec|Penicillin G; AIF; CE10; MS2Dec|Penicillin G; AIF; CE30; MS2Dec	(2S，5R，6R)-3，3-Dimethyl-7-oxo-6-(phenylacetamido)-4-thia-1-azabicyclo[3.2.0]heptane-2-carboxylic acid|6-(2-Phenylacetamido)penicillanic acid|Bencilpenicilina|Bensylpenicillin|Benzyl benicillin|Benzylpenicilline|Benzylpenicillinic acid|Benzylpenicillinum|Free penicillin II|PCG|PG|Benzylpenicillin|(2S，5R，6R)-3，3-Dimethyl-7-oxo-6-(phenylacetamido)-4-thia-1-azabicyclo[3.2.0]heptane-2-carboxylate|6-(2…	C16H18N2O4S	334.099	61-33-6	0.0009	2.7694		M+H	HMDB0015186	C05551	1735|316491	Organic acids and derivatives	Carboxylic acids and derivatives	Amino acids， peptides， and analogues							yes			yes	yes	yes										DICP	Penicillins
4001	M335T387	6.4467	335.105	0.0169		Penicillin G|Benzylpenicillin		MS1+MS2	0.37		Penicillin G|Benzylpenicillin_20eV|Benzylpenicillin_40eV|Benzylpenicillin_50eV|Penicillin G; LC-tDDA; CE10|Penicillin G; LC-tDDA; CE20|Penicillin G; LC-tDDA; CE30|Penicillin G; LC-tDDA; CE40|Penicillin G; AIF; CE0; CorrDec|Penicillin G; AIF; CE10; CorrDec|Penicillin G; AIF; CE30; CorrDec|Penicillin G; AIF; CE0; MS2Dec|Penicillin G; AIF; CE10; MS2Dec|Penicillin G; AIF; CE30; MS2Dec	(2S，5R，6R)-3，3-Dimethyl-7-oxo-6-(phenylacetamido)-4-thia-1-azabicyclo[3.2.0]heptane-2-carboxylic acid|6-(2-Phenylacetamido)penicillanic acid|Bencilpenicilina|Bensylpenicillin|Benzyl benicillin|Benzylpenicilline|Benzylpenicillinic acid|Benzylpenicillinum|Free penicillin II|PCG|PG|Benzylpenicillin|(2S，5R，6R)-3，3-Dimethyl-7-oxo-6-(phenylacetamido)-4-thia-1-azabicyclo[3.2.0]heptane-2-carboxylate|6-(2…	C16H18N2O4S	334.099	61-33-6	0.0007	2.1726		M+H	HMDB0015186	C05551	1735	Organic acids and derivatives	Carboxylic acids and derivatives	Amino acids， peptides， and analogues							yes			yes	yes	yes										GNPS	Penicillins
4005	M335T517	8.6201	335.106	0.0682		Pentids|penicillin g		MS1+MS2	0.51		Pentids|penicillin g CollisionEnergy:102040|penicillin g CollisionEnergy:205060	6-[(1-Hydroxy-2-phenylethylidene)amino]-3，3-dimethyl-7-oxo-4-thia-1-azabicyclo[3.2.0]heptane-2-carboxylate|Antibiotics， penicillin|Penicillins|Penicillin antibiotics	C16H18N2O4S	334.099		0.0003	0.979		M+H	HMDB0256229			Organic acids and derivatives	Carboxylic acids and derivatives	Amino acids， peptides， and analogues											yes											GNPS
4042	M336T266	4.4385	336.155	0.0466		Tyr Pro Gly		MS1+MS2	0.5				C16H21N3O5	335.148		0.0005	1.5492		M+H			19735																									Metlin
4106	M338T389	6.4893	338.122	0.0537		Cephalotaxine		MS1+MS2	0.49		cephalotaxine		C18H21NO4	315.147		0.0142	41.8729	80	M+Na	HMDB0242691	C10580	43928	Alkaloids and derivatives	Cephalotaxus alkaloids												yes											MsDial_Meta
4119	M338T884	14.7357	338.341	0.1241		Erucamide		MS1+MS2	0.94		Massbank:FIO00883 Erucamide|Massbank:FIO00884 Erucamide|Massbank:FIO00886 Erucamide|Massbank:FIO00885 Erucamide|Massbank:FIO00882 Erucamide|Erucamide		C22H43NO	337.334	112-84-5	0.0011	3.1477		M+H	HMDB0244507		288204	Lipids and lipid-like molecules	Fatty Acyls	Fatty amides				yes							yes											DICP	Amides|Natural Product; Acyle amide
4125	M338T911	15.1867	338.343	0.0838		13-Docosenamide		MS1+MS2	0.75		13-Docosenamide	Erucamide|Erucilamide|Erucyl amide|Docos-13-enimidate	C22H43NO	337.334		0.0012	3.6502	40	M+H	HMDB0244507		525103	Lipids and lipid-like molecules	Fatty Acyls	Fatty amides											yes											HMDB
4147	M339T689	11.4784	339.231	0.0308		Pregnenolone		MS1+MS2	0.39		Pregnenolone	5-Pregnen-3β-ol-20-one|3β-Hydroxy-5-pregnen-20-one|Skinostelon|Prenolon|5-Pregnen-3b-ol-20-one|Pregnolon|Pregnetan|Regnosone|3β-Hydroxypregn-5-en-20-one|Pregneton|3b-Hydroxypregn-5-en-20-one|(3b)-3-hydroxy-Pregn-5-en-20-one|3-hydroxypregn-5-en-20-one|Natolone|Pregn-5-en-3b-ol-20-one|Pregn-5-ene-3b-ol-20-one|(3BETA)-3-HYDROXYPREGN-5-en-20-one|3beta-Hydroxypregn-5-en-20-one|5-Pregnen-3beta-ol-20-on…	C21H32O2	316.24	145-13-1	0.0019	5.5117	80	M+Na	HMDB0000253|HMDB0244633	C01953	24078|298333	Lipids and lipid-like molecules	Steroids and steroid derivatives	Pregnane steroids		yes	yes	yes						yes	yes	yes		yes						yes		MsDial_Meta
4201	M341T458	7.6336	341.16	0.0759		4-Methoxy-6-(2-{4-[(3-methyl-2-buten-1-yl)oxy]phenyl}ethyl)-1，3-benzodioxole		MS1+MS2	0.63				C21H24O4	340.168		0.0149	43.5551		M+H			985326																									Metlin
4223	M342T51	0.8529	342.139	0.22		His Asp Ala		MS1+MS2	0.54				C13H19N5O6	341.134		0.002	5.943		M+H			21621																									Metlin
4232	M342T544	9.0646	342.263	0.0499		(9E)-Dodecenoylcarnitine		MS1+MS2	0.7		(9E)-Dodecenoylcarnitine		C19H35NO4	341.257		0.0009	2.6547	40	M+H	HMDB0241209			Lipids and lipid-like molecules	Fatty Acyls	Fatty acid esters																					yes	HMDB
4252	M343T334	5.5628	343.195	0.2831		Pro Ala Arg		MS1+MS2	0.61				C14H26N6O4	342.202		0.0137	39.7829		M+H			18615																									Metlin
4253	M343T302	5.032	343.195	0.082		Leu Pro Asn		MS1+MS2	0.51				C15H26N4O5	342.19		0.0023	6.7598		M+H			20407																									Metlin
4264	M343T548	9.1331	343.295	0.0487		Lauramidopropylbetaine|Lauramidopropyl betaine		MS1+MS2	0.81		Lauramidopropylbetaine|Lauramidopropyl betaine	3-(Dodecanoylamino)propyl(carboxymethyl)dimethylammonium	[C19H39N2O3]+	343.296		0.0013	3.6939		M				Organic acids and derivatives	Carboxylic acids and derivatives	Amino acids， peptides， and analogues																						MoNA
4266	M343T861	14.3558	343.32	0.0454		MG(P-18:0/0:0/0:0)		MS1+MS2	0.41		MG(P-18:0/0:0/0:0)	1-(1Z-Octadecenyl)-sn-glycerol|MAG(18:1)|MAG(p-18:0)|MAG(p-18:0/0:0/0:0)|MG(18:1)|MG(p-18:0)|MG(O-18:1(1Z))|MG(O-18:1(1Z)/0:0/0:0)|(2S)-3-[(1Z)-1-Octadecen-1-yloxy]-1，2-propanediol|MAG(O-18:1(1Z))|MAG(O-18:1(1Z)/0:0/0:0)|MG(P-18:0/0:0/0:0)|	C21H42O3	342.313	18330-10-4	0.0009	2.6075	40	M+H	HMDB0011153	C01885		Lipids and lipid-like molecules	Glycerolipids	Glycerol vinyl ethers		yes	yes																			HMDB		MG
4281	M344T56_2	0.934	344.126	0.0491		Melilotoside|(E)-3-[2-[(2S，3R，4S，5S，6R)-3，4，5-trihydroxy-6-(hydroxymethyl)oxan-2-yl]oxyphenyl]prop-2-enoic acid|trans-Melilotoside		MS1+MS2	0.38		Melilotoside|NCGC00180738-02!(E)-3-[2-[(2S，3R，4S，5S，6R)-3，4，5-trihydroxy-6-(hydroxymethyl)oxan-2-yl]oxyphenyl]prop-2-enoic acid|(E)-3-[2-[(2S，3R，4S，5S，6R)-3，4，5-trihydroxy-6-(hydroxymethyl)oxan-2-yl]oxyphenyl]prop-2-enoic acid|ReSpect:PM013403 trans-Melilotoside|2-Propenoic acid， 3-[2-(.beta.-D-glucopyranosyloxy)phenyl]-， (2E)-|trans-Melilotoside	(2E)-3-[2-(beta-D-Glucopyranosyloxy)phenyl]acrylic acid|beta-D-Glucosyl-2-coumarate|trans-beta-D-Glucosyl-2-hydroxycinnamate|(2E)-3-[2-(b-D-Glucopyranosyloxy)phenyl]acrylate|(2E)-3-[2-(b-D-Glucopyranosyloxy)phenyl]acrylic acid|(2E)-3-[2-(beta-D-Glucopyranosyloxy)phenyl]acrylate|(2E)-3-[2-(Β-D-glucopyranosyloxy)phenyl]acrylate|(2E)-3-[2-(Β-D-glucopyranosyloxy)phenyl]acrylic acid|b-D-Glucosyl-2-cou…	C15H18O8	326.1	618-67-7	0.0076	21.9906		M+NH4	HMDB0033581	C05158		Organic oxygen compounds	Organooxygen compounds	Carbohydrates and carbohydrate conjugates			yes	yes																yes		GNPS	Melilotoside
4289	M344T373	6.2167	344.253	0.4174		Leu Val Ile		MS1+MS2	0.61				C17H33N3O4	343.247		0.0013	3.7953		M+H			23602																									Metlin
4313	M345T279	4.6454	345.144	0.098		Tyr Tyr		MS1+MS2	0.51				C18H20N2O5	344.137		0.0007	2.0911		M+H			23766																									Metlin
4326	M345T544	9.0644	345.275	0.0549		Dodecanoylcarnitine		MS1+MS2	0.5		Dodecanoylcarnitine	(-)-Lauroylcarnitine|(3R)-3-(Dodecanoyloxy)-4-(trimethylammonio)butanoate|(R)-Dodecanoylcarnitine|Dodecanoyl-L-carnitine|L-Carnitine dodecanoyl ester|Lauroyl-L(-)-carnitin|Lauroyl-L-carnitine|Lauroylcarnitine|Laurylcarnitine|O-C12:0-L-Carnitine|O-Dodecanoyl-R-carnitine|(3R)-3-(Dodecanoyloxy)-4-(trimethylammonio)butanoic acid|C12 Carnitine|L-Lauroylcarnitine|Lauroyl-L(-)-carnitine|Dodecanoylcarnit…	C19H38NO4	344.28	25518-54-1	0.0124	35.8662	40	M+H	HMDB0002250		6573	Lipids and lipid-like molecules	Fatty Acyls	Fatty acid esters		yes	yes							yes	yes	yes			yes							HMDB
4329	M345T849	14.1425	345.299	0.0678		MG(17:0/0:0/0:0)[rac]		MS1+MS2	0.3				C20H40O4	344.293	68002-72-2	0.0008	2.2003		M+H		C01885	4248	Lipids and lipid-like molecules	Glycerolipids	Monoradylglycerols																						Metlin		MG
4333	M345T916	15.265	345.336	0.0671		1-O-Octadecyl-sn-glycerol		MS1+MS2	0.36			1-O-Octadecylglycerol|Batyl alcohol|Glycerol octadecyl ether	C21H44O3	344.329	544-62-7|68990-53-4	0.0004	1.2894		M+H		C13858	44374|602775	Lipids and lipid-like molecules	Glycerolipids	Monoradylglycerols																						Metlin
4344	M346T338	5.6368	346.197	0.0322		Asp Val Leu		MS1+MS2	0.88				C15H27N3O6	345.19		0.0003	0.8249		M+H			19666																									Metlin
4349	M346T301	5.0155	346.232	0.2096		Ile Ile Thr		MS1+MS2	0.81				C16H31N3O5	345.226		0.0013	3.6712		M+H			20887																									Metlin
4364	M347T58	0.9747	347.094	0.4327		raclopride		MS1+MS2	0.55		Raclopride	3，5-Dichloro-N-[(1-ethylpyrrolidin-2-yl)methyl]-2-hydroxy-6-methoxybenzene-1-carboximidate	C15H20Cl2N2O3	346.085		0.0011	3.1753		M+H	HMDB0257090		34485|313051	Benzenoids	Benzene and substituted derivatives	Benzoic acids and derivatives											yes											Metlin
4382	M348T1114	18.5679	348.069	0.1995		Adenosine monophosphate		MS1+MS2	0.76		Adenosine monophosphate	5'-Adenosine monophosphate|5'-Adenylate|5'-Adenylic acid|5'-AMP|Adenosine 5'-monophosphate|Adenosine 5'-phosphate|Adenosine 5'-phosphorate|Adenosine 5'-phosphoric acid|Adenosine phosphate|Adenosine-5'-monophosphorate|Adenosine-5'-monophosphoric acid|Adenosine-5-monophosphorate|Adenosine-5-monophosphoric acid|Adenosine-monophosphate|Adenosine-phosphate|Adenovite|Adenylate|Adenylic acid|AMP|Cardiom…	C10H14N5O7P	347.063	61-19-8	0.001	2.8282		M+H	HMDB0000045	C00020	34478|5111	Nucleosides， nucleotides， and analogues	Purine nucleotides	Purine ribonucleotides		yes					yes	yes		yes	yes	yes	yes	yes	yes					yes		MsDial_Meta
4384	M348T1086	18.0993	348.07	0.1799		2'-Deoxyguanosine 5'-Monophosphate		MS1+MS2	0.73		2'-Deoxyguanosine 5'-monophosphate|Massbank:PR100273 2'-Deoxyguanosine 5'-monophosphate|dGMP|Deoxy-GMP|5'-Deoxyguanylic acid|vernine|Massbank:PR100696 2'-Deoxyguanosine 5'-monophosphate|HMDB:HMDB01044-1396 2'-Deoxyguanosine 5'-monophosphate|2'-Deoxyguanosine 5'-monophosphate; LC-ESI-QTOF; MS2; CE	2'-Deoxy-GMP|2'-Deoxyguanosine 5'-(dihydrogen phosphate)|2'-Deoxyguanosine 5'-phosphate|2'-Deoxyguanylic acid|2'-dGMP|Deoxy-GMP|Deoxyguanosine 5'-monophosphate|Deoxyguanosine 5'-phosphate|Deoxyguanosine monophosphate|Deoxyguanylic acid|dGMP|2'-Deoxyguanosine 5'-(dihydrogen phosphoric acid)|2'-Deoxyguanosine 5'-phosphoric acid|2'-Deoxyguanylate|Deoxyguanosine 5'-monophosphoric acid|Deoxyguanosine …	C10H14N5O7P	347.063	902-04-5	0.0009	2.5409		M+H	HMDB0001044	C00362		Nucleosides， nucleotides， and analogues	Purine nucleotides	Purine deoxyribonucleotides		yes		yes							yes	yes								yes		GNPS	Purine nucleotides|Natural Product; Nucleoside; Phosphates
4393	M348T108	1.8045	348.2	0.3591		Leu Leu Cys		MS1+MS2	0.64				C15H29N3O4S1	347.188		0.0049	14.1373		M+H			20205																									Metlin
4394	M348T155	2.5916	348.201	0.047		Cys Ile Leu		MS1+MS2	0.5				C15H29N3O4S1	347.188		0.0054	15.5732		M+H			15651																									Metlin
4399	M348T743	12.384	348.288	0.0387		Anandamide|Arachidonoyl Ethanolamide		MS1+MS2	0.32		Anandamide|Massbank:RP004101 Arachidonoyl Ethanolamide|(5Z，8Z，11Z，14Z)-N-(2-hydroxyethyl)icosa-5，8，11，14-tetraenamide|Massbank:RP004102 Arachidonoyl Ethanolamide|Massbank:RP004103 Arachidonoyl Ethanolamide|Arachidonoyl Ethanolamide	(5Z，8Z，11Z，14Z)-N-(2-hydroxyethyl)icosa-5，8，11，14-tetraenamide|Anandamide|Anandamide(20:4， n-6)|N-arachidonoyl ethanolamine|arachidonoylethanolamide|Arachidonoyl-EA|Arachidonoyl ethanolamide|AEA|(5Z，8Z，11Z，14Z)-N-(2-Hydroxyethyl)-5，8，11，14-eicosatetraenamide|(all-Z)-N-(2-Hydroxyethyl)-5，8，11，14-eicosatetraenamide|Anandamide (20.4， N-6)|Arachidonic acid N-(hydroxyethyl)amide|Arachidonylethanolamid…	C22H37NO2	347.282	94421-68-8	0.0014	4.1041	40	M+H	HMDB0004080	C11695	3721	Organic nitrogen compounds	Organonitrogen compounds	Amines		yes	yes								yes	yes		yes								MsDial_Meta
4416	M349T109	1.8216	349.053	0.086		Inosine 5'-monophosphate (IMP)|Inosinic acid|Inosine 5'-Monophosphate|Inosine 5'-monophosphate|Inosine-Monophosphate|Inosine Monophosphate|Inosine 5'-Phosphate|Inosine-5'-monophosphate|Inosine-5-monophosphate|Inosine-monophosphate (IMP)|Inosine 5-Phosphate|Inosine 5Phosphate		MS1+MS2	0.69		Inosinic acid|INOSINE 5'-MONOPHOSPHATE - 20.0 eV|INOSINE 5'-MONOPHOSPHATE - 30.0 eV|INOSINE 5'-MONOPHOSPHATE - 40.0 eV|INOSINE 5'-MONOPHOSPHATE - 50.0 eV|INOSINE 5'-MONOPHOSPHATE - 60.0 eV|INOSINE 5'-MONOPHOSPHATE - 70.0 eV|Spectral Match to Inosine 5'-monophosphate from NIST14|INOSINE-MONOPHOSPHATE|INOSINE MONOPHOSPHATE|INOSINE 5'-MONOPHOSPHATE|INOSINE 5'-PHOSPHATE|Massbank:PR100152 Inosine-5'-m…	5'-IMP|5'-Inosinate|5'-Inosine monophosphate|5'-Inosinic acid|IMP|Inosinic acid|Inosine 5'-phosphate|Inosine Monophosphate|Inosine-5'-monophosphate|2'-Inosine-5'-monophosphate|Hypoxanthosine 5'-monophosphate|Inosine 5'-monophosphate|Ribosylhypoxanthine monophosphate|2'-Inosine-5'-monophosphoric acid|5'-Inosine monophosphoric acid|Hypoxanthosine 5'-monophosphoric acid|Inosine 5'-monophosphoric aci…	C10H13N4O8P	348.047	131-99-7|352195-40-5	0.0009	2.5784		M+H	HMDB0000175	C00130	3490|5196	Nucleosides， nucleotides， and analogues	Purine nucleotides	Purine ribonucleotides		yes	yes	yes						yes	yes			yes	yes					yes		GNPS	Natural Product; Nucleoside; Phosphates|Inosine phosphate|Carbohydrates
4428	M349T270	4.5006	349.201	0.1089		Hydroquinidine		MS1+MS2	0.31		hydroquinidine|Spectral Match to Hydroquinidine from NIST14|Massbank:BML00401 Hydroquinidine|Massbank:BML00415 Hydroquinidine|Massbank:BML00429 Hydroquinidine	Hydroquinine|Hydroquinidine， (+-)-isomer|Hydroquinidine sulfate|Hydroquinidine， (1beta， 3alpha，4beta，8alpha，9R)-isomer|Hydroquinidine， (9R)-isomer|Hydroquinidine sulfate， (9S)-isomer|Hydroquinidine monosulfate， (1beta，3alpha，4beta，8alpha，9R)-isomer|Hydroquinidine， (8alpha，9S)-isomer|Dihydroquinidine|Hydroquinidine monosulfate， (1beta，3alpha，4beta，9S)-isomer|Hydroquinidine， (1beta，3alpha，4beta，9S)…	C20H26N2O2	326.199	1435-55-8|522-66-7	0.0128	36.5747	80	M+Na	HMDB0242615	C10696	2221	Alkaloids and derivatives	Cinchona alkaloids												yes											MsDial_Meta
4447	M350T334	5.5708	350.172	0.0486		Pro Phe Ser		MS1+MS2	0.51				C17H23N3O5	349.164		0.0012	3.5102		M+H			21276																									Metlin
4462	M351T405	6.7572	351.1	0.0267		Penicillin V		MS1+MS2	0.41		Penicillin V	(2S，5R，6R)-3，3-DIMETHYL-7-oxo-6-(2-phenoxyacetamido)-4-thia-1- azabicyclo(3.2.0)heptane-2-carboxylIC ACID|(2S，5R，6R)-3，3-Dimethyl-7-oxo-6-[(phenoxyacetyl)amino]-4-thia-1-azabicyclo[3.2.0]heptane-2-carboxylic acid|6-Phenoxyacetamidopenicillanic acid|Fenospen|Fenoximetilpenicilina|Oracillin|Penicillin phenoxymethyl|Phenoxomethylpenicillin|Phenoxymethylenepenicillinic acid|Phenoxymethylpenicilline|P…	C16H18N2O5S	350.094	87-08-1	0.0009	2.6849	20	M+H	HMDB0014561	C08126	1739|278931	Organic acids and derivatives	Carboxylic acids and derivatives	Amino acids， peptides， and analogues							yes				yes	yes								yes		HMDB
4467	M351T769	12.8093	351.18	0.0221		Gly Phe Gln		MS1+MS2	0.6				C16H22N4O5	350.159		0.0136	38.6702		M+H			22478																									Metlin
4472	M351T834	13.8991	351.307	0.1211		MG(i-17:0/0:0/0:0)		MS1+MS2	0.51		MG(i-17:0/0:0/0:0)	Glycerolipid|1-15-Methylhexadecanoyl-sn-glycerol|Glycerolipid(i-17:0/0:0/0:0)|1-Monoacylglyceride|1-Monoacylglycerol|MG(0:0)|MAG(0:0)|MAG(I-17:0/0:0/0:0)|	C20H40O4	344.293		0.0015	4.1552	40	M+Li	HMDB0072846	C01885		Lipids and lipid-like molecules	Glycerolipids	Monoradylglycerols		yes	yes																			HMDB		MG
4485	M352T543	9.0503	352.041	0.0181		Meloxicam		MS1+MS2	0.62		Meloxicam|Spectral Match to Meloxicam from NIST14|Massbank:LU048754 Meloxicam|4-hydroxy-2-methyl-N-(5-methyl-1，3-thiazol-2-yl)-1，1-dioxo-1lambda6，2-benzothiazine-3-carboxamide|Massbank:LU048701 Meloxicam|Massbank:LU048704 Meloxicam|Massbank:LU048703 Meloxicam|Massbank:LU048752 Meloxicam|Massbank:LU048753 Meloxicam|Massbank:LU048705 Meloxicam|Massbank:LU048755 Meloxicam|Massbank:LU048702 Meloxicam…	Meloxicamum|Mobic|UNII-VG2QF83CGL|Masflex|Mobicox|Movalis|Movicox|Mobec|Uticox|Parocin|Miloxicam|Reumoxicam|Meloxicam|4-hydroxy-2-methyl-N-(5-methyl-1，3-thiazol-2-yl)-1，1-dioxo-1lambda6，2-benzothiazine-3-carboxamide|4-hydroxy-2-methyl-N-(5-methyl-1，3-thiazol-2-yl)-1，1-dioxo-1$l^{6}，2-benzothiazine-3-carboxamide	C14H13N3O4S2	351.035	71125-38-7	0.0006	1.8404	60	M+H	HMDB0014952	C08169	44146|266315	Organoheterocyclic compounds	Benzothiazines								yes				yes	yes								yes		MsDial_Meta
4490	M352T464	7.7326	352.132	0.0477		Epicillin		MS1+MS2	0.52		Epicillin		C16H21N3O4S	351.125		0.0005	1.355	20	M+H	HMDB0251843		463372	Organoheterocyclic compounds	Lactams	Beta lactams											yes											HMDB
4502	M352T757	12.6248	352.32	0.069		13-Docosenoic Acid Methyl Ester		MS1+MS2	0.51		13-DOCOSENOIC ACID METHYL ESTER	ERUCIC ACID METHYL ESTER	C23H44O2	352.334		0.0141	40.1074		M				Lipids and lipid-like molecules	Fatty Acyls	Fatty acid esters																						MoNA
4522	M353T426	7.097	353.116	0.1846		Penicilloic G acid		MS1+MS2	0.47				C16H20N2O5S	352.109	13057-98-2	0.0004	1.1122		M+H		C16672	1737																									Metlin
4587	M355T445	7.4086	355.064	0.1542		Phenol red|Phenolsulfonphthalein		MS1+MS2	0.31		Phenolsulfonphthalein		C19H14O5S	354.056	143-74-8	0.0001	0.297		M+H		C12600		Organoheterocyclic compounds	Benzofurans	Benzofuranones																						MsDial_Meta	organics
4598	M355T386	6.4403	355.114	0.184		L-Asarinin		MS1+MS2	0.37		L-Asarinin		C20H18O6	354.11		0.0037	10.527	60	M+H	HMDB0242327	C10882		Lignans， neolignans and related compounds	Furanoid lignans												yes											MsDial_Meta
4603	M355T795	13.254	355.283	0.0498		1-Linoleoyl-Rac-Glycerol		MS1+MS2	0.6				C21H38O4	354.277	2277-28-3	0.0013	3.6863		M+H				Lipids and lipid-like molecules	Fatty Acyls	Lineolic acids and derivatives										yes												DICP	Esters
4604	M355T727	12.114	355.283	0.457		1-Linoleoyl Glycerol		MS1+MS2	0.53				C21H38O4	354.277		0.0012	3.4049		M+H			45151																									Metlin
4635	M356T570	9.4986	356.278	0.0914		Tridec-3-enoylcarnitine		MS1+MS2	0.62		Tridec-3-enoylcarnitine		C20H37NO4	355.272		0.0012	3.2521	40	M+H	HMDB0241309			Lipids and lipid-like molecules	Fatty Acyls	Fatty acid esters																					yes	HMDB
4669	M357T64	1.07	357.248	0.0297		Pro Lys Ile		MS1+MS2	0.51				C17H32N4O4	356.242		0.002	5.4738		M+H			21549																									Metlin
4673	M357T829	13.8102	357.299	0.0236		Monoelaidin		MS1+MS2	0.55		Monoelaidin|Spectral Match to Monoelaidin from NIST14	Glyceryl monooleic acid|Monolein|Monoolein|mono-Oleoylglycerol|Myverol 18-99|Glycerol monooleate|Oleic acid monoglyceride|Glycerylmonooleate|Monoelaidin|1-Oleoyl monoglyceride|1-Oleoyl-2-glycerol|sn-1-O-(cis-9)Octadecenylglycerol|Glyceryl monooleate|2，3-Dihydroxypropyl octadec-9-enoic acid	C21H40O4	356.293		0.0011	2.966		M+H	HMDB0254854			Lipids and lipid-like molecules	Glycerolipids	Monoradylglycerols											yes											GNPS
4674	M357T711	11.8462	357.299	0.1989		MG(18:1(9Z)/0:0/0:0)[rac]		MS1+MS2	0.39			MG(18:1/0:0/0:0)[rac]|Oleoyl glycerol|1-oleoyl-rac-glycerol|Monoolein	C21H40O4	356.293	111-03-5	0.001	2.6862		M+H		C01885	4251	Lipids and lipid-like molecules	Glycerolipids	Monoradylglycerols																						Metlin		MG
4689	M358T261	4.351	358.205	0.129		Pro Leu Glu		MS1+MS2	0.5				C16H27N3O6	357.19		0.0082	22.9321		M+H			22040																									Metlin
4692	M358T550	9.1686	358.227	0.0231		Bullatine G		MS1+MS2	0.51		Bullatine G		C22H31NO3	357.23		0.0106	29.573	60	M+H				Lipids and lipid-like molecules	Prenol lipids	Diterpenoids																						MsDial_Meta
4696	M358T388	6.4691	358.269	0.3525		Leu Ile Ile		MS1+MS2	0.81				C18H35N3O4	357.263		0.0006	1.5536		M+H			22425																									Metlin
4721	M359T299_1	4.9798	359.202	0.0432		Pro Val Gly Ser		MS1+MS2	0.61			PVGS|Pro-Val-Gly-Ser	C15H26N4O6	358.185		0.0098	27.1865		M+H			206394																									Metlin
4723	M359T326	5.4275	359.228	0.0309		Ile Gln Val		MS1+MS2	0.69				C16H30N4O5	358.222		0.0007	2.0045		M+H			17167																									Metlin
4730	M359T873	14.5506	359.315	0.0272		Glycerol 1-stearate|2，3-dihydroxypropyl stearate|Monostearin|1-monostearin|1-Stearoyl-rac-Glycerol		MS1+MS2	0.63		Spectral Match to Glycerol 1-stearate from NIST14|2，3-dihydroxypropyl stearate|MONOSTEARIN|1-monostearin|1-Stearoyl-rac-Glycerol	GLYCERYL-1-STEARATE|Tegin	C21H42O4	358.308	123-94-4|14811-92-8|31566-31-1|83138-62-9|22610-63-5|85666-92-8	0.0007	1.9755		M+H				Lipids and lipid-like molecules	Glycerolipids	Monoradylglycerols																						GNPS
4744	M360T58	0.9698	360.149	0.0637		beta-Gentiobiose		MS1+MS2	0.85		β-Gentiobiose		C12H22O11	342.116	554-91-6	0.0008	2.2533		M+NH4		C08240		Organic oxygen compounds	Organooxygen compounds	Carbohydrates and carbohydrate conjugates				yes							yes	yes		yes								MoNA	Carbohydrates and carbohydrate conjugates
4750	M360T330	5.4983	360.212	0.2468		Glu Val Ile		MS1+MS2	0.76				C16H29N3O6	359.206		0.0009	2.5975		M+H			22182																									Metlin
4751	M360T369	6.1574	360.212	0.0371		Asp Ile Ile		MS1+MS2	0.63				C16H29N3O6	359.206		0.0008	2.3199		M+H			21656																									Metlin
4755	M360T516	8.5955	360.273	0.0513		12-Hydroxydodecanoylcarnitine		MS1+MS2	0.62		12-Hydroxydodecanoylcarnitine		C19H37NO5	359.267		0.0017	4.6445	40	M+H	HMDB0241208			Lipids and lipid-like molecules	Fatty Acyls	Fatty acid esters																					yes	HMDB
4769	M361T151	2.5247	361.171	0.4162		Arg Asp Ala		MS1+MS2	0.59				C13H24N6O6	360.176		0.012	33.3152		M+H			18542																									Metlin
4770	M361T70	1.1636	361.181	0.4187		Asp Ala Arg		MS1+MS2	0.6				C13H24N6O6	360.176		0.0016	4.5199		M+H			21083																									Metlin
4773	M361T285	4.7417	361.207	0.0485		Gln Ile Thr		MS1+MS2	0.59				C15H28N4O6	360.201		0.0009	2.4491		M+H			17472																									Metlin
4778	M361T1078	17.9684	361.272	0.2546		O-Arachidonoyl Glycidol		MS1+MS2	0.56				C23H36O3	360.266	439146-24-4	0.0015	4.2766		M+H			44872																									Metlin
4800	M362T387	6.4471	362.037	0.1355		Haloxyfop-P|Haloxyfop|2-[4-[3-chloro-5-(trifluoromethyl)pyridin-2-yl]oxyphenoxy]propanoic acid|(RS)-2-[4-(3-Chloro-5-trifluoromethyl-2-pyridyloxy)phenoxy]propionic acid		MS1+MS2	0.36		Haloxyfop-P|Massbank:EQ356205 Haloxyfop|2-[4-[3-chloro-5-(trifluoromethyl)pyridin-2-yl]oxyphenoxy]propanoic acid|Massbank:EQ356258 Haloxyfop|Massbank:EQ356251 Haloxyfop|Massbank:EQ356201 Haloxyfop|Massbank:EQ356257 Haloxyfop|Massbank:EQ356255 Haloxyfop|Massbank:EQ356209 Haloxyfop|Massbank:EQ356204 Haloxyfop|Massbank:EQ356254 Haloxyfop|Massbank:EQ356208 Haloxyfop|Massbank:EQ356207 Haloxyfop|Massba…	2-(4-{[3-chloro-5-(trifluoromethyl)pyridin-2-yl]oxy}phenoxy)propionic acid|(RS)-2-[4-(3-Chloro-5-trifluoromethyl-2-pyridyloxy)phenoxy]propionic acid|2-(4-{[3-chloro-5-(trifluoromethyl)pyridin-2-yl]oxy}phenoxy)propionate|(RS)-2-[4-(3-Chloro-5-trifluoromethyl-2-pyridyloxy)phenoxy]propionate|2-(4-{[3-chloro-5-(trifluoromethyl)pyridin-2-yl]oxy}phenoxy)propanoate|2-(4-((3-Chloro-5-(trifluoromethyl)-2-…	C15H11ClF3NO4	361.033		0.003	8.2041		M+H	HMDB0253047	C04871		Benzenoids	Benzene and substituted derivatives	2-phenoxypropionic acids											yes											GNPS
4809	M362T253	4.2183	362.191	0.0553		Glu Leu Thr		MS1+MS2	0.6				C15H27N3O7	361.185		0.0009	2.4854		M+H			22186																									Metlin
4835	M363T587	9.7762	363.123	0.1194		Catalpol		MS1+MS2	0.42		catalpol	beta-D-Glucopyranoside， (1aS，1bS，2S，5aR，6S，6aS)-1a，1b，2，5a，6，6a-hexahydro-6-hydroxy-1a-(hydroxymethyl)oxireno[4，5]cyclopenta[1，2-c]pyran-2-yl	C15H22O10	362.121	2415-24-9	0.0054	14.8625	20	M+H	HMDB0242754	C09773	41152|458762	Organic oxygen compounds	Organooxygen compounds	Carbohydrates and carbohydrate conjugates											yes											MsDial_Meta	Natural Product; Iridoid
4836	M363T286_2	4.7675	363.137	0.2895		Marbofloxacin		MS1+MS2	0.42		Marbofloxacin|Massbank:EQ368905 Marbofloxacin|9-Fluoro-3-methyl-10-(4-methyl-1-piperazinyl)-7-oxo-2，3-dihydro-7H-[1，3，4]oxadiazino[6，5，4-ij]quinoline-6-carboxylic acid|Massbank:EQ368903 Marbofloxacin|Massbank:EQ368901 Marbofloxacin|Massbank:EQ368906 Marbofloxacin|Massbank:EQ368902 Marbofloxacin|Massbank:EQ368909 Marbofloxacin|Massbank:EQ368907 Marbofloxacin|Massbank:EQ368908 Marbofloxacin|Massban…	Marbocyl|Marbocyl FD|Selecta brand OF marbofloxacin|Vetoquinol brand OF marbofloxacin|7-Fluoro-2-methyl-6-(4-methylpiperazin-1-yl)-10-oxo-4-oxa-1，2-diazatricyclo[7.3.1.0⁵，¹³]trideca-5(13)，6，8，11-tetraene-11-carboxylate|Marbofloxacin|9-Fluoro-3-methyl-10-(4-methyl-1-piperazinyl)-7-oxo-2，3-dihydro-7H-[1，3，4]oxadiazino[6，5，4-ij]quinoline-6-carboxylic acid	C17H19FN4O4	362.139	115550-35-1|115550-35-1115551-26-3 (HCl)	0.0096	26.528		M+H	HMDB0254332	D08156	315508	Organoheterocyclic compounds	Quinolines and derivatives	Quinoline carboxylic acids							yes				yes											GNPS	Fluoroqinolones
4840	M363T331	5.524	363.165	0.0411		Thyrotropin releasing hormone		MS1+MS2	0.35		Thyrotropin releasing hormone	Protirelin|Protirelin (JP15/USAN)|Relefact TRH (TN)|TRF|TRH|Thyroliberin|Thyrotropin-releasing factor|Thyrotropin-releasing factor (8CI)|(Pyro)-L-glutamic acid-L-histidine-L-proline-NH2|L-Pyroglutamyl-L-histidyl-L-prolinamide|L-Pyroglutamyl-L-histidyl-L-proline amide|Lopremone|Prem|Relefact TRH|Rifathyroin|Rifotironin|Stimu TSH|Synthetic TRF|Synthetic TRH|Synthetic TSH-releasing factor|Synthetic …	C16H22N6O4	362.17	24305-27-9	0.0124	34.0153	20	M+H	HMDB0060080|HMDB0259062	C03958	44807	Lipids and lipid-like molecules|Organic acids and derivatives	Steroids and steroid derivatives|Carboxylic acids and derivatives	Estrane steroids|Amino acids， peptides， and analogues											yes											HMDB
4846	M363T449	7.4774	363.216	0.0871		Cortisol		MS1+MS2	0.31		CORTISOL - 40.0 eV		C21H30O5	362.209	50-23-7	0.001	2.8194		M+H	HMDB0000063	C00735		Lipids and lipid-like molecules	Steroids and steroid derivatives	Hydroxysteroids		yes	yes							yes	yes	yes	yes	yes						yes		GNPS
4865	M364T106	1.7661	364.064	0.1619		Guanosine monophosphate		MS1+MS2	0.63		Guanosine monophosphate|Massbank:PS024611 Guanosine monophosphate|5'-GMP|Guanosine-5'-monophosphate disodium salt hydrate from Yeast|G-5'-P|GMP|Guanylic acid|Massbank:PS024610 Guanosine monophosphate|Massbank:PS071412 Guanosine monophosphate|Guanosine-5'-monophosphate|Massbank:PS071405 Guanosine monophosphate|Massbank:PS071403 Guanosine monophosphate|Massbank:PT102463 Guanosine monophosphate|[(2R…	5'-GMP|GMP|Guanosine 5'-phosphate|Guanosine-5'-monophosphate|Guanylic acid|pG|Guanosine 5'-monophosphate|Guanosine 5'-phosphoric acid|Guanosine-5'-monophosphoric acid|Guanylate|Guanosine 5'-monophosphoric acid|Guanosine monophosphoric acid|e 626|Guanidine monophosphate|Guanosine 5'-phosphorate|Guanosine-5'-phosphate|Guanosine-phosphate|5' Guanylic acid|Acid， 5'-guanylic|Acid， guanylic|Guanosine 5…	C10H14N5O8P	363.058	85-32-5|1333479	0.0012	3.2935	20	M+H	HMDB0001397|HMDB0257693	C00144	6216	Nucleosides， nucleotides， and analogues	Purine nucleotides	Purine ribonucleotides		yes								yes	yes		yes							yes		HMDB
4867	M364T68	1.1271	364.065	0.3238		Guanosine 2'-monophosphate		MS1+MS2	0.88		Guanosine 2'-monophosphate	2'-GMP|2'-O-Phosphoguanosine|Guanosine 2'-phosphate|Guanosine 2'-phosphoric acid|Guanosine 2'-monophosphoric acid|Guanosine-2'-monophosphoric acid|2'-Guanosine monophosphate|2'-Guanylic acid|2'-Guanylic acid， sodium salt|2’-GMP|Guanosine 2'-(dihydrogen phosphate)|Guanosine 2’-(dihydrogen phosphate)|Guanosine 2’-monophosphate|Guanosine 2’-phosphate|Guanosine 2'-monophosphate|	C10H14N5O8P	363.058	130-50-7	0.0002	0.5467	20	M+H	HMDB0240586			Organic oxygen compounds	Organooxygen compounds	Carbohydrates and carbohydrate conjugates										yes												HMDB
4870	M364T299	4.9914	364.153	0.0533		Asp Val Met		MS1+MS2	0.58				C14H25N3O6S1	363.146		0.0009	2.4894		M+H			22844																									Metlin
4928	M366T260	4.3371	366.164	0.0584		Tyr Pro Ser		MS1+MS2	0.59				C17H23N3O6	365.159		0.0016	4.3299		M+H			19815																									Metlin
4930	M366T346	5.7604	366.2	0.0425		Thr Val Phe		MS1+MS2	0.56				C18H27N3O5	365.195		0.0025	6.7476		M+H			20008																									Metlin
4931	M366T380	6.3384	366.201	0.0149		Ser Ile Phe		MS1+MS2	0.67				C18H27N3O5	365.195		0.0011	2.9245		M+H			18838																									Metlin
4952	M367T54	0.908	367.11	0.0501		Isodeoxyelephantopin		MS1+MS2	0.5		Isodeoxyelephantopin		C19H20O6	344.126		0.0054	14.6778	40	M+Na				Lipids and lipid-like molecules	Prenol lipids	Terpene lactones																						MsDial_Meta
4977	M367T788	13.1407	367.335	0.1535		Zymosterol|Zymosterol intermediate 2		MS1+MS2	0.41		Zymosterol intermediate 2|Spectral Match to Zymosterol from NIST14	5alpha-Cholesta-8，24-dien-3beta-ol|delta8，24-Cholestadien-3beta-ol|Zymostrol|5a-Cholesta-8，24-dien-3b-ol|5Α-cholesta-8，24-dien-3β-ol|delta8，24-Cholestadien-3b-ol|Δ8，24-cholestadien-3β-ol|Zymosterol intermediic acid 2|Δ8，24-cholestadien-3b-ol|(3b，5a)- Cholesta-8，24-dien-3-ol|Cholest-8，24-dien-3b-ol|Cholesta-8，24-dien-3-ol|Zymosterol	C27H44O	384.339	128-33-6	0.0019	5.216		M+H-H2O	HMDB0006271	C05437	3513	Lipids and lipid-like molecules	Steroids and steroid derivatives	Cholestane steroids		yes	yes	yes																		GNPS
4980	M367T618	10.3083	367.367	0.0935		Nervonic acid		MS1+MS2	0.41		Nervonic acid|HMDB:HMDB02368-2088 Nervonic acid|HMDB:HMDB02368-2086 Nervonic acid|HMDB:HMDB02368-2087 Nervonic acid	cis-15-tetracosenoic acid|cis-selacholeic acid|(Z)-15-Tetracosenoic acid|(Z)-Tetracos-15-enoic acid|15cis-Tetracosenoic acid|cis-Delta(15)-Tetracosenoic acid|Nervonsaeure|Selacholeic acid|(Z)-15-Tetracosenoate|(Z)-Tetracos-15-enoate|15cis-Tetracosenoate|cis-15-Tetracosenoate|cis-delta(15)-Tetracosenoate|cis-Δ(15)-tetracosenoate|cis-Δ(15)-tetracosenoic acid|Selacholeate|Nervonate|(15Z)-Tetracos-15…	C24H46O2	366.35	506-37-6	0.01	27.2732	80	M+H	HMDB0002368|HMDB0258877	C08323	262	Lipids and lipid-like molecules	Fatty Acyls	Fatty acids and conjugates		yes	yes	yes						yes	yes				yes					yes		MsDial_Meta	fatty acid
4991	M368T251	4.1889	368.151	0.055		Gly Glu Tyr		MS1+MS2	0.59				C16H21N3O7	367.138		0.0056	15.3469		M+H			17010																									Metlin
5039	M369T843	14.0551	369.351	0.1256		Coprostanone		MS1+MS2	0.53		Massbank:FFF00023 Coprostanone|Massbank:FFF00024 Coprostanone|Massbank:FFF00025 Coprostanone|Massbank:FFF00026 Coprostanone|Massbank:FFF00027 Coprostanone|Massbank:FFF00028 Coprostanone|Massbank:FFF00029 Coprostanone|Massbank:FFF00030 Coprostanone|Massbank:FFF00031 Coprostanone|Massbank:FFF00032 Coprostanone|Massbank:FFF00033 Coprostanone|Massbank:FFF00034 Coprostanone|Coprostanone|Coprostanone; …		C27H46O	386.355		0.0017	4.5109		M-H2O+H				Lipids and lipid-like molecules	Steroids and steroid derivatives	Cholestane steroids																						GNPS	Natural Product; Sterol
5057	M370T595	9.9223	370.294	0.0388		cis-5-Tetradecenoylcarnitine		MS1+MS2	0.7		cis-5-Tetradecenoylcarnitine	3-[(5Z)-Tetradec-5-enoyloxy]-4-(trimethylammonio)butanoate|3-[(5Z)-Tetradec-5-enoyloxy]-4-(trimethylammonio)butanoic acid|cis-5-Tetradecenoylcarnitine|	C21H39NO4	369.288	835598-21-5	0.0011	2.9942	40	M+H	HMDB0002014		6437	Lipids and lipid-like molecules	Fatty Acyls	Fatty acid esters		yes	yes								yes	yes										HMDB
5085	M371T894	14.895	371.315	0.0282		Diethylhexyl adipate|Hexanedioic acid， bis(2-ethylhexyl) ester|Hexanedioic Acid Bis(2-Ethylhexyl) Ester|Di(2-Ethyl Hexyl) Adipate|Adipic Acid Di-2-Ethylhexyl Ester		MS1+MS2	0.68		Diethylhexyl adipate|Spectral Match to Hexanedioic acid， bis(2-ethylhexyl) ester from NIST14|HEXANEDIOIC ACID BIS(2-ETHYLHEXYL) ESTER|DI(2-ETHYL HEXYL) ADIPATE|ADIPIC ACID DI-2-ETHYLHEXYL ESTER	Adipic acid bis(2-ethylhexyl) ester|BEHA|Bis(2-ethylhexyl) hexanedioate|DEHA|Di(2-ethylhexyl) adipate|Dioctyl adipate|Adipate bis(2-ethylhexyl) ester|Bis(2-ethylhexyl) hexanedioic acid|Di(2-ethylhexyl) adipic acid|Dioctyl adipic acid|Diethylhexyl adipic acid|Adimoll do|Adipic acid bis (2-ethylhexyl) ester|Adipic acid di(2-ethylhexyl) ester|Adipic acid di[2-ethylhexyl]ester|Adipic acid， bis(2-ethy…	C22H42O4	370.308	103-23-1	0.0005	1.373		M+H	HMDB0040270	C14240		Lipids and lipid-like molecules	Fatty Acyls	Fatty acid esters		yes	yes																			GNPS
5102	M372T341	5.6817	372.235	0.0613		Tamoxifen|Tamoxifen10540-29-1		MS1+MS2	0.33		Tamoxifen|MLS001332535-01!TAMOXIFEN10540-29-1|Massbank:LU107303 Tamoxifen|2-[4-[(Z)-1，2-diphenylbut-1-enyl]phenoxy]-N，N-dimethylethanamine|Massbank:LU107304 Tamoxifen|Massbank:LU107301 Tamoxifen|Massbank:LU107302 Tamoxifen|Massbank:LU107306 Tamoxifen|Massbank:LU107305 Tamoxifen|Massbank:AU271501 Tamoxifen|Massbank:AU271502 Tamoxifen|Massbank:AU271503 Tamoxifen|Massbank:AU271505 Tamoxifen|Massbank…	(Z)-2-(4-(1，2-Diphenyl-1-butenyl)phenoxy)-N，N-dimethylethanamine|(Z)-2-(Para-(1，2-diphenyl-1-butenyl)phenoxy)-N，N-dimethylamine|1-p-beta-Dimethylaminoethoxyphenyl-trans-1，2-diphenylbut-1-ene|1-Para-beta-dimethylaminoethoxyphenyl-trans-1，2-diphenylbut-1-ene|Apo-tamox|Citofen|Crisafeno|Diemon|Gen-tamoxifen|Istubol|Noltam|Nourytam|Oncomox|Retaxim|Tamofen|Tamone|Tamoxasta|Tamoxifene|Tamoxifeno|Tamoxi…	C26H29NO	371.225	10540-29-1	0.0029	7.7517		M+H	HMDB0014813	C07108		Phenylpropanoids and polyketides	Stilbenes								yes				yes	yes								yes		GNPS
5103	M372T624	10.3979	372.312	0.0525		C14Tetradecanoyl-L-Carnitine|Tetradecanoyl-L-Carnitine|Myristoyl-carnitine; AIF; CE0; CorrDec|Myristoyl-carnitine; AIF; CE10; CorrDec|Myristoyl-carnitine; AIF; CE30; CorrDec|Myristoyl-carnitine; AIF; CE0; MS2Dec|Myristoyl-carnitine; AIF; CE10; MS2Dec|Myristoyl-carnitine; AIF; CE30; MS2Dec|Myristoyl-carnitine; LC-tDDA; CE10|Myristoyl-carnitine; LC-tDDA; CE20|Myristoyl-carnitine; LC-tDDA; CE30|Myri…		MS1+MS2	0.95		C14Tetradecanoyl-L-Carnitine|Massbank:RP025401 Tetradecanoyl-L-Carnitine|L-Myristoylcarnitine|(3R)-3-tetradecanoyloxy-4-(trimethylazaniumyl)butanoate|Massbank:RP025402 Tetradecanoyl-L-Carnitine|Massbank:RP025403 Tetradecanoyl-L-Carnitine|Tetradecanoyl-L-Carnitine|Myristoyl-carnitine; AIF; CE0; CorrDec|Myristoyl-carnitine; AIF; CE10; CorrDec|Myristoyl-carnitine; AIF; CE30; CorrDec|Myristoyl-carnit…	Tetradecanoyl-L-Carnitine|L-Myristoylcarnitine|(3R)-3-tetradecanoyloxy-4-(trimethylazaniumyl)butanoate	C21H41NO4	371.304	25597-07-3	0.0014	3.871		M+H	HMDB0005066			Lipids and lipid-like molecules	Fatty Acyls	Fatty acid esters		yes	yes							yes	yes	yes	yes		yes							MoNA
5104	M372T590	9.8281	372.318	0.2215		6-Methyltridecanoylcarnitine		MS1+MS2	0.77		6-Methyltridecanoylcarnitine		C21H41NO4	371.304		0.0072	19.449	20	M+H	HMDB0240829			Lipids and lipid-like molecules	Fatty Acyls	Fatty acid esters																					yes	HMDB
5109	M373T67	1.1227	372.545	0.263		NADP		MS1+MS2	0.47		NADP	Codehydrase II|Codehydrogenase II|Coenzyme II|NAD phosphate|NADP nicotinamide-adenine-dinucleotide phosphATE|TPN|Triphosphopyridine nucleotide|NAD phosphoric acid|NADP nicotinamide-adenine-dinucleotide phosphoric acid|Dinucleotide phosphate， nicotinamide-adenine|NADPH|Nicotinamide-adenine dinucleotide phosphate|Nicotinamide adenine dinucleotide phosphate|Nucleotide， triphosphopyridine|Phosphate， …	C21H28N7O17P3	743.076	53-59-8|698999-85-8	0.0004	1.0737			HMDB0000217|HMDB0246919	C00006		Benzenoids|Nucleosides， nucleotides， and analogues	Phenols|(5'->5')-dinucleotides	Benzenediols		yes	yes	yes						yes	yes									yes		MoNA
5110	M373T104	1.7375	372.545	0.0343		NADP+|beta-Nicotinamide adenine dinucleotide phosphate oxidized form sodium salt hydrate|beta-Nicotinamide Adenine Dinucleotide Phosphate		MS1+MS2	0.35		NADP+|NADP+; LC-ESI-ITFT; MS2; m/z|beta-Nicotinamide adenine dinucleotide phosphate oxidized form sodium salt hydrate|BETA-NICOTINAMIDE ADENINE DINUCLEOTIDE PHOSPHATE	beta-Nicotinamide adenine dinucleotide phosphate|NADP+|Nicotinamide adenine dinucleotide phosphate|Oxidized nicotinamide-adenine dinucleotide phosphate|TPN|Triphosphopyridine nucleotide|beta-NADP+|b-Nicotinamide adenine dinucleotide phosphate|b-Nicotinamide adenine dinucleotide phosphoric acid|beta-Nicotinamide adenine dinucleotide phosphoric acid|Β-nicotinamide adenine dinucleotide phosphate|Β-n…	C21H29N7O17P3	744.083		0.0046	12.3246			HMDB0304435	C00006		Organic acids and derivatives	Carboxylic acids and derivatives	Amino acids， peptides， and analogues																						MsDial_Meta
5126	M373T581	9.6821	373.127	0.017		Tangeritin		MS1+MS2	0.42		Tangeritin|Spectral Match to Tangeritin from NIST14	4'，5，6，7，8-Pentamethoxyflavone|5，6，7，8，4'-Pentamethoxyflavone|5，6，7，8-Tetramethoxy-2-(4-methoxyphenyl)-4H-1-benzopyran-4-one|Tangeritin|4'，5，6，7，8-Pentamethoxy-flavone|5，6，7，8-Tetramethoxy-2-(4-methoxyphenyl)-4-benzopyrone|5，6，7，8-Tetramethoxy-2-(4-methoxyphenyl)-4H-1-benzopyran-4-one， 9ci|5，6，7，8-Tetramethoxy-2-(4-methoxyphenyl)-4H-chromen-4-one|Flavone， 4'，5，6，7，8-pentamethoxy- (7ci，8ci)|Flavon…	C20H20O7	372.121	481-53-8	0.0014	3.7601	40	M+H	HMDB0030539	C10190	44437	Phenylpropanoids and polyketides	Flavonoids	O-methylated flavonoids		yes	yes	yes																		MsDial_Meta
5130	M373T295	4.9146	373.208	0.1285		Lys Pro Glu		MS1+MS2	0.5				C16H28N4O6	372.201		0.0002	0.4947		M+H			17484																									Metlin
5134	M373T342	5.6938	373.243	0.2195		Gln Ile Leu		MS1+MS2	0.78				C17H32N4O5	372.237		0.0013	3.4029		M+H			17227																									Metlin
5137	M373T256	4.2588	373.28	0.03		Ile Ile Lys		MS1+MS2	0.71				C18H36N4O4	372.274		0.001	2.5601		M+H			23532																									Metlin
5139	M373T726	12.107	373.294	0.3451		DG(10:0/8:0/0:0)		MS1+MS2	0.36		DG(10:0/8:0/0:0)	1-decanoyl-2-capryloyl-sn-glycerol |DG(18:0) |Dag(10:0/8:0/0:0) |Dag(18:0) |Diacylglycerol(10:0/8:0/0:0) |Diacylglycerol(18:0) |Diacylglycerol |Diglyceride|DG(10:0/8:0/0:0)|1-animal fats-2-capryloyl-sn-glycerol|Diacylglycerol(10:0/8:0)|DAG(10:0/8:0)|1-decanoic acid-2-octanoyl-sn-glycerol|Diacylglycerol|DG(18:0)|DG(10:0/8:0)|Diacylglycerol(18:0)|DAG(18:0)|	C21H40O5	372.288		0.0009	2.3423	40	M+H	HMDB0092959	C00165		Lipids and lipid-like molecules	Glycerolipids	Diradylglycerols		yes	yes																			HMDB		DG
5140	M373T624	10.3966	373.314	0.0578		Tetradecanoylcarnitine		MS1+MS2	0.76		Tetradecanoylcarnitine	(-)-Myristoylcarnitine|(-)-Tetradecanoylcarnitine|(R)-Myristoylcarnitine|(R)-Tetradecanoylcarnitine|L-Myristoylcarnitine|Myristoyl-L-(-)-carnitine|Myristoyl-L-carnitine|Myristoylcarnitine|O-Tetradecanoyl-(R)-carnitine|Tetradecanoyl-L-carnitine|C14 Carnitine|Tetradecanoylcarnitine|	C21H42NO4	372.311	25597-07-3	0.0049	13.0824	40	M+H	HMDB0005066			Lipids and lipid-like molecules	Fatty Acyls	Fatty acid esters		yes	yes							yes	yes	yes	yes		yes							HMDB
5164	M374T345	5.7468	374.224	0.3467		Arg Ala Gln		MS1+MS2	0.59				C14H27N7O5	373.207		0.0089	23.8709		M+H			21643																									Metlin
5188	M375T465	7.7447	374.996	0.0915		Bromhexine		MS1+MS2	0.52		Massbank:AU117303 Bromhexine|2，4-dibromo-6-[[cyclohexyl(methyl)amino]methyl]aniline|Massbank:AU117305 Bromhexine|Massbank:AU117302 Bromhexine|Massbank:AU117304 Bromhexine|Bromhexine	Bromhexine|2，4-dibromo-6-[[cyclohexyl(methyl)amino]methyl]aniline	C14H20Br2N2	373.999	611-75-6|3572-43-8	0.0103	27.5278		M+H			44332|274769	Benzenoids	Benzene and substituted derivatives	Phenylmethylamines							yes															Metlin
5191	M375T388	6.4592	375.098	0.0695		Casticin		MS1+MS2	0.52		Casticin|Massbank:FIO00420 Casticin|Massbank:FIO00421 Casticin|Massbank:FIO00422 Casticin|Massbank:FIO00423 Casticin|Massbank:FIO00424 Casticin|Casticin; LC-ESI-QTOF; MS2; [M+H]+; CE	Vitexicarpin|Quercetagetin 3，6，7，4'-tetramethyl ether|3，6，7，4'-Tetra-O-methyl-5，3'-dihydroxyflavone|3'，5-Dihydroxy-3，4'，6，7-tetramethoxyflavone|5-Hydroxy-2-(3-hydroxy-4-methoxyphenyl)-3，6，7-trimethoxy-4H-1-benzopyran-4-one|5-Hydroxy-2-(3-hydroxy-4-methoxyphenyl)-3，6，7-trimethoxy-4H-benzopyran-4-one， 9ci|VX-5 CPD|5-hydroxy-2-(3-hydroxy-4-methoxyphenyl)-3，6，7-trimethoxy-4H-chromen-4-one	C19H18O8	374.1	479-91-4	0.0097	25.7734	80	M+H	HMDB0030660		51422|507023	Phenylpropanoids and polyketides	Flavonoids	O-methylated flavonoids		yes	yes	yes																		MsDial_Meta	Natural Product; Flavonoid
5197	M375T288	4.795	375.187	0.0565		Glu Asn Leu		MS1+MS2	0.52				C15H26N4O7	374.18		0.0002	0.6641		M+H			19327																									Metlin
5200	M375T264	4.4039	375.222	0.0451		Val Ser Ala Val		MS1+MS2	0.55			VSAV|Val-Ser-Ala-Val	C16H30N4O6	374.216		0.0017	4.6231		M+H			245496																									Metlin
5203	M375T302	5.0376	375.223	0.0481		Val Ala Val Ser		MS1+MS2	0.52			VAVS|Val-Ala-Val-Ser	C16H30N4O6	374.216		0.001	2.7575		M+H			239834																									Metlin
5208	M375T776	12.9408	375.305	0.011		2，3-Dihydroxy-3，7，11，15-Tetramethylhexadecan-1-Ol Nitrate		MS1+MS2	0.54		2，3-DIHYDROXY-3，7，11，15-TETRAMETHYLHEXADECAN-1-OL NITRATE		C20H41NO5	375.298		0.0069	18.4559		M				Lipids and lipid-like molecules	Prenol lipids	Diterpenoids																						MoNA
5227	M376T282_2	4.7021	376.171	0.3381		Glu Ile Asp		MS1+MS2	0.57				C15H25N3O8	375.164		0.0007	1.7672		M+H			23169																									Metlin
5228	M376T299_2	4.9868	376.171	0.0249		Asp Glu Leu		MS1+MS2	0.62				C15H25N3O8	375.164		0.0003	0.7038		M+H			18303																									Metlin
5232	M376T386_2	6.4268	376.223	0.0818		Pro Ile Phe		MS1+MS2	0.56				C20H29N3O4	375.216		0.0002	0.5146		M+H			17226																									Metlin
5258	M377T389	6.4819	377.046	0.1171		Phenol red		MS1+MS2	0.6				C19H14O5S	354.056	143-74-8	0.0001	0.2797		M+Na		C12600	273326	Organoheterocyclic compounds	Benzofurans	Benzofuranones																						DICP	organics
5261	M377T300	4.9925	377.176	0.0862		Pro Asn Phe		MS1+MS2	0.65				C18H24N4O5	376.175		0.0064	16.8883		M+H			20090																									Metlin
5263	M377T319	5.3247	377.181	0.1593		Phe Pro Asn		MS1+MS2	0.58				C18H24N4O5	376.175		0.0007	1.776		M+H			20266																									Metlin
5289	M378T331	5.5126	378.169	0.3		Ile Asp Met		MS1+MS2	0.5				C15H27N3O6S1	377.162		0.0005	1.2074		M+H			18718																									Metlin
5291	M378T304	5.0712	378.201	0.3269		Pro Val Tyr		MS1+MS2	0.69				C19H27N3O5	377.195		0.0015	3.8894		M+H			19244																									Metlin
5296	M378T384	6.3923	378.238	0.0989		Val Ile Phe		MS1+MS2	0.65				C20H31N3O4	377.231		0.0007	1.7356		M+H			22169																									Metlin
5338	M380T337	5.6105	380.212	0.165		Val Val Tyr		MS1+MS2	0.5				C19H29N3O5	379.211		0.0056	14.7839		M+H			21564																									Metlin
5342	M380T621	10.3502	380.255	0.046		C18-Sphingosine 1-phosphate|D-erythro-Sphingosine-1-phosphate		MS1+MS2	0.64		C18-Sphingosine 1-phosphate|D-erythro-Sphingosine-1-phosphate|Spectral Match to D-erythro-Sphingosine-1-phosphate from NIST14	[(2-Amino-3-hydroxyoctadec-4-en-1-yl)oxy]phosphonate|C18-Sphingosine 1-phosphoric acid|D-erythro-sphingosine-1-phosphoric acid	C18H38NO5P	379.249	26993-30-6	0.0012	3.0504		M+H	HMDB0247790|HMDB0000277	C06124		Lipids and lipid-like molecules	Sphingolipids	Phosphosphingolipids		yes	yes							yes	yes									yes		GNPS
5364	M381T368	6.1322	381.101	0.0548		Methicillin|Meticillin		MS1+MS2	0.4		Meticillin	(2S，5R，6R)-6-[(2，6-Dimethoxybenzoyl)amino]-3，3-dimethyl-7-oxo-4-thia-1-azabicyclo[3.2.0]heptane-2-carboxylic acid|6beta-(2，6-Dimethoxybenzamido)penicillanic acid|Meticilina|Meticilline|Meticillinum|(2S，5R，6R)-6-[(2，6-Dimethoxybenzoyl)amino]-3，3-dimethyl-7-oxo-4-thia-1-azabicyclo[3.2.0]heptane-2-carboxylate|6b-(2，6-Dimethoxybenzamido)penicillanate|6b-(2，6-Dimethoxybenzamido)penicillanic acid|6beta…	C17H20N2O6S	380.104	61-32-5	0.0103	27.0463	10	M+H	HMDB0015541	C07177		Organic acids and derivatives	Carboxylic acids and derivatives	Amino acids， peptides， and analogues							yes				yes	yes										HMDB	Penicillins
5366	M381T488	8.1378	381.147	0.0547		2-amino-1，9-dimethyl-6，9-dihydro-1H-purin-6-one		MS1+MS2	0.62		2-amino-1，9-dimethyl-6，9-dihydro-1H-purin-6-one		C7H9N5O	179.081		0.0035	9.282		2M+Na				Organoheterocyclic compounds	Imidazopyrimidines	Purines and purine derivatives																						GNPS
5370	M381T339_2	5.6491	381.2	0.0839		Lys Phe Ser		MS1+MS2	0.55				C18H28N4O5	380.206		0.0131	34.2864		M+H			19428																									Metlin
5371	M381T320_2	5.3354	381.207	0.0954		Phe Ser Lys		MS1+MS2	0.53				C18H28N4O5	380.206		0.0061	15.9231		M+H			22881																									Metlin
5376	M381T778	12.9672	381.297	0.0442		MG(20:3(11Z，14Z，17Z)/0:0/0:0)		MS1+MS2	0.31		MG(20:3(11Z，14Z，17Z)/0:0/0:0)	(2S)-2，3-Dihydroxypropyl (11Z，14Z，17Z)-icosa-11，14，17-trienoic acid|	C23H40O4	380.293		0.0026	6.7133	40	M+H	HMDB0011575	C01885		Lipids and lipid-like molecules	Glycerolipids	Monoradylglycerols		yes	yes							yes												HMDB		MG
5401	M382T246	4.0956	382.186	0.052		Phe Cys Ile		MS1+MS2	0.52				C18H27N3O4S1	381.172		0.0063	16.4126		M+H			18494																									Metlin
5406	M382T637	10.617	382.271	0.0782		Sphinganine-phosphate|Sphinganine 1-phosphate		MS1+MS2	0.37		Sphinganine 1-phosphate	Sphinganine 1-phosphate|Dihydrosphingosine 1-phosphate|Dihydrosphingosine phosphate|(2S，3R)-2-Amino-3-hydroxyoctadecyl dihydrogen phosphate|Dihydrosphingosine-1-phosphate|(2S，3R)-2-Amino-3-hydroxyoctadecyl dihydrogen phosphoric acid|Dihydrosphingosine 1-phosphoric acid|Dihydrosphingosine-1-phosphoric acid|Sphinganine 1-phosphoric acid|2-Amino-3-hydroxyoctadecyl dihydrogen phosphate	C18H40NO5P	381.264	19794-97-9	0.0011	2.9037	20	M+H	HMDB0001383	C01120	3512	Lipids and lipid-like molecules	Sphingolipids	Phosphosphingolipids		yes	yes	yes							yes									yes		HMDB
5428	M383T51_2	0.8542	383.116	1.2005		Galactose		MS1+MS2	0.81		GALACTOSE|Massbank:CE000691 Galactose|Galactose; LC-ESI-ITFT; MS2; HCD; CE 12 eV; [M+NH4]+	D-galactose	C6H12O6	180.063	3646-73-9|10257-28-0|59-23-4|7296-64-2|26566-61-0	0.0005	1.3202		2M+Na	HMDB0000143|HMDB0037209|HMDB0003449	C00984|C00124|C00962	276951	Organic oxygen compounds	Organooxygen compounds	Carbohydrates and carbohydrate conjugates		yes	yes	yes			yes			yes	yes	yes	yes	yes	yes		yes					MoNA	Natural Product; Sugar
5462	M384T60	1.005	384.149	0.0878		N-acetyllactosamine		MS1+MS2	0.83		N-Acetyllactosamine|HMDB:HMDB01542-1637 N-Acetyllactosamine|HMDB:HMDB01542-1639 N-Acetyllactosamine|HMDB:HMDB01542-1638 N-Acetyllactosamine	beta-D-Galactosyl-1，4-N-acetyl-D-glucosamine|Galb1-4glcnacb|Galbeta1-4glcnacbeta|LacNAc|N-Acetyl-beta-lactosamine|beta-D-Galactosyl-1，4-N-acetyl-beta-D-glucosamine|b-D-Galactosyl-1，4-N-acetyl-D-glucosamine|Β-D-galactosyl-1，4-N-acetyl-D-glucosamine|N-Acetyl-b-lactosamine|N-Acetyl-β-lactosamine|b-D-Galactosyl-1，4-N-acetyl-b-D-glucosamine|Β-D-galactosyl-1，4-N-acetyl-β-D-glucosamine|beta-delta-Galact…	C14H25NO11	383.143	32181-59-2	0.0015	3.8022		M+H	HMDB0001542	C00611	4231	Organic oxygen compounds	Organooxygen compounds	Carbohydrates and carbohydrate conjugates		yes								yes										yes		GNPS
5463	M384T649	10.8235	384.178	0.0379		PC 7:0		MS1+MS2	0.34		PC 7:0	PC 2:0-5:0|PC 3:0-4:0	C15H30NO8P	383.171		0.0002	0.5298		M+H		C00157		Lipids and lipid-like molecules	Glycerophospholipids	Glycerophosphocholines																						MoNA	PC	PC
5486	M385T55	0.9193	385.175	0.1055		Thr His Gln		MS1+MS2	0.66				C15H24N6O6	384.176		0.0085	22.1523		M+H			16484																									Metlin
5492	M385T256	4.2589	385.254	0.1196		Ile Pro Arg		MS1+MS2	0.66				C17H32N6O4	384.248		0.0019	4.9409		M+H			17928																									Metlin
5500	M385T662	11.039	385.341	0.0527		N-Palmitoyl Lysine|Lys-C16:0		MS1+MS2	0.56		N-Palmitoyl Lysine|Lys-C16:0		C22H44N2O3	384.335		0.0013	3.3562		M+H	HMDB0241929			Organic acids and derivatives	Carboxylic acids and derivatives	Amino acids， peptides， and analogues																					yes	GNPS
5502	M385T788	13.1403	385.346	0.1572		7-dehydrocholesterol|cholesta-5，7-dien-3beta-ol		MS1+MS2	0.31		7-Dehydrocholesterol|"cholesta-5，7-dien-3beta-ol"|HMDB:HMDB00032-52 7-Dehydrocholesterol|HMDB:HMDB00032-53 7-Dehydrocholesterol|HMDB:HMDB00032-51 7-Dehydrocholesterol	(-)-7-Dehydrocholesterol|3β-Hydroxy-5，7-cholestadiene|5，7-Cholestadien-3β-ol|Provitamin D3|(3beta)-Cholesta-5，7-dien-3-ol|5，7-Cholestadien-3-beta-ol|5，7-Cholestadien-3beta-ol|Cholesta-5，7-dien-3beta-ol|(3b)-Cholesta-5，7-dien-3-ol|(3Β)-cholesta-5，7-dien-3-ol|5，7-Cholestadien-3-b-ol|5，7-Cholestadien-3-β-ol|5，7-Cholestadien-3b-ol|Cholesta-5，7-dien-3b-ol|Cholesta-5，7-dien-3β-ol|10，13-Dimethyl-17-(6-m…	C27H44O	384.339	434-16-2	0.0009	2.3772		M+H	HMDB0000032	C01164	3902	Lipids and lipid-like molecules	Steroids and steroid derivatives	Cholestane steroids		yes	yes	yes						yes	yes	yes		yes						yes		GNPS
5518	M386T323	5.3894	386.222	0.0792		Pro Asn Arg		MS1+MS2	0.56				C15H27N7O5	385.207		0.0076	19.7633		M+H			23327																									Metlin
5529	M386T651	10.853	386.325	0.035		ACar 15:0		MS1+MS2	0.89		ACar 15:0	[M]+	[C22H44NO4]+	386.327		0.0015	3.9705		M																												MoNA	ACar
5551	M387T350	5.8415	387.259	0.0231		Leu Ile Ala Ala		MS1+MS2	0.59			LIAA|Leu-Ile-Ala-Ala	C18H34N4O5	386.253		0.0009	2.3762		M+H			178279																									Metlin
5570	M388T559	9.3243	388.131	0.0528		Dimethomorph		MS1+MS2	0.59		Spectral Match to Dimethomorph from NIST14|Massbank:EA294401 Dimethomorph|(Z)-3-(4-chlorophenyl)-3-(3，4-dimethoxyphenyl)-1-(4-morpholinyl)-2-propen-1-one|Massbank:EA294402 Dimethomorph|Massbank:EA294403 Dimethomorph|Massbank:EA294404 Dimethomorph|Massbank:EA294405 Dimethomorph|Massbank:EA294406 Dimethomorph|Massbank:EA294407 Dimethomorph|Massbank:EA294408 Dimethomorph|Massbank:EA294409 Dimethomor…	Dimethomorph|(Z)-3-(4-chlorophenyl)-3-(3，4-dimethoxyphenyl)-1-(4-morpholinyl)-2-propen-1-one	C21H22ClNO4	387.124		0.0004	1.123		M+H	HMDB0251380		296888	Benzenoids	Benzene and substituted derivatives	Diphenylmethanes											yes											MsDial_Meta
5578	M388T255	4.2459	388.218	0.0677		Leu Gln Gln		MS1+MS2	0.54				C16H29N5O6	387.212		0.0014	3.5641		M+H			20339																									Metlin
5613	M389T292	4.8722	389.239	0.0161		Val Ala Val Thr		MS1+MS2	0.64			VAVT|Val-Ala-Val-Thr	C17H32N4O6	388.232		0.0008	2.0161		M+H			239835																									Metlin
5631	M390T712	11.8702	390.111	0.1017		Cefprozil		MS1+MS2	0.33		Cefprozil	Cefprozil anhydrous|Cefprozilo|Cefprozilum|Cefzil|7-(2-Amino-2-(4-hydroxyphenyl)acetamido)-3-(propenyl)-3-cephem-4-carboxylic acid monohydrate|Arzimol|Brisoral|Procef|Cefprozil monohydrate|7-(2-Amino-2-(p-hydroxyphenyl)acetamido)-8-oxo-3-(1-propenyl)-5-thia-1-azabicyclo(4.2.0)oct-2-ene-2-carboxylic acid	C18H19N3O5S	389.104	92665-29-7|92676-86-3	0.0003	0.8759		M+H	HMDB0015281	C06888	1618	Organoheterocyclic compounds	Lactams	Beta lactams							yes				yes	yes										MsDial_Meta
5635	M390T259	4.3243	390.179	0.0535		His Ser Phe		MS1+MS2	0.56				C18H23N5O5	389.17		0.0017	4.3087		M+H			20522																									Metlin
5637	M390T62	1.0273	390.197	0.332		Lys Asp Gln		MS1+MS2	0.58				C15H27N5O7	389.191		0.0013	3.4552		M+H			23154																									Metlin
5669	M391T389_2	6.4767	391.071	0.1959		ethyl 3-(2，3-dihydrobenzo[b][1，4]dioxin-6-yl)-7-hydroxy-4-oxo-4H-chromene-2-carboxylate		MS1+MS2	0.65		ethyl 3-(2，3-dihydrobenzo[b][1，4]dioxin-6-yl)-7-hydroxy-4-oxo-4H-chromene-2-carboxylate		C20H16O7	368.09		0.0076	19.4411	40	M+Na				Phenylpropanoids and polyketides	Isoflavonoids	Isoflav-2-enes																						MsDial_Meta
5670	M391T712	11.8675	391.109	0.1319		Monotropein		MS1+MS2	0.58		Monotropein	Monotropein (8ci)|Monotropeine|7-Hydroxy-7-(hydroxymethyl)-1-{[3，4，5-trihydroxy-6-(hydroxymethyl)oxan-2-yl]oxy}-1H，4ah，7H，7ah-cyclopenta[c]pyran-4-carboxylate	C16H22O11	390.116	5945-50-6	0.0141	36.0808	30	M+H	HMDB0035608	C09788	41157	Lipids and lipid-like molecules	Prenol lipids	Terpene glycosides		yes	yes	yes																yes		MsDial_Meta
5671	M391T396	6.598	391.175	0.1049		N1-(2-((2-(1H-indol-3-yl)ethyl)carbamoyl)phenyl)-N2-allyloxalamide		MS1+MS2	0.65		N1-(2-((2-(1H-indol-3-yl)ethyl)carbamoyl)phenyl)-N2-allyloxalamide		C22H22N4O3	390.169		0.001	2.5323	10	M+H				Benzenoids	Benzene and substituted derivatives	Benzoic acids and derivatives																						MsDial_Meta
5677	M391T265	4.422	391.233	0.3798		Phe-Pro-Lys		MS1+MS2	0.73		Spectral Match to Phe-Pro-Lys from NIST14		C20H30N4O4	390.227		0.0014	3.5923		M+H				Organic acids and derivatives	Carboxylic acids and derivatives	Amino acids， peptides， and analogues																						GNPS
5678	M391T288	4.8034	391.234	0.2591		Lys Pro Phe		MS1+MS2	0.55				C20H30N4O4	390.227		0.0003	0.7807		M+H			23304																									Metlin
5689	M391T826	13.7692	391.341	0.0109		Tetracosanoic acid		MS1+MS2	0.38		Tetracosanoic acid|HMDB:HMDB02003-1938 Tetracosanoic acid|HMDB:HMDB02003-1939 Tetracosanoic acid|HMDB:HMDB02003-1940 Tetracosanoic acid	CH3-[CH2]22-COOH|Lignoceric acid|Lignozerinsaeure|N-Tetracosanoic acid|Tetracosanic acid|Tetracosansaeure|Tetracosoic acid|Tetraeicosanoic acid|Tetraicosanoic acid|Lignocerate|N-Tetracosanoate|Tetracosanate|Tetracosoate|Tetraeicosanoate|Tetraicosanoate|Tetracosanoate|Lignoceric acid， silver (1+) salt|Lignoceric acid， sodium salt|Lignoceric acid， potassium salt|Tetracosanoic acid， potassium salt (…	C24H48O2	368.365	557-59-5	0.0133	34.0643	80	M+Na	HMDB0002003	C08320	6427|269467	Lipids and lipid-like molecules	Fatty Acyls	Fatty acids and conjugates		yes	yes	yes						yes	yes				yes					yes		MsDial_Meta	organic acid
5705	M392T329	5.4885	392.218	0.0156		Leu Pro Tyr		MS1+MS2	0.88				C20H29N3O5	391.211		0.0004	1.0735		M+H			21072																									Metlin
5706	M392T306_2	5.0964	392.221	0.0901		Ile Pro Tyr		MS1+MS2	0.81				C20H29N3O5	391.211		0.0033	8.36		M+H			16487																									Metlin
5741	M393T259	4.3097	393.176	0.2111		Tyr Pro Asn		MS1+MS2	0.6				C18H24N4O6	392.17		0.0011	2.7583		M+H			19067																									Metlin
5743	M393T349	5.8116	393.205	0.1345		Asn Ile Phe		MS1+MS2	0.5				C19H28N4O5	392.206		0.008	20.2693		M+H			19942																									Metlin
5748	M393T583	9.7151	393.287	0.0521		Deoxycholic acid		MS1+MS2	0.82		Deoxycholic acid|Spectral Match to Deoxycholic acid from NIST14|Massbank:MT000137 Deoxycholic acid|deoxycholate|MoNA:3685629 Deoxycholic acid|HMDB:HMDB00626-852 Deoxycholic acid|HMDB:HMDB00626-853 Deoxycholic acid|HMDB:HMDB00626-854 Deoxycholic acid|Deoxycholic acid; LC-ESI-QTOF; MS2; CE	Deoxycholate|3α， 12α-Dihydroxy-5&betal-cholanate|3α， 12α-Dihydroxy-5&betal-cholanic acid|(3ALPHA，5ALPHA，12ALPHA)-3，12-DIHYDROXYCHOLAN-24-OIC ACID|(3alpha，5beta，12alpha)-3，12-Dihydroxycholan-24-Oic acid|3alpha，12alpha-Dihydroxy-5beta-cholanic acid|7alpha-Deoxycholic acid|Desoxycholic acid|Desoxycholsaeure|3alpha，12alpha-Dihydroxy-5beta-cholanate|(3a，5a，12a)-3，12-DIHYDROXYCHOLAN-24-Oate|(3a，5a，12a)…	C24H40O4	392.293	83-44-3|201-478-5	0.0134	33.9695		M+H	HMDB0000626|HMDB0246256	C04483	265|307243	Lipids and lipid-like molecules	Steroids and steroid derivatives	Bile acids， alcohols and derivatives		yes	yes							yes	yes	yes			yes			yes				MsDial_Meta	bile acid|Natural Product; Sterol Lipids; Bile acids and derivatives; C24 bile acids， alcohols， and derivatives|Natural Product; Steroid
5775	M394T583	9.7151	394.289	0.0466		MG(20:5(5Z，8Z，11Z，14Z，17Z)/0:0/0:0)		MS1+MS2	0.49		MG(20:5(5Z，8Z，11Z，14Z，17Z)/0:0/0:0)	Glycerolipid|1-(5Z，8Z，11Z，14Z，17Z-Eicosapentaenoyl)-sn-glycerol|Glycerolipid(20:5(5Z，8Z，11Z，14Z，17Z)/0:0/0:0)|MG(20:5/0:0/0:0)|MAG(20:5/0:0/0:0)|(2S)-2，3-Dihydroxypropyl (8Z，11Z，14Z，17Z)-icosa-5，8，11，14，17-pentaenoic acid|	C23H36O4	376.261		0.0066	16.6366	40	M+NH4	HMDB0011580	C01885		Lipids and lipid-like molecules	Glycerolipids	Monoradylglycerols		yes	yes							yes					yes							HMDB		MG
5795	M395T278	4.6414	395.192	0.0604		Asn Val Tyr		MS1+MS2	0.52				C18H26N4O6	394.185		0.0005	1.3526		M+H			21899																									Metlin
5796	M395T259	4.3243	395.192	0.3936		Val Tyr Asn		MS1+MS2	0.53				C18H26N4O6	394.185		0.0004	1.0996		M+H			23417																									Metlin
5801	M395T769	12.8085	395.221	0.0391		Chromafenozide		MS1+MS2	0.5		Chromafenozide|Massbank:WA000054 Chromafenozide|Massbank:WA000053 Chromafenozide|Massbank:WA000055 Chromafenozide|Massbank:WA000052 Chromafenozide	ANS 118|ANS-118	C24H30N2O3	394.226		0.0121	30.7241	10	M+H	HMDB0250201	C18515	330576	Organoheterocyclic compounds	Benzopyrans	1-benzopyrans											yes											HMDB
5809	M395T813	13.5566	395.36	0.0991		stigmasta-7，22E-dien-3beta-ol		MS1+MS2	0.31				C29H48O	412.37		0.0075	19.0109		M+H-H2O		C08840	41771																									Metlin
5831	M396T622	10.3661	396.308	0.1322		(2E，4Z)-Hexadecadienoylcarnitine		MS1+MS2	0.65		(2E，4Z)-Hexadecadienoylcarnitine		C23H41NO4	395.304		0.0031	7.7182	40	M+H	HMDB0241483			Lipids and lipid-like molecules	Fatty Acyls	Fatty acid esters																					yes	HMDB
5862	M397T798	13.2939	397.377	0.0689		Stigmastan-3，5-diene		MS1+MS2	0.57				C29H48	396.376		0.0059	14.8512		M+H			263631																									Metlin
5863	M397T728	12.1264	397.378	0.0481		beta-Sitosterol		MS1+MS2	0.32		beta-Sitosterol|Massbank:FFF00063 beta-Sitosterol|Massbank:FFF00064 beta-Sitosterol|Massbank:FFF00065 beta-Sitosterol|Massbank:FFF00066 beta-Sitosterol|Massbank:FFF00067 beta-Sitosterol|Massbank:FFF00068 beta-Sitosterol|HMDB:HMDB00852-1204 Beta-Sitosterol|HMDB:HMDB00852-1203 Beta-Sitosterol|HMDB:HMDB00852-1202 Beta-Sitosterol|beta-Sitosterol; LC-APPI-QQ; MS2; CE	(-)-beta-Sitosterol|(24R)-Ethylcholest-5-en-3beta-ol|(24R)-Stigmast-5-en-3beta-ol|(3beta)-Stigmast-5-en-3-ol|22，23-Dihydrostigmasterol|24alpha-Ethylcholesterol|alpha-Dihydrofucosterol|Azuprostat|beta-Sitosterin|Cupreol|Nimbosterol|Triastonal|Sitosterol|Harzol|(-)-b-Sitosterol|(-)-Β-sitosterol|(24R)-Ethylcholest-5-en-3b-ol|(24R)-Ethylcholest-5-en-3β-ol|(24R)-Stigmast-5-en-3b-ol|(24R)-Stigmast-5-en…	C29H50O	414.386	83-46-5	0.0059	14.7623		M-H2O+H	HMDB0000852	C01753	273640|169	Lipids and lipid-like molecules	Steroids and steroid derivatives	Stigmastanes and derivatives			yes	yes			yes			yes	yes	yes			yes							MsDial_Meta	Natural Product; Sterol
5864	M397T776	12.9404	397.378	0.0117		Glyceryl behenate|Monobehenin		MS1+MS2	0.51		Glyceryl behenate|Spectral Match to Monobehenin from NIST14	1-Acylglycerol 22:0|1-Docosanoylglycerol|1-O-Docosanoylglycerol|Docosanoic acid 2'，3'-dihydroxypropyl ester|Glycerol behenate|Glycerol-behenic acid monoester|Docosanoate 2'，3'-dihydroxypropyl ester|Glycerol behenic acid|Glycerol-behenate monoester|Glyceryl behenic acid|1，2，3-Propanetriol docosanoate|Behenin|Docosanoic acid， ester with 1，2，3-propanetriol|2，3-Dihydroxypropyl docosanoic acid|ATO 888…	C25H50O4	414.371	77538-19-3	0.01	25.1396		M+H-H2O	HMDB0032296			Lipids and lipid-like molecules	Glycerolipids	Monoradylglycerols		yes	yes																			GNPS
5887	M398T310	5.1629	398.239	0.0625		4-methyl-2-({[2，4，6-tris(methylethyl)phenyl]sulfonyl}amino)pentanoic acid		MS1+MS2	0.51		"4-methyl-2-({[2，4，6-tris(methylethyl)phenyl]sulfonyl}amino)pentanoic acid CollisionEnergy:102040"|"4-methyl-2-({[2，4，6-tris(methylethyl)phenyl]sulfonyl}amino)pentanoic acid CollisionEnergy:205060"		C21H35NO4S	397.229		0.0031	7.8355		M+H				Organic acids and derivatives	Carboxylic acids and derivatives	Amino acids， peptides， and analogues																						GNPS
5892	M398T636	10.5978	398.326	0.0226		(11Z)-Hexadecenoylcarnitine		MS1+MS2	0.8		(11Z)-Hexadecenoylcarnitine		C23H43NO4	397.319		0.0004	1.0264	20	M+H	HMDB0241469			Lipids and lipid-like molecules	Fatty Acyls	Fatty acid esters																					yes	HMDB
5911	M399T54	0.8917	399.143	0.1056		S-Adenosylmethionine		MS1+MS2	0.87		S-ADENOSYLMETHIONINE	(3S)-5'-[(3-amino-3-carboxypropyl)methylsulfonio]-5'-deoxyadenosine|2-S-Adenosyl-L-methionine|5'-Deoxyadenosine-5'-L-methionine disulfate ditosylate|5'-Deoxyadenosine-5'-L-methionine disulphate ditosylate|Active methionine|Ademetionine|Adenosylmethionine|AdoMet|Donamet|L-S-Adenosylmethionine|S-(5'-Adenosyl)-L-methionine|S-(5'-Deoxyadenosin-5'-yl)-L-methionine|S-Adenosyl methionine|S-Adenosyl-L-me…	C15H22N6O5S	398.137	29908-03-0|485-80-3|17176-17-9|78548-84-2|91279-78-6|52248-03-0	0.0018	4.6069		M+H	HMDB0001185	C00019	3289|294588	Nucleosides， nucleotides， and analogues	5'-deoxyribonucleosides	5'-deoxy-5'-thionucleosides		yes					yes			yes	yes	yes		yes	yes					yes		Metlin
5920	M399T349	5.8212	399.26	0.0144		Pro Val Ile Ala		MS1+MS2	0.75			PVIA|Pro-Val-Ile-Ala	C19H34N4O5	398.253		0.0002	0.5515		M+H			206419																									Metlin
5927	M399T746	12.4369	399.393	0.0565		Stigmastanol		MS1+MS2	0.55		Stigmastanol|Massbank:FFF00077 Stigmastanol|Massbank:FFF00078 Stigmastanol|Massbank:FFF00079 Stigmastanol|Massbank:FFF00080 Stigmastanol|Massbank:FFF00081 Stigmastanol|Massbank:FFF00082 Stigmastanol|Stigmastanol; LC-APPI-QQ; MS2; CE	(3b)-Stigmastan-3-ol|(3β)-Stigmastan-3-ol|(3β，5α)-Stigmastan-3-ol|24-α-Ethylcholestanol|24a-Ethylcholestanol|4a-Methyl-5a，14a-lumistan-3b-ol|4a-Methylcampestanol|5，6-Dihydro-b-sitosterol|5，6-Dihydro-β-sitosterol|5a-Stigmastan-3b-ol|5α-Stigmastan-3β-ol|Dihydro-b-sitosterol|Dihydrositosterin|Dihydrositosterol|Fucostanol|Sitostanol|Spinastanol|Stigmastan-3-ol|Stigmastane-3-β-ol|b-Sitostanol|β-dihydr…	C29H52O	416.402	83-45-4	0.006	15.0636		M-H2O+H	HMDB0000494	C19644|C11682	41773|326091	Alkaloids and derivatives|Lipids and lipid-like molecules	Yohimbine alkaloids|Steroids and steroid derivatives	Stigmastanes and derivatives		yes	yes	yes						yes	yes				yes					yes		MsDial_Meta	Natural Product; Sterol
5929	M399T760	12.6654	399.394	0.0123		24-Ethylepicoprostanol		MS1+MS2	0.52		Massbank:FFF00043 24-Ethylepicoprostanol|Massbank:FFF00044 24-Ethylepicoprostanol|Massbank:FFF00045 24-Ethylepicoprostanol|Massbank:FFF00046 24-Ethylepicoprostanol|Massbank:FFF00047 24-Ethylepicoprostanol|Massbank:FFF00048 24-Ethylepicoprostanol|24-Ethylepicoprostanol|24-Ethylepicoprostanol; LC-APPI-QQ; MS2; CE		C29H52O	416.402		0.0054	13.5613		M-H2O+H				Lipids and lipid-like molecules	Steroids and steroid derivatives	Stigmastanes and derivatives																						GNPS	Natural Product; Sterol
5940	M400T393	6.5525	400.216	0.176		Pro Ile Gly Asn		MS1+MS2	0.51			PIGN|Pro-Ile-Gly-Asn	C17H29N5O6	399.212		0.0032	7.9548		M+H			202390																									Metlin
5941	M400T373_1	6.2129	400.216	0.0437		Quinacrine		MS1+MS2	0.35		Quinacrine|Spectral Match to Quinacrine from NIST14	2-Methoxy-6-chloro-9-diethylaminopentylaminoacridine|3-Chloro-7-methoxy-9-(1-methyl-4-diethylaminobutylamino)acridine|6-Chloro-9-((4-(diethylamino)-1-methylbutyl)amino)-2-methoxyacridine|Mepacrine|N(4)-(6-Chloro-2-methoxy-9-acridinyl)-N(1)，N(1)-diethyl-1，4-pentanediamine|Quinacrin|Quinacrine dihydrochloride|Monomesylate， quinacrine|Quinacrine dimesylate|Quinacrine， (R)-isomer|Acrichine|Dihydrochl…	C23H30ClN3O	399.208	83-89-6	0.0011	2.6479	40	M+H	HMDB0015235	C07339	24079	Organoheterocyclic compounds	Quinolines and derivatives	Benzoquinolines							yes				yes	yes								yes		HMDB
5943	M400T351	5.8442	400.241	0.0758		Pro Val Gly Lys		MS1+MS2	0.62			PVGK|Pro-Val-Gly-Lys	C18H33N5O5	399.248		0.0143	35.6514		M+H			206387																									Metlin
5950	M400T636	10.6061	400.332	0.0289		8-Methylpentadecanoylcarnitine		MS1+MS2	0.65		8-Methylpentadecanoylcarnitine		C23H45NO4	399.335		0.0107	26.6252	40	M+H	HMDB0240849			Lipids and lipid-like molecules	Fatty Acyls	Fatty acid esters																					yes	HMDB
5980	M401T384	6.407	401.274	0.072		Val Ala Val Ile		MS1+MS2	0.54			VAVI|Val-Ala-Val-Ile	C19H36N4O5	400.269		0.0023	5.6576		M+H			239826																									Metlin
5981	M401T370	6.1617	401.274	0.0506		Val Ile Gly Ile		MS1+MS2	0.51			VIGI|Val-Ile-Gly-Ile	C19H36N4O5	400.269		0.0014	3.4147		M+H			242386																									Metlin
5986	M401T641	10.6885	401.339	0.0604		Palmitoylcarnitine		MS1+MS2	0.62		Palmitoylcarnitine	(3R)-3-(Hexadecanoyloxy)-4-(trimethylazaniumyl)butanoate|(3R)-3-Palmitoyloxy-4-(trimethylammonio)butanoate|Hexadecanoyl-L-carnitine|Hexadecanoylcarnitine|Hexadecenoyl carnitine|L-Carnitine palmitoyl ester|O-Hexadecanoyl-(R)-carnitine|O-Hexadecanoyl-R-carnitine|Palmitoyl-L-carnitine|Palmitoylcarnitine|(3R)-3-(Hexadecanoyloxy)-4-(trimethylazaniumyl)butanoic acid|(3R)-3-Palmitoyloxy-4-(trimethylammo…	C23H46NO4	400.343	2364-67-2	0.0105	26.1224	40	M+H	HMDB0000222	C02990	5231	Lipids and lipid-like molecules	Fatty Acyls	Fatty acid esters		yes	yes							yes	yes	yes	yes		yes					yes		HMDB
5988	M401T884	14.7371	401.341	0.0529		7-Hydroxy-4-cholesten-3-one|7alpha-Hydroxycholest-4-en-3-one|7a-Hydroxy-cholestene-3-one|7-alpha-hydroxy-4-cholesten-3-one|7alpha-hydroxycholest-4-en-3-one		MS1+MS2	0.37		7a-Hydroxy-cholestene-3-one|7-alpha-hydroxy-4-cholesten-3-one|7alpha-hydroxycholest-4-en-3-one	7alpha-Hydroxy-4-cholesten-3-one|Cholest-4-en-7alpha-ol-3-one|7a-Hydroxy-4-cholesten-3-one|7Α-hydroxy-4-cholesten-3-one|Cholest-4-en-7a-ol-3-one|Cholest-4-en-7α-ol-3-one|7 alpha-3Ox-C|7 alpha-Hydroxy-4-cholesten-3-one|7-a-Hydroxy-4-cholesten-3-one|7-a-Hydroxycholest-4-en-3-one|7-alpha-Hydroxy-4-cholesten-3-one|7-alpha-Hydroxycholest-4-en-3-one|7-Hydroxycholest-4-en-3-one|7a-Hydroxy-4-cholesten-3-…	C27H44O2	400.334	3862-25-7	0.0009	2.3188		M+H	HMDB0001993	C05455	6419|43126	Lipids and lipid-like molecules	Steroids and steroid derivatives	Cholestane steroids		yes	yes							yes	yes	yes										Metlin
6008	M402T654	10.8984	402.227	0.0502		Dehydrocholic acid|(4R)-4-[(5S，8R，9S，10S，13R，14S，17R)-10，13-dimethyl-3，7，12-trioxo-1，2，4，5，6，8，9，11，14，15，16，17-dodecahydrocyclopenta[a]phenanthren-17-yl]pentanoic acid|3，7，12-Trioxo-5b-cholan-24-oic acid		MS1+MS2	0.6		"(4R)-4-[(5S，8R，9S，10S，13R，14S，17R)-10，13-dimethyl-3，7，12-trioxo-1，2，4，5，6，8，9，11，14，15，16，17-dodecahydrocyclopenta[a]phenanthren-17-yl]pentanoic acid"|MLS001076501-01!|Spectral Match to Dehydrocholic acid from NIST14|DEHYDROCHOLIC ACID|3，7，12-Trioxo-5b-cholan-24-oic acid		C24H34O5	402.241	81-23-2	0.0139	34.6322					3990	Lipids and lipid-like molecules	Steroids and steroid derivatives	Bile acids， alcohols and derivatives							yes															MoNA	Natural Product; Bile acids
6012	M402T68_2	1.1348	402.244	0.0446		Val Gln Arg		MS1+MS2	0.54				C16H31N7O5	401.239		0.0016	3.8959		M+H			22239																									Metlin
6037	M403T550	9.1713	403.137	0.0207		Hexamethylquercetagetin		MS1+MS2	0.55		Hexamethylquercetagetin	Quercetagetin|3，5，6，7，3'，4'-Hexamethoxyflavone|3，5，6，7-Tetrahydroxy-2-(3，4-dihydroxyphenyl)-4H-1-benzopyran-4-one|Quercetogetin|35673'4'-Hexamethoxyflavone|2-(3，4-Dimethoxyphenyl)-3，5，6，7-tetramethoxy-4H-1-benzopyran-4-one|3，3'，4'，5，6，7-Hexamethoxyflavone|Aurantin|Oxyayanin b trimethyl ether|Quercetagetin hexamethyl ether	C21H22O8	402.132	1251-84-9	0.0013	3.1445	35	M+H	HMDB0029308			Phenylpropanoids and polyketides	Flavonoids	O-methylated flavonoids		yes	yes	yes																		MsDial_Meta
6045	M403T753	12.5446	403.231	0.0305		Acetyl tributyl citrate		MS1+MS2	0.71		Acetyl tributyl citrate|Massbank:LU052302 Acetyl tributyl citrate|tributyl 2-acetyloxypropane-1，2，3-tricarboxylate|Massbank:LU052303 Acetyl tributyl citrate|Massbank:LU052305 Acetyl tributyl citrate|Massbank:LU052304 Acetyl tributyl citrate|Massbank:LU052301 Acetyl tributyl citrate|Massbank:LU052306 Acetyl tributyl citrate	Acetyl tributyl citric acid|1，2，3-Propanetricarboxylic acid， 2-acetoxy-， tributyl ester|2-Acetoxy-1，2， 3-propanetricarboxylic acid tributyl ester|2-Acetoxy-1，2，3-propanetricarboxylic acid tributyl ester|2-Acetyltributylcitrate|Acetyl butyl citrate|Acetyl tri-N-butyl citrate|Acetylcitric acid， tributyl ester|Acetyltributyl citrate|ATBC|blo-Trol|Citric acid， tributyl ester， acetate|Citric acid， tri…	C20H34O8	402.225	77-90-7	0.0015	3.6407	45	M+H	HMDB0034159		287342	Organic acids and derivatives	Carboxylic acids and derivatives	Tetracarboxylic acids and derivatives			yes																			MsDial_Meta
6046	M403T384	6.3942	403.233	0.0239		Val Trp Val		MS1+MS2	0.52				C21H30N4O4	402.227		0.0011	2.7414		M+H			21357																									Metlin
6061	M404T245	4.0838	404.082	0.1764		Ochratoxin A		MS1+MS2	0.32		Ochratoxin A|Spectral Match to Ochratoxin A from NIST14|Massbank:AC000213 Ochratoxin A|OTA|(-)-N-((5-Chloro-8-hydroxy-3-methyl-1-oxo-7-isochromanyl)carbonyl)-3-phenylalanine|Massbank:AC000212 Ochratoxin A|Massbank:AC000204 Ochratoxin A|Massbank:AC000208 Ochratoxin A|Massbank:AC000210 Ochratoxin A|Massbank:AC000209 Ochratoxin A|Massbank:AC000207 Ochratoxin A|Massbank:AC000205 Ochratoxin A|Massbank…	(2S)-2-{[(3R)-5-chloro-8-hydroxy-3-methyl-1-oxo-3，4-dihydro-1H-2-benzopyran-7-carbonyl]amino}-3-phenylpropanoic acid|(R)-N-((5-Chloro-3，4-dihydro-8-hydroxy-3-methyl-1-oxo-1H-2-benzopyran-7-yl)carbonyl)phenylalanine|N-[(3R)-5-Chloro-8-hydroxy-3-methyl-1-oxo-3，4-dihydro-1H-2-benzopyran-7-carbonyl]-L-phenylalanine|N-{[(3R)-5-chloro-8-hydroxy-3-methyl-1-oxo-3，4-dihydro-1H-isochromen-7-yl]carbonyl}-L-…	C20H18ClNO6	403.082	303-47-9	0.0072	17.7315		M+H	HMDB0029399|HMDB0248107	C09955	267049	Phenylpropanoids and polyketides|Organic acids and derivatives	Ochratoxins and related substances|Carboxylic acids and derivatives	Amino acids， peptides， and analogues		yes	yes	yes							yes											GNPS	Natural Product; Fungal metabolite
6065	M404T264	4.4016	404.193	0.0633		His Thr Phe		MS1+MS2	0.75				C19H25N5O5	403.186		0.0004	1.0666		M+H			22355																									Metlin
6093	M405T75	1.2503	405.008	0.1153		Uridine5-diphosphate|Uridine 5'-diphosphate|Uridine 5_-(trihydrogen diphosphate)|Uridine-5'-diphosphate sodium salt|Uridine 5&#39		MS1+MS2	0.96		Uridine 5'-diphosphate|Spectral Match to Uridine 5'-diphosphate from NIST14|Uridine 5'-diphosphate CollisionEnergy:102040|Massbank:PR100616 Uridine 5'-diphosphate|UDP|HMDB:HMDB00295-502 Uridine 5'-diphosphate|HMDB:HMDB00295-503 Uridine 5'-diphosphate|HMDB:HMDB00295-501 Uridine 5'-diphosphate|uridine 5?-diphosphate - 40.0 eV|uridine 5?-diphosphate - 30.0 eV|Uridine 5_-(trihydrogen diphosphate)|Uri…	Uridine diphosphate|Uridine diphosphoric acid|Uridine 5'-diphosphoric acid|5'-UDP|UDP|Uridine 5'-pyrophosphate|Uridine 5'-pyrophosphorate|Uridine 5'-pyrophosphoric acid|Uridine pyrophosphate|Pyrophosphate， uridine|Diphosphate， uridine|5’-UDP|Uridine 5'-(trihydrogen pyrophosphate)|Uridine 5'-diphosphate|Uridine 5’-(trihydrogen pyrophosphate)|Uridine 5’-diphosphate|Uridine 5’-diphosphoric acid|Urid…	C9H14N2O12P2	404.002	58-98-0|27821-45-0	0.0014	3.4497		M+H	HMDB0000295	C00015		Nucleosides， nucleotides， and analogues	Pyrimidine nucleotides	Pyrimidine ribonucleotides		yes	yes	yes						yes	yes									yes		GNPS	Natural Product; Nucleoside; Phosphates|Uridine phosphate
6094	M405T58	0.9591	405.009	0.0448		Uridine 5_-(trihydrogen diphosphate)		MS1+MS2	0.81		Uridine 5_-(trihydrogen diphosphate)		C9H14N2O12P2	404.002	58-98-0	0.0009	2.2151		M+H	HMDB0000295	C00015		Nucleosides， nucleotides， and analogues	Pyrimidine nucleotides	Pyrimidine ribonucleotides		yes	yes	yes						yes	yes									yes		MsDial_Meta
6100	M405T68	1.13	405.208	0.0101		Thr Arg Glu		MS1+MS2	0.57				C15H28N6O7	404.202		0.0014	3.5716		M+H			16568																									Metlin
6108	M405T785	13.0761	405.3	0.1547		MG(22:5(7Z，10Z，13Z，16Z，19Z)/0:0/0:0)		MS1+MS2	0.35		MG(22:5(7Z，10Z，13Z，16Z，19Z)/0:0/0:0)	Glycerolipid|1-(7Z，10Z，13Z，16Z，19Z-Docosapentaenoyl)-sn-glycerol|Glycerolipid(22:5(7Z，10Z，13Z，16Z，19Z)/0:0/0:0)|MG(22:5/0:0/0:0)|MAG(22:5/0:0/0:0)|(2S)-2，3-Dihydroxypropyl (7Z，10Z，13Z，16Z，19Z)-docosa-7，10，13，16，19-pentaenoic acid|	C25H40O4	404.293		0.0005	1.1344	40	M+H	HMDB0011586	C01885		Lipids and lipid-like molecules	Glycerolipids	Monoradylglycerols		yes	yes							yes					yes							HMDB		MG
6153	M407T288	4.7954	407.264	0.0098		Leu Phe Lys		MS1+MS2	0.54				C21H34N4O4	406.258		0.0009	2.2235		M+H			19626																									Metlin
6176	M408T378	6.3043	408.212	0.0787		Glu Ile Phe		MS1+MS2	0.6				C20H29N3O6	407.206		0.0013	3.272		M+H			20760																									Metlin
6179	M408T700	11.668	408.248	0.0238		Actinonin		MS1+MS2	0.4		Actinonin	2-[(Dihydroxycarbonimidoyl)methyl]-N-{1-[2-(hydroxymethyl)pyrrolidin-1-yl]-3-methyl-1-oxobutan-2-yl}heptanimidate	C19H35N3O5	385.258	13434-13-4	0.0014	3.4998		M+Na	HMDB0242670	C12056	43966	Organic acids and derivatives	Carboxylic acids and derivatives	Amino acids， peptides， and analogues											yes											MsDial_Meta
6209	M409T291	4.8481	409.187	0.1306		Tryptophan		MS1+MS2	0.47		Tryptophan|Massbank:CE000176 Tryptophan|Massbank:CE000177 Tryptophan|Massbank:CE000178 Tryptophan|Massbank:CE000179 Tryptophan|Massbank:MT000149 Tryptophan|Massbank:PB000415 Tryptophan|2-amino-3-(1H-indol-3-yl)propanoic acid|Massbank:PB000416 Tryptophan|Massbank:PB000417 Tryptophan|Massbank:PB000418 Tryptophan|Massbank:PB006082 Tryptophan|(2S)-2-amino-3-(1H-indol-3-yl)propanoic acid|Massbank:PB00…	Tryptophan|2-amino-3-(1H-indol-3-yl)propanoic acid|(2S)-2-amino-3-(1H-indol-3-yl)propanoic acid|L-Tryptophan	C11H12N2O2	204.09	73-22-3|153-94-6|54-12-6	0.0005	1.2983		2M+H	HMDB0000929|HMDB0013609|HMDB0030396	C00078|C00525|C00806		Organoheterocyclic compounds	Indoles and derivatives	Indolyl carboxylic acids and derivatives		yes	yes	yes			yes			yes	yes	yes	yes	yes	yes	yes	yes			yes		MoNA	Natural Product; Amino acids|Natural Product; amino acid|Natural Product|Natural Product; Amino acid|Tryptophan|Indole and derivatives
6213	M409T327	5.4428	409.236	0.3243		Lys Val Tyr		MS1+MS2	0.52				C20H32N4O5	408.237		0.0085	20.6974		M+H			20646																									Metlin
6221	M409T610	10.1746	409.341	0.0384		(3beta)-cholest-5-en-3-ol		MS1+MS2	0.32		(3beta)-cholest-5-en-3-ol		C27H46O	386.355	57-88-5	0.0027	6.5131	10	M+Na	HMDB0251842|HMDB0000067	C00187		Lipids and lipid-like molecules	Steroids and steroid derivatives	Cholestane steroids		yes	yes	yes						yes	yes	yes	yes	yes	yes			yes		yes		MsDial_Meta
6242	M410T329	5.4839	410.201	0.2513		Ile Asp Tyr		MS1+MS2	0.53				C19H27N3O7	409.185		0.0084	20.4773		M+H			22283																									Metlin
6248	M410T664	11.0699	410.3	0.0784		5-(3，4-Dimethyl-5-pentylfuran-2-yl)pentanoylcarnitine		MS1+MS2	0.53		5-(3，4-Dimethyl-5-pentylfuran-2-yl)pentanoylcarnitine		C23H39NO5	409.283		0.0102	24.8029	40	M+H	HMDB0241845			Lipids and lipid-like molecules	Fatty Acyls	Fatty acid esters																					yes	HMDB
6270	M411T395	6.5885	411.14	0.0314		Verbenalin		MS1+MS2	0.39		Verbenalin|NCGC00160232-01!VERBENALIN	Cornin (glycoside)|Methyl (1S，4as，7S，7ar)-7-methyl-5-oxo-1-{[(2S，3R，4S，5S，6R)-3，4，5-trihydroxy-6-(hydroxymethyl)oxan-2-yl]oxy}-1H，4ah，5H，6H，7H，7ah-cyclopenta[c]pyran-4-carboxylic acid|Cornin iridoid	C17H24O10	388.137		0.0143	34.6671	20	M+Na	HMDB0301853	C09802	41161	Lipids and lipid-like molecules	Prenol lipids	Terpene glycosides																						MsDial_Meta
6284	M411T673	11.2227	411.356	0.0446		Lys-C18:1		MS1+MS2	0.58		Lys-C18:1		C24H46N2O3	410.351		0.0019	4.7242		M+H				Organic acids and derivatives	Carboxylic acids and derivatives	Amino acids， peptides， and analogues																						GNPS
6302	M412T391_2	6.5114	412.208	0.0609		Pro Pro Ala Gln		MS1+MS2	0.52			PPAQ|Pro-Pro-Ala-Gln	C18H29N5O6	411.212		0.0112	27.1311		M+H			204292																									Metlin
6311	M412T655	10.9116	412.341	0.0477		(9E)-Heptadec-9-enoylcarnitine		MS1+MS2	0.63		(9E)-Heptadec-9-enoylcarnitine	3-(Heptadec-9-enoyloxy)-4-(trimethylazaniumyl)butanoic acid|	C24H45NO4	411.335		0.0011	2.5681	40	M+H	HMDB0241516			Lipids and lipid-like molecules	Fatty Acyls	Fatty acid esters																					yes	HMDB
6334	M413T890	14.83	413.267	0.0582		Bis(2-ethylhexyl) phthalate|Bis-(2-Ethylhexyl) Phthalate117-81-7|Bis(2-Ethylhexyl)Phthalate|DEHP|Di(2-ethylhexyl)phthalate (DEHP)|1，2-Benzenedicarboxylic Acid Bis(2-Ethylhexyl) Ester|Di(2-Ethyl Hexyl)Phthalate|dioctylphtalate		MS1+MS2	0.5		Bis(2-ethylhexyl) phthalate|MLS001333174-01!BIS-(2-ETHYLHEXYL) PHTHALATE117-81-7|Spectral Match to Bis(2-ethylhexyl) phthalate from NIST14|BIS(2-ETHYLHEXYL)PHTHALATE|DEHP CollisionEnergy:102040|DEHP CollisionEnergy:205060|MassbankEU:SM818501 Di(2-ethylhexyl)phthalate (DEHP)|DEHP|Bis(2-ethylhexyl) benzene-1，2-dicarboxylate|Di(2-ethylhexyl)phthalate (DEHP)|1，2-BENZENEDICARBOXYLIC ACID BIS(2-ETHYLHE…	1，2-Benzenedicarboxylic acid bis(2-ethylhexyl) ester|2-Ethylhexyl phthalate|Bis(2-ethylhexyl) O-phthalate|Bis(2-ethylhexyl)phthalate|Bis(ethylhexyl) phthalate|DEHP|Di(2-ethylhexyl) O-phthalate|Di(2-ethylhexyl)orthophthalate|Di(ethylhexyl) phthalate|Di-iso-octyl phthalate|Di-sec-octyl phthalate|Diethylhexyl phthalate|Dioctyl phthalate|Octyl phthalate|Phthalic acid bis(2-ethylhexyl) ester|Phthalic …	C24H38O4	390.277	117-81-7|82208-43-3|15495-94-0|8033-53-2	0.0003	0.7025		M+Na	HMDB0249243	C03690		Benzenoids	Benzene and substituted derivatives	Benzoic acids and derivatives											yes											GNPS
6336	M413T377	6.2839	413.275	0.0177		Pro Ile Ile Ala		MS1+MS2	0.73			PIIA|Pro-Ile-Ile-Ala	C20H36N4O5	412.269		0.0009	2.1057		M+H			202419																									Metlin
6339	M413T822	13.6967	413.323	0.0323		MG(22:4(7Z，10Z，13Z，16Z)/0:0/0:0)		MS1+MS2	0.37		MG(22:4(7Z，10Z，13Z，16Z)/0:0/0:0)	Glycerolipid|1-(7Z，10Z，13Z，16Z-Docosatetraenoyl)-sn-glycerol|Glycerolipid(22:4(7Z，10Z，13Z，16Z)/0:0/0:0)|MG(22:4/0:0/0:0)|MAG(22:4/0:0/0:0)|(2S)-2，3-Dihydroxypropyl (7Z，10Z，13Z，16Z)-docosa-7，10，13，16-tetraenoic acid|	C25H42O4	406.308		0.0009	2.2012	20	M+Li	HMDB0011584	C01885		Lipids and lipid-like molecules	Glycerolipids	Monoradylglycerols		yes	yes							yes					yes							HMDB		MG
6343	M413T742	12.3599	413.372	0.0365		Stigmasterol		MS1+MS2	0.39		Stigmasterol|Massbank:FFF00265 Stigmasterol|Massbank:FFF00266 Stigmasterol|Massbank:FFF00267 Stigmasterol|Massbank:FFF00268 Stigmasterol|Massbank:FFF00269 Stigmasterol|Massbank:FFF00270 Stigmasterol|Stigmasterol; LC-APPI-QQ; MS2; CE	3β-Hydroxy-24-ethyl-4，22-cholestadiene|5，22-Stigmastadien-3β-ol|Stigmasterin|(3beta，22E)-Stigmasta-5，22-dien-3-ol|5，22-Cholestadien-24-ethyl-3beta-ol|beta-Stigmasterol|Phytosterol|Poriferasterol|Stigmasta-5，22-dien-3beta-ol|(3b，22E)-Stigmasta-5，22-dien-3-ol|(3β，22E)-Stigmasta-5，22-dien-3-ol|5，22-Cholestadien-24-ethyl-3b-ol|5，22-Cholestadien-24-ethyl-3β-ol|b-Stigmasterol|β-Stigmasterol|Stigmasta-5…	C29H48O	412.37	83-48-7	0.0058	14.07	80	M+H	HMDB0000937|HMDB0256704	C05442	168	Lipids and lipid-like molecules	Steroids and steroid derivatives	Stigmastanes and derivatives			yes	yes			yes				yes	yes			yes							MsDial_Meta	Natural Product; Sterol
6364	M414T554	9.2294	414.299	0.0239		Glycochenodeoxycholic acid|Chenodeoxycholic acid glycine conjugate|Glycochenodeoxycholate|N-[(3a，5b，7a)-3，7-Dihydroxy-24-oxocholan-24-yl]glycine|Glycochenodeoxycholic acid		MS1+MS2	0.36		Chenodeoxycholic acid glycine conjugate|GLYCOCHENODEOXYCHOLIC ACID|Massbank:MT000063 Glycochenodeoxycholic acid|glycochenodeoxycholate|Massbank:RP005202 Glycochenodeoxycholate|2-[[(4R)-4-[(3R，5S，7R，8R，9S，10S，13R，14S，17R)-3，7-dihydroxy-10，13-dimethyl-2，3，4，5，6，7，8，9，11，12，14，15，16，17-tetradecahydro-1H-cyclopenta[a]phenanthren|Massbank:RP005201 Glycochenodeoxycholate|Massbank:RP005203 Glycochenodeo…	Chenodeoxycholylglycine|Chenodeoxyglycocholate|Chenodeoxyglycocholic acid|GCDCA|Glycine chenodeoxycholate|Glycochenodeoxycholate|Glycochenodeoxycholic acid|Glycine chenodeoxycholic acid|Chenodeoxycholate glycine conjugate|Chenodeoxycholic acid glycine conjugic acid|Acid， glycochenodeoxycholic|Chenodeoxycholate， glycine|2-[[(4R)-4-[(3R，5S，7R，8R，9S，10S，13R，14S，17R)-3，7-dihydroxy-10，13-dimethyl-2，3，…	C26H43NO5	449.314	640-79-9	0.0022	5.3668		M+H-2H2O	HMDB0000637	C05466	203	Lipids and lipid-like molecules	Steroids and steroid derivatives	Bile acids， alcohols and derivatives		yes	yes		yes					yes	yes	yes			yes			yes				MoNA	Natural Product; Sterol Lipids; Steroid conjugates; Glycine conjugates|Natural Product; Bile acids|BileAcid	ST
6366	M414T591	9.8553	414.319	0.1039		(6E)-9-Hydroxyhexadecenoylcarnitine		MS1+MS2	0.62		(6E)-9-Hydroxyhexadecenoylcarnitine		C23H43NO5	413.314		0.0021	5.1252	40	M+H	HMDB0241476			Lipids and lipid-like molecules	Fatty Acyls	Fatty acid esters																					yes	HMDB
[truncated: 591 more rows]
[truncated: 24 more columns]
